# Supplementary material for: Spatial-temporal hypergraph convolutional network for traffic forecasting
Source: PeerJ Comput Sci. 2023 Jul 4;9:e1450. doi: 10.7717/peerj-cs.1450 (PMC10403163; doi:10.7717/peerj-cs.1450)
Supplement: Supplemental Information 1 — PEMSBAY contains the traffic speed on 325 road sensors in the Bay Area. In addition, the readings of all sensors deployed on the road are also aggregated into 5-minutes windows. It can be obtained from the URL: https://github.com/Azusa-Yuan/fc-gaga-torch/tree/main/datasets. PEMSM contains the traffic speed on 228 road sensors in the District 7 of California. It can be obtained from the URL: https://github.com/VeritasYin/STGCN_IJCAI-18/tree/master/dataset Each dataset can be obtained from the provided URL. Taking the PEMSBAY dataset as an example, we provide the executable source code, including the construction of hypergraph and the overall training process of hypergraph convolution neural network. [file peerj-cs-09-1450-s001.zip]

Archive with 37 entries (31 files):
- experimentspemsbay/
- experimentspemsbay/adjtotext.py
- experimentspemsbay/convlstm.py
- experimentspemsbay/csvtoh5.py
- experimentspemsbay/csvtoh5_1.py
- experimentspemsbay/csvtoh5_2.py
- experimentspemsbay/data/
- experimentspemsbay/data/pemsbay/
- experimentspemsbay/data/pemsbay/adj_mx_bay.npy
- experimentspemsbay/data/pemsbay/Speed_325.csv
- experimentspemsbay/data/pemsm/
- experimentspemsbay/data/pemsm/V_228.csv
- experimentspemsbay/data/pemsm/W_228.csv
- experimentspemsbay/dual_hypergraph_convolution.py
- experimentspemsbay/model_hypergraph_lstm.py
- experimentspemsbay/model_hyper_graph_transformer.py
- experimentspemsbay/pretrain_model/
- experimentspemsbay/pretrain_model/pemsbay/
- experimentspemsbay/pretrain_model/pemsbay/__init__.py
- experimentspemsbay/Rebuild_HyperGraph.py
- experimentspemsbay/seq_transformer.py
- experimentspemsbay/seq_transformer_fix_position.py
- experimentspemsbay/seq_transformer_with_parameter.py
- experimentspemsbay/train_dual_hypergraph_model_pemsbay.py
- experimentspemsbay/train_dual_hypergraph_model_pemsbay_12.py
- experimentspemsbay/train_dual_hypergraph_model_pemsbay_6.py
- experimentspemsbay/train_dual_hypergraph_model_pemsbay_9.py
- experimentspemsbay/train_dual_hypergraph_model_pemsbay_epochs.py
- experimentspemsbay/train_dual_hypergraph_model_pemsbay_test.py
- experimentspemsbay/train_dual_hypergraph_model_pemsbay_weight_12.py
- experimentspemsbay/train_dual_hypergraph_model_pemsbay_with_encoder.py
- experimentspemsbay/train_graph_model_pemsbay.py
- experimentspemsbay/train_hypergraph_model_pemsbay.py
- experimentspemsbay/train_linegraph_model_pemsbay.py
- experimentspemsbay/transformer_encoder.py
- experimentspemsbay/utils.py
- experimentspemsbay/utils2.py
