# Supplementary material for: Spatial-temporal hypergraph convolutional network for traffic forecasting
Source: PeerJ Comput Sci. 2023 Jul 4;9:e1450. doi: 10.7717/peerj-cs.1450 (PMC10403163; doi:10.7717/peerj-cs.1450)
Supplement: Supplemental Information 1 — PEMSBAY contains the traffic speed on 325 road sensors in the Bay Area. In addition, the readings of all sensors deployed on the road are also aggregated into 5-minutes windows. It can be obtained from the URL: https://github.com/Azusa-Yuan/fc-gaga-torch/tree/main/datasets. PEMSM contains the traffic speed on 228 road sensors in the District 7 of California. It can be obtained from the URL: https://github.com/VeritasYin/STGCN_IJCAI-18/tree/master/dataset Each dataset can be obtained from the provided URL. Taking the PEMSBAY dataset as an example, we provide the executable source code, including the construction of hypergraph and the overall training process of hypergraph convolution neural network. [file peerj-cs-09-1450-s001.zip › experimentspemsbay/adjtotext.py]

import csv
import numpy as np
import pandas as pd
from sklearn.preprocessing import StandardScaler  # z-score归一化表示的包


def get_adjacency_matrix(distance_df_filename, num_of_vertices):
    with open(distance_df_filename, 'r') as f:
        reader = csv.reader(f)
        header = f.__next__()
        edges = [(int(i[0]), int(i[1]), float(i[2])) for i in reader]

    A = np.zeros((int(num_of_vertices), int(num_of_vertices)),
                 dtype=np.float32)

    for i, j, z in edges:
        z = z / 100  # 将权重映射到（0，1）用于下文判别
        z2 = z * z
        A[i, j] = np.exp(-z2 / 10)
        A[j, i] = np.exp(-z2 / 10)

    return A


def weight_matrix(file_path, sigma2=0.1, epsilon=0.5, scaling=True):
    try:
        W = pd.read_csv(file_path, header=None).values
    except FileNotFoundError:
        print(f'ERROR: input file was not found in {file_path}.')

    # check whether W is a 0/1 matrix.
    if set(np.unique(W)) == {0, 1}:
        print('The input graph is a 0/1 matrix; set "scaling" to False.')
        scaling = False

    if scaling:
        n = W.shape[0]
        W = W / 10000.
        W2, W_mask = W * W, np.ones([n, n]) - np.identity(n)
        return np.exp(-W2 / sigma2) * (np.exp(-W2 / sigma2) >= epsilon) * W_mask
    else:
        return W


def get_pemsbay_weekday_data():  # Speed_325 : 2017年3月6日到4月30日 56天，同样需要将周末过滤掉, 对数据实行z-score归一化
    adj_filename = "./data/pemsbay/adj_mx_bay.npy"
    graph_signal_matrix_filename = "./data/pemsbay/Speed_325.csv"
    num_of_vertices = 325
    day_slot = 288
    distance_pattern = np.load(adj_filename)
    data_seq = pd.read_csv(graph_signal_matrix_filename, header=None).values.astype(float)
    data_seq_flow = np.array(data_seq)
    data_scaler = StandardScaler()
    data_seq_flow = data_scaler.fit_transform(data_seq_flow)
    day_sum = int(data_seq_flow.shape[0]/day_slot)
    weekend_index = []
    for i in range(1,9):
        weekend_index.append(7*i-2)
        weekend_index.append(7*i-1)
    data_seq_flow_weekend = np.zeros((day_slot,num_of_vertices))
    data_seq_flow_weekday = np.zeros((day_slot,num_of_vertices))
    countSum = 0  # 用于数据集中休息日的计数，将数据集首先进行分类，进行全局的关系发现
    countSum2 = 0  # 用于数据集中工作日的计数
    for i in range(day_sum):
        data_seq_flow_day = data_seq_flow[day_slot * i: day_slot * (i + 1), :]
        if i in weekend_index:
            data_seq_flow_weekend = data_seq_flow_weekend + np.array(data_seq_flow_day)
            countSum += 1
        else:
            data_seq_flow_weekday = data_seq_flow_weekday + np.array(data_seq_flow_day)
            countSum2 += 1
    weekend_avg = (1 / countSum) * data_seq_flow_weekend
    weekday_avg = (1 / countSum2) * data_seq_flow_weekday
    return distance_pattern, weekday_avg, weekend_avg


def get_pemsm_weekday_data():
    adj_filename = "./data/PeMS-M/W_228.csv"
    graph_signal_matrix_filename = "./data/PeMS-M/V_228.csv"
    num_of_vertices = 228
    day_slot = 288
    distance_pattern = weight_matrix(adj_filename) + np.identity(num_of_vertices)
    data_seq = pd.read_csv(graph_signal_matrix_filename, header=None).values.astype(float)
    data_seq_flow = np.array(data_seq)
    data_scaler = StandardScaler()
    data_seq_flow = data_scaler.fit_transform(data_seq_flow)
    day_sum = int(data_seq_flow.shape[0]/day_slot)
    data_seq_flow_weekday = np.zeros((day_slot,num_of_vertices))
    countSum = 0  # 用于数据集中工作日的计数
    for i in range(day_sum):
        data_seq_flow_day = data_seq_flow[day_slot*i: day_slot*(i+1), :]
        data_seq_flow_weekday = data_seq_flow_weekday + np.array(data_seq_flow_day)
        countSum += 1
    weekday_avg = (1/countSum) * data_seq_flow_weekday
    return distance_pattern, weekday_avg


def get_pems08_weekday_data():
    adj_filename = "./data/PEMSD8/distance.csv"
    graph_signal_matrix_filename = "./data/PEMSD8/Speed_170.csv"
    num_of_vertices = 170
    day_slot = 288
    distance_pattern = get_adjacency_matrix(adj_filename, num_of_vertices) + np.identity(num_of_vertices)
    data_seq = pd.read_csv(graph_signal_matrix_filename, header=None).values.astype(float)
    data_seq_flow = np.array(data_seq)
    data_scaler = StandardScaler()
    data_seq_flow = data_scaler.fit_transform(data_seq_flow)
    day_sum = int(data_seq_flow.shape[0]/day_slot)
    weekend_index = []
    for i in range(1,9):
        weekend_index.append(7*i + 1)
        weekend_index.append(7*i + 2)
    weekend_index.append(1)  # 将第一周的数据分开存放
    weekend_index.append(2)
    data_seq_flow_weekend = np.zeros((day_slot,num_of_vertices))
    data_seq_flow_weekday = np.zeros((day_slot,num_of_vertices))
    countSum = 0  # 用于数据集中休息日的计数
    countSum2 = 0  # 用于数据集中工作日的计数
    for i in range(day_sum):
        data_seq_flow_day = data_seq_flow[day_slot*i: day_slot*(i+1), :]
        if i in weekend_index:
            data_seq_flow_weekend = data_seq_flow_weekend + np.array(data_seq_flow_day)
            countSum += 1
        else:
            data_seq_flow_weekday = data_seq_flow_weekday + np.array(data_seq_flow_day)
            countSum2 += 1
    weekend_avg = (1/countSum) * data_seq_flow_weekend
    weekday_avg = (1/countSum2) * data_seq_flow_weekday
    return distance_pattern, weekday_avg, weekend_avg


pemsm_adj, _ = get_pemsm_weekday_data()
pemsd8_adj, _, _ = get_pems08_weekday_data()
pemsbay_adj, _, _ = get_pemsbay_weekday_data()
adj_text_file_path = ['./data/adj_text_format/PEMSM', './data/adj_text_format/PEMSD8', './data/adj_text_format/PEMSBAY']
df_pemsm_adj = pd.DataFrame(pemsm_adj)
df_pemsd8_adj = pd.DataFrame(pemsd8_adj)
df_pemsbay_adj = pd.DataFrame(pemsbay_adj)
df_pemsm_adj.to_csv(adj_text_file_path[0]+".csv", index=False, header=False)
df_pemsd8_adj.to_csv(adj_text_file_path[1]+".csv", index=False, header=False)
df_pemsbay_adj.to_csv(adj_text_file_path[2]+".csv", index=False, header=False)


# np_pemsd8_adj = np.array(pemsd8_adj)
# n_node = np_pemsd8_adj.shape[0]
# with open(adj_text_file_path[1] + '.txt', 'w') as f:
#     for i in range(n_node):
#         for j in range(n_node):
#             f.write(str(i) + " " + str(j) + " " + str('%.7f' % np_pemsd8_adj[i][j]) + "\n")
# f.close()


# np_pemsbay_adj = np.array(pemsbay_adj)
# n_node = np_pemsbay_adj.shape[0]
# print(n_node)
# with open(adj_text_file_path[2] + '.txt', 'w') as f:
#     for i in range(n_node):
#         for j in range(n_node):
#             f.write(str(i) + " " + str(j) + " " + str('%.7f' % np_pemsbay_adj[i][j]) + "\n")
# f.close()
#
#
# np_pemsm_adj = np.array(pemsm_adj)
# n_node = np_pemsm_adj.shape[0]
# with open(adj_text_file_path[0] + '.txt', 'w') as f:
#     for i in range(n_node):
#         for j in range(n_node):
#             f.write(str(i) + " " + str(j) + " " + str('%.7f' % np_pemsm_adj[i][j]) + "\n")
# f.close()
