# Supplementary material for: Spatial-temporal hypergraph convolutional network for traffic forecasting
Source: PeerJ Comput Sci. 2023 Jul 4;9:e1450. doi: 10.7717/peerj-cs.1450 (PMC10403163; doi:10.7717/peerj-cs.1450)
Supplement: Supplemental Information 1 — PEMSBAY contains the traffic speed on 325 road sensors in the Bay Area. In addition, the readings of all sensors deployed on the road are also aggregated into 5-minutes windows. It can be obtained from the URL: https://github.com/Azusa-Yuan/fc-gaga-torch/tree/main/datasets. PEMSM contains the traffic speed on 228 road sensors in the District 7 of California. It can be obtained from the URL: https://github.com/VeritasYin/STGCN_IJCAI-18/tree/master/dataset Each dataset can be obtained from the provided URL. Taking the PEMSBAY dataset as an example, we provide the executable source code, including the construction of hypergraph and the overall training process of hypergraph convolution neural network. [file peerj-cs-09-1450-s001.zip › experimentspemsbay/csvtoh5_1.py]

import os
import h5py
import numpy as np
import pandas as pd
import datetime


def data_prepare_pems08(file_path, day_slot=288):  # 2016年7月至8月的数据，共62天数据,根据日历剔除周末,44天
    data_seq = pd.read_csv(file_path, header=None).values.astype(float)
    data_seq_flow = np.array(data_seq)
    weekend_index = []
    for i in range(1, 9):
        weekend_index.append(7 * i + 1)
        weekend_index.append(7 * i + 2)
    weekend_index.append(1)  # 将第一周的数据分开存放
    weekend_index.append(2)
    day_sum = int(data_seq_flow.shape[0] / day_slot)
    data_seq_flow_weekend = pd.DataFrame()
    data_seq_flow_weekday = pd.DataFrame()
    for i in range(day_sum):
        data_seq_flow_day = data_seq_flow[day_slot * i: day_slot * (i + 1), :]
        if i in weekend_index:
            data_seq_flow_weekend = pd.concat([data_seq_flow_weekend, pd.DataFrame(data_seq_flow_day)], axis=0)
        else:
            data_seq_flow_weekday = pd.concat([data_seq_flow_weekday, pd.DataFrame(data_seq_flow_day)], axis=0)
    df = pd.DataFrame(data_seq_flow_weekday).reset_index(drop = True)
    return df
#
data_file_path_pemsd8 = "./data/PEMSD8/Speed_170.csv"

strTime = '2016-07-01 00:00:00'
startTime = datetime.datetime.strptime(strTime, "%Y-%m-%d %H:%M:%S")
index = []
temp = startTime
# 第一周
for i in range(1, 1*288):
    index.append(temp.strftime("%Y-%m-%d %H:%M:%S"))
    temp = temp + datetime.timedelta(minutes=5)
index.append(temp.strftime("%Y-%m-%d %H:%M:%S"))

# 第二周
strTime = '2016-07-04 00:00:00'
startTime = datetime.datetime.strptime(strTime, "%Y-%m-%d %H:%M:%S")
temp = startTime
for i in range(1, 5*288):
    index.append(temp.strftime("%Y-%m-%d %H:%M:%S"))
    temp = temp + datetime.timedelta(minutes=5)
index.append(temp.strftime("%Y-%m-%d %H:%M:%S"))

# 第三周
strTime = '2016-07-11 00:00:00'
startTime = datetime.datetime.strptime(strTime, "%Y-%m-%d %H:%M:%S")
temp = startTime
for i in range(1, 5*288):
    index.append(temp.strftime("%Y-%m-%d %H:%M:%S"))
    temp = temp + datetime.timedelta(minutes=5)
index.append(temp.strftime("%Y-%m-%d %H:%M:%S"))

#
# 第四周
strTime = '2016-07-18 00:00:00'
startTime = datetime.datetime.strptime(strTime, "%Y-%m-%d %H:%M:%S")
temp = startTime
for i in range(1, 5*288):
    index.append(temp.strftime("%Y-%m-%d %H:%M:%S"))
    temp = temp + datetime.timedelta(minutes=5)
index.append(temp.strftime("%Y-%m-%d %H:%M:%S"))
#
#
# 第五周
strTime = '2016-07-25 00:00:00'
startTime = datetime.datetime.strptime(strTime, "%Y-%m-%d %H:%M:%S")
temp = startTime
for i in range(1, 5*288):
    index.append(temp.strftime("%Y-%m-%d %H:%M:%S"))
    temp = temp + datetime.timedelta(minutes=5)
index.append(temp.strftime("%Y-%m-%d %H:%M:%S"))
#
#
# 第六周
strTime = '2016-08-01 00:00:00'
startTime = datetime.datetime.strptime(strTime, "%Y-%m-%d %H:%M:%S")
temp = startTime
for i in range(1, 5*288):
    index.append(temp.strftime("%Y-%m-%d %H:%M:%S"))
    temp = temp + datetime.timedelta(minutes=5)
index.append(temp.strftime("%Y-%m-%d %H:%M:%S"))
#
# 第七周
strTime = '2016-08-08 00:00:00'
startTime = datetime.datetime.strptime(strTime, "%Y-%m-%d %H:%M:%S")
temp = startTime
for i in range(1, 5*288):
    index.append(temp.strftime("%Y-%m-%d %H:%M:%S"))
    temp = temp + datetime.timedelta(minutes=5)
index.append(temp.strftime("%Y-%m-%d %H:%M:%S"))
#
# 第八周
strTime = '2016-08-15 00:00:00'
startTime = datetime.datetime.strptime(strTime, "%Y-%m-%d %H:%M:%S")
temp = startTime
for i in range(1, 5*288):
    index.append(temp.strftime("%Y-%m-%d %H:%M:%S"))
    temp = temp + datetime.timedelta(minutes=5)
index.append(temp.strftime("%Y-%m-%d %H:%M:%S"))
#
# 第九周
strTime = '2016-08-22 00:00:00'
startTime = datetime.datetime.strptime(strTime, "%Y-%m-%d %H:%M:%S")
temp = startTime
for i in range(1, 5*288):
    index.append(temp.strftime("%Y-%m-%d %H:%M:%S"))
    temp = temp + datetime.timedelta(minutes=5)
index.append(temp.strftime("%Y-%m-%d %H:%M:%S"))
# 第十周
strTime = '2016-08-29 00:00:00'
startTime = datetime.datetime.strptime(strTime, "%Y-%m-%d %H:%M:%S")
temp = startTime
for i in range(1, 3*288):
    index.append(temp.strftime("%Y-%m-%d %H:%M:%S"))
    temp = temp + datetime.timedelta(minutes=5)
index.append(temp.strftime("%Y-%m-%d %H:%M:%S"))
print(index)
print(len(index))
date_index = pd.to_datetime(index)
data_seq = data_prepare_pems08(data_file_path_pemsd8)
print(data_seq)
df_pemsd8 = data_seq.set_index(date_index)
print(df_pemsd8)
print(df_pemsd8.shape)
df_pemsd8.to_hdf("./data/h5_format/pemsd8_data.h5", key='df_pemsd8')
# data_path = []
# data_file_path_pemsm = "./data/PeMS-M/V_228.csv"
# data_file_path_pemsbay = "./data/pemsbay/Speed_325.csv"
# data_file_path_pemsd8 = "./data/PEMSD8/Speed_170.csv"
#
# data_path.append(data_file_path_pemsm)
# data_path.append(data_file_path_pemsbay)
# data_path.append(data_file_path_pemsd8)
# for i in range(len(data_path)):
#     data_seq = pd.DataFrame()
#     if i == 0:
#         data_seq = pd.read_csv(data_path[i], header=None).values.astype(float)
#         print(data_seq.shape)
#     elif i == 1:
#         data_seq = data_prepare(data_path[i])
#         print(data_seq.shape)
#     else:
#         data_seq = data_prepare_pems08(data_path[i])
#         print(data_seq.shape)
#     data_seq_speed = np.array(data_seq)
#     f = h5py.File(str(i) + ".h5", 'w')
#     f['data'] = data_seq_speed
#     f.close()
