# Supplementary material for: Spatial-temporal hypergraph convolutional network for traffic forecasting
Source: PeerJ Comput Sci. 2023 Jul 4;9:e1450. doi: 10.7717/peerj-cs.1450 (PMC10403163; doi:10.7717/peerj-cs.1450)
Supplement: Supplemental Information 1 — PEMSBAY contains the traffic speed on 325 road sensors in the Bay Area. In addition, the readings of all sensors deployed on the road are also aggregated into 5-minutes windows. It can be obtained from the URL: https://github.com/Azusa-Yuan/fc-gaga-torch/tree/main/datasets. PEMSM contains the traffic speed on 228 road sensors in the District 7 of California. It can be obtained from the URL: https://github.com/VeritasYin/STGCN_IJCAI-18/tree/master/dataset Each dataset can be obtained from the provided URL. Taking the PEMSBAY dataset as an example, we provide the executable source code, including the construction of hypergraph and the overall training process of hypergraph convolution neural network. [file peerj-cs-09-1450-s001.zip › experimentspemsbay/data/pemsbay/Speed_325.csv]

71.2	64.3	67.0	67.8	69.5	66.2	66.4	67.3	68.2	67.2	66.4	66.4	64.2	67.4	66.9	67.1	66.3	67.7	68.7	69.9	65.0	68.3	67.4	66.4	68.0	68.8	67.5	69.6	66.5	68.7	66.8	68.7	69.3	69.0	67.3	61.9	71.4	61.8	63.4	66.9	67.1	65.0	65.2	66.6	67.7	68.4	65.3	69.0	67.3	66.8
71.7	64.4	66.8	67.1	71.1	67.5	66.3	66.3	65.9	66.6	66.2	67.6	64.1	67.0	67.3	68.8	67.1	68.2	68.4	68.6	65.0	68.5	68.9	66.5	68.2	68.9	67.2	67.6	66.3	67.1	67.6	68.4	68.0	68.6	67.9	61.7	71.7	61.9	62.2	67.1	68.2	64.9	64.8	66.9	68.3	67.4	66.5	68.8	67.5	67.9
70.8	64.6	67.3	66.5	71.3	67.9	65.6	67.5	66.7	68.4	66.2	67.0	64.1	67.0	66.7	67.0	67.0	67.9	68.5	69.4	65.2	67.6	67.9	66.2	67.8	68.4	67.7	68.3	66.1	70.1	66.8	68.5	68.8	68.2	68.4	61.0	71.5	62.3	63.0	67.8	68.5	65.0	64.2	65.7	68.1	67.1	65.9	68.7	67.6	67.0
70.5	64.1	66.8	67.6	70.9	67.6	66.8	69.0	67.9	67.8	66.1	67.4	63.9	65.3	67.0	67.4	66.9	66.8	68.4	68.3	64.9	67.6	69.2	65.7	67.5	68.1	67.0	67.2	66.7	68.4	66.4	68.4	70.1	68.3	67.4	62.1	70.2	61.8	63.1	66.8	67.3	64.0	65.6	66.0	68.5	68.1	66.4	69.3	67.4	66.5
70.7	64.2	67.3	66.6	68.9	66.5	66.8	67.3	67.9	68.5	66.0	66.1	63.9	66.0	67.4	67.8	66.1	67.4	68.3	68.3	64.8	67.2	68.8	66.1	68.0	68.4	68.1	66.4	66.9	67.4	66.7	68.3	69.8	68.8	65.7	62.0	71.5	61.8	62.2	67.2	67.9	64.3	64.1	66.0	66.5	68.1	66.1	68.2	66.8	67.2
71.8	64.7	66.8	68.0	70.6	63.4	64.9	67.0	67.0	68.6	65.8	66.9	63.8	65.2	66.2	68.1	66.6	68.1	68.2	69.5	64.9	65.7	68.7	65.3	67.9	68.0	68.3	68.6	66.5	67.3	65.7	68.2	70.0	69.5	68.1	61.3	69.9	61.7	62.7	67.3	67.2	63.8	65.3	66.8	65.8	66.8	66.4	69.1	66.7	66.7
69.9	63.9	67.1	67.4	70.2	65.3	66.4	66.8	68.0	68.8	66.0	66.5	63.9	65.1	67.2	68.2	67.2	66.7	68.2	69.4	65.2	67.3	67.8	65.2	68.4	67.7	67.5	69.8	65.1	67.5	66.3	68.2	68.2	69.3	67.9	59.6	70.5	61.6	63.2	66.9	66.6	64.4	63.8	65.7	65.5	67.2	65.1	70.0	66.7	66.3
70.0	63.5	67.0	66.9	70.5	65.3	66.6	67.5	68.0	67.5	66.0	66.0	63.6	66.1	67.1	67.7	66.1	66.3	68.2	69.2	65.0	67.9	67.7	65.8	66.8	68.7	68.0	67.3	65.1	65.5	67.0	68.2	69.7	68.9	66.6	60.6	68.3	61.7	62.9	67.0	67.6	64.9	64.4	65.7	67.0	66.5	66.1	68.1	66.4	66.5
71.8	63.5	67.1	66.4	70.6	68.0	65.5	68.4	68.0	68.3	66.2	65.6	63.8	65.5	67.8	67.6	66.5	64.6	68.0	68.9	65.1	67.4	67.2	67.1	67.7	67.0	68.1	68.7	65.6	66.2	67.0	68.0	67.0	70.4	67.4	60.6	70.3	61.7	62.0	67.5	67.8	64.3	64.6	66.2	68.0	67.0	66.4	70.2	66.9	65.5
71.9	64.0	66.7	67.8	69.6	67.6	65.4	67.8	68.0	67.5	65.6	68.1	63.0	65.6	66.4	67.3	65.1	67.6	68.2	68.0	65.2	67.3	69.7	64.8	67.7	68.9	68.1	68.6	65.1	66.7	66.3	68.2	70.0	68.0	68.5	60.9	71.5	61.6	62.2	67.2	68.9	63.2	64.1	65.3	68.4	68.0	65.4	67.3	67.8	67.1
70.2	62.7	67.1	67.4	70.3	67.5	65.9	66.4	68.0	67.6	65.9	66.9	63.6	65.2	66.0	67.5	66.3	66.7	68.1	68.8	64.7	67.2	68.5	65.8	67.4	68.3	67.9	68.2	66.4	66.5	65.4	68.1	70.3	68.9	67.6	61.7	71.3	61.7	62.2	67.5	67.7	63.7	63.7	64.9	68.5	67.9	66.5	68.9	66.8	66.6
71.6	63.3	66.6	68.0	70.2	67.1	65.0	67.5	68.0	67.3	65.7	68.3	63.3	65.5	67.7	66.2	66.8	67.8	68.1	68.6	65.1	66.8	68.3	66.0	67.8	67.8	67.8	68.2	65.8	65.7	67.0	68.1	69.4	67.4	66.8	60.4	70.5	61.4	62.0	66.8	67.3	63.6	64.8	65.4	67.4	66.6	66.5	68.5	68.0	66.6
70.8	63.5	66.9	66.4	69.6	67.0	65.8	66.2	68.0	68.1	65.9	66.5	63.4	66.0	67.2	67.3	65.6	67.0	68.1	68.0	64.6	66.7	68.7	66.5	66.7	67.8	67.9	68.2	66.3	67.6	66.7	68.1	68.9	68.8	67.7	60.8	70.6	61.8	62.1	66.9	67.6	63.8	63.9	66.8	67.1	67.8	66.4	68.7	66.7	67.2
70.3	63.4	67.3	68.4	71.0	65.1	66.5	66.6	65.0	68.8	65.8	67.2	65.1	64.7	67.6	68.0	66.3	67.7	68.0	68.7	64.8	67.9	67.8	66.6	67.6	68.0	68.8	68.2	65.6	67.5	67.1	68.0	69.3	69.0	65.8	61.3	71.0	61.5	61.9	66.2	67.8	63.6	65.3	66.4	65.7	68.0	66.8	68.0	66.4	66.9
69.6	62.9	66.7	67.4	70.6	62.8	65.6	65.9	68.0	67.4	65.9	67.5	64.1	67.0	67.1	67.3	67.7	67.4	68.5	68.1	64.7	64.3	69.0	66.5	68.1	67.7	68.2	67.3	68.1	67.3	66.4	68.5	69.0	67.9	65.6	61.0	70.4	61.6	61.9	66.6	66.1	63.4	64.8	65.3	67.4	67.3	65.8	68.1	67.5	67.0
70.3	63.8	66.8	68.7	68.2	69.8	64.9	67.3	68.0	68.4	65.7	67.3	63.0	64.6	67.3	67.4	67.4	65.6	68.1	65.2	64.8	66.4	70.0	67.8	67.8	66.7	68.7	67.4	66.8	67.3	67.1	68.1	70.1	69.4	67.8	60.6	70.6	61.2	62.0	67.1	66.7	63.6	63.9	66.2	68.5	66.2	65.6	68.2	66.4	65.9
72.0	63.8	66.4	66.7	69.7	67.3	65.7	66.8	68.0	66.8	65.9	66.0	63.4	63.6	66.0	69.3	65.6	66.9	67.8	69.8	64.8	67.0	69.9	66.3	66.9	68.4	66.6	67.4	65.2	62.7	65.8	67.8	68.8	69.6	67.0	61.0	71.4	61.1	62.0	67.2	68.3	64.1	64.4	67.1	69.2	66.4	68.0	67.8	66.6	67.0
72.3	63.0	66.4	67.8	71.0	67.4	64.6	68.4	68.0	67.5	66.0	66.3	64.9	64.4	67.3	66.2	66.1	70.1	67.8	70.4	64.9	68.7	67.0	66.3	67.5	68.5	66.9	68.4	65.2	68.1	67.7	67.8	69.6	69.1	66.9	59.6	71.9	61.5	61.2	67.2	67.5	63.4	65.2	65.2	64.8	65.0	66.2	69.8	67.3	69.1
70.8	63.8	67.3	67.5	70.4	63.4	65.9	68.9	68.0	65.9	65.7	69.5	64.0	64.8	69.0	67.1	64.2	66.1	67.8	70.3	64.8	66.5	69.2	66.3	66.3	67.5	66.5	69.2	67.2	71.6	67.8	67.8	67.2	69.4	64.8	59.4	70.2	61.2	61.1	67.1	66.8	62.6	64.1	67.8	66.3	68.4	65.4	68.7	67.1	67.7
71.1	62.4	66.1	68.0	69.7	64.6	67.2	67.6	68.0	68.1	65.7	66.3	64.9	65.6	67.2	66.0	66.5	68.5	67.7	66.8	64.9	64.9	68.7	65.9	68.2	67.2	66.3	69.1	65.8	69.7	65.9	67.7	67.6	68.9	65.4	60.5	71.6	61.3	60.6	67.2	67.7	62.7	64.5	66.1	64.4	67.4	67.1	68.1	65.3	68.4
70.0	62.3	65.7	67.7	69.8	68.2	67.0	66.4	68.0	66.3	65.8	65.8	63.5	65.7	67.0	67.2	65.6	66.4	67.8	68.1	64.9	67.4	67.4	64.0	66.5	68.6	66.6	70.1	65.8	69.5	65.3	67.8	68.8	68.0	67.8	59.8	71.1	61.2	61.8	67.2	66.9	62.4	64.5	66.1	68.4	66.8	66.6	68.1	67.6	67.5
70.1	62.4	66.2	66.9	70.4	67.6	67.6	64.4	68.0	67.5	66.2	67.2	63.7	65.6	67.4	67.7	66.8	66.8	67.9	69.2	65.0	69.6	68.2	64.9	67.7	67.9	66.0	68.0	66.7	66.9	66.3	67.9	69.6	68.3	66.6	60.4	70.8	61.3	61.3	67.4	67.1	62.9	64.4	65.5	66.7	67.5	67.9	69.1	66.1	66.3
72.6	62.5	66.7	66.2	69.9	65.5	66.0	69.8	68.0	67.3	66.0	66.0	64.6	64.1	66.2	67.3	66.5	68.0	67.9	67.9	65.0	65.9	68.3	65.3	67.8	67.8	66.4	68.9	65.1	69.7	66.4	67.9	67.5	69.1	67.4	60.2	70.8	61.7	60.5	66.8	66.8	64.4	63.9	66.6	65.0	67.2	66.2	69.2	65.1	69.7
70.6	62.3	66.1	66.7	70.0	65.4	66.1	70.1	68.0	68.2	66.1	66.4	63.2	64.2	66.5	67.8	67.7	65.6	67.7	69.0	64.7	66.8	67.4	65.1	68.1	66.9	68.2	69.7	65.9	66.4	66.1	67.7	69.5	67.5	67.4	60.1	71.6	61.3	60.8	66.8	67.9	62.9	64.2	65.2	68.2	68.0	67.7	70.2	64.9	67.3
71.1	62.5	66.4	68.1	69.9	66.8	65.5	67.3	68.0	65.9	66.1	66.4	63.5	64.6	66.6	68.2	67.1	67.1	68.2	68.1	65.0	67.0	70.2	66.2	67.8	67.6	66.8	69.5	65.9	66.2	66.3	68.2	69.0	66.9	67.1	61.3	71.0	61.6	61.8	67.0	65.7	63.0	65.2	66.4	69.8	66.3	68.4	66.8	67.2	67.7
71.6	63.0	66.0	66.8	70.1	65.5	66.8	67.0	68.0	65.3	65.5	67.0	63.5	65.2	67.6	68.4	64.3	66.6	68.0	70.3	64.8	66.7	69.2	65.8	68.0	67.7	66.4	69.7	65.0	65.7	67.0	68.0	68.7	69.1	67.2	60.3	71.3	61.3	60.9	67.0	67.1	63.4	65.0	65.7	66.2	68.1	64.5	69.1	65.8	68.8
72.5	63.2	66.4	66.8	71.2	67.4	65.8	68.1	68.0	66.6	65.5	67.7	63.4	66.2	68.0	68.4	65.7	69.3	68.2	69.5	65.0	67.9	64.0	65.7	66.1	70.2	66.1	69.4	65.2	68.4	67.2	68.2	69.3	67.1	66.0	60.7	72.3	61.4	61.7	66.4	68.2	63.2	64.5	66.2	67.9	68.2	63.8	69.3	66.7	68.3
70.6	63.7	66.4	67.5	70.6	66.5	66.8	67.1	68.0	66.4	65.6	67.8	63.3	65.6	68.6	67.9	66.3	67.0	68.1	68.7	65.0	69.2	67.2	65.3	67.0	68.3	66.6	65.1	65.9	67.4	68.2	68.1	69.0	69.8	66.3	61.0	72.0	61.2	61.7	66.7	68.1	63.3	64.1	66.1	66.7	66.5	65.3	67.5	68.0	66.8
69.4	62.5	66.8	67.2	68.7	65.8	67.4	67.6	65.2	68.4	65.8	67.9	65.2	66.0	66.0	67.6	66.5	67.4	67.8	68.0	64.8	65.9	68.2	61.4	67.7	67.3	67.0	68.0	65.3	68.4	63.7	67.8	69.0	69.7	67.8	60.6	68.2	62.1	59.9	67.2	66.9	62.7	63.5	67.1	68.0	69.2	66.3	69.2	68.5	67.7
70.7	62.9	65.5	66.2	68.8	67.5	65.4	65.5	68.1	68.5	66.1	67.4	62.8	64.6	66.3	67.8	65.9	66.4	67.7	67.6	65.0	67.6	67.5	63.5	67.3	68.2	67.1	68.1	66.2	65.7	64.5	67.7	69.3	67.0	65.6	60.2	68.7	61.1	60.9	67.1	67.0	62.4	64.1	66.0	68.6	66.5	67.4	67.6	65.8	67.7
68.9	62.8	66.6	67.3	70.1	66.7	66.6	64.9	68.1	67.8	65.6	67.1	63.2	65.5	66.7	68.0	67.8	66.2	68.1	70.9	64.9	66.5	67.1	63.9	67.6	66.6	68.3	68.3	65.1	69.7	65.9	68.1	68.9	67.0	69.5	61.3	67.2	61.3	61.8	67.5	66.0	62.8	64.8	65.6	65.4	65.9	66.5	69.1	67.9	67.8
69.2	62.6	66.7	65.1	70.5	64.0	66.0	65.8	68.1	67.8	65.9	68.9	64.9	65.2	66.5	66.2	66.4	67.6	68.1	69.9	64.9	66.2	67.0	64.4	66.9	66.0	67.3	69.6	65.8	69.7	65.1	68.1	68.0	68.5	66.9	60.7	70.0	61.3	61.3	66.6	65.7	63.5	64.4	64.6	65.7	67.2	68.3	68.0	68.1	69.0
69.8	62.5	66.4	65.5	71.1	66.2	66.0	66.0	65.2	66.9	65.9	66.5	63.2	65.1	66.4	67.6	65.9	65.8	68.2	69.2	64.8	64.4	69.2	64.5	67.5	67.0	66.7	70.4	65.2	69.6	65.2	68.2	68.4	67.8	67.2	61.3	70.0	61.5	61.0	65.2	67.0	63.0	64.1	65.4	65.8	66.2	65.0	70.6	68.5	66.2
70.0	62.2	66.2	66.5	69.4	67.3	65.7	66.6	68.1	67.7	65.8	67.4	62.9	64.9	65.4	69.6	66.9	68.8	67.8	68.8	64.9	66.9	70.1	64.3	66.4	67.2	67.4	69.6	66.0	67.1	64.2	67.8	70.8	67.8	68.2	61.0	70.3	61.3	61.3	67.3	65.7	62.6	64.2	67.5	66.3	66.6	67.4	68.0	66.9	68.3
71.0	62.3	66.1	67.0	69.8	64.4	67.0	67.9	68.1	67.1	65.5	67.0	65.0	64.6	66.4	69.7	65.0	67.3	67.7	69.6	64.8	67.0	66.6	65.5	67.3	68.0	67.2	66.3	64.9	69.0	65.4	67.7	66.9	70.9	67.4	60.7	72.5	61.2	60.6	66.9	67.7	62.4	64.5	67.3	65.4	66.9	67.0	67.0	66.9	68.2
70.3	62.6	66.4	66.2	70.5	65.4	66.6	67.3	68.1	67.5	65.6	67.6	63.1	65.1	67.5	66.6	66.2	66.7	67.8	66.9	64.7	64.7	68.1	65.8	68.0	69.2	68.3	67.2	64.9	66.8	66.7	67.8	66.7	67.7	66.8	61.1	71.3	61.2	60.2	66.7	69.0	62.8	64.2	65.5	65.3	67.1	67.5	68.4	69.1	66.9
69.7	61.7	66.5	68.0	70.8	66.9	67.0	67.0	65.6	68.0	65.6	68.8	64.0	65.4	65.5	66.8	67.4	67.9	67.7	69.8	64.8	65.5	67.7	62.6	67.6	68.4	67.4	67.1	64.9	67.8	62.7	67.7	70.1	68.3	67.8	59.9	71.0	61.4	60.6	67.3	68.9	63.0	64.2	65.8	67.3	66.9	67.7	66.5	68.3	67.9
70.5	61.2	66.1	65.9	70.0	68.7	66.7	68.3	68.2	66.7	65.7	67.2	63.4	65.3	66.5	66.1	66.8	66.4	67.9	70.3	64.9	65.5	69.6	65.0	68.3	67.3	66.5	68.0	65.0	65.7	64.9	67.9	70.0	67.2	66.2	60.5	70.2	61.0	60.6	67.1	67.5	62.7	63.3	67.9	66.7	66.4	66.1	68.1	65.5	65.8
70.1	61.7	66.4	67.9	71.1	66.9	65.6	64.4	68.2	67.8	65.8	67.7	64.6	66.5	66.9	68.4	66.2	67.8	67.3	70.5	65.0	66.5	70.0	66.8	67.9	68.3	66.8	69.0	65.6	67.2	66.3	67.3	68.9	67.2	67.8	60.5	71.5	60.7	60.9	66.7	67.4	62.5	63.4	67.2	67.3	66.4	65.3	67.4	66.7	69.8
70.7	62.4	66.7	66.0	69.5	66.6	66.9	65.0	68.2	66.9	65.4	66.5	63.2	65.1	66.5	66.3	65.4	69.3	67.6	70.0	64.7	67.6	67.2	65.5	68.4	68.5	67.7	69.6	64.9	67.5	65.5	67.6	68.9	69.5	67.8	61.3	71.0	61.1	61.7	66.6	67.2	63.0	63.4	65.4	68.7	67.0	63.4	68.1	68.0	69.1
71.0	61.8	66.2	65.8	72.1	68.9	66.6	65.7	68.2	65.7	65.3	68.7	63.5	65.0	65.5	62.8	65.8	65.9	67.5	70.0	64.7	66.2	70.1	65.5	67.9	68.8	65.8	68.2	65.5	66.1	65.1	67.5	70.5	69.0	67.3	61.1	71.2	61.3	60.9	66.6	67.6	63.6	63.3	66.8	68.0	66.3	67.1	68.8	68.5	66.5
72.0	62.9	66.6	67.4	70.3	65.6	64.9	64.4	68.2	68.0	65.7	66.2	63.6	67.6	65.7	69.7	67.5	69.2	67.9	68.5	64.9	67.1	66.9	63.3	66.1	69.3	67.3	69.8	66.0	66.9	62.8	67.9	70.0	69.3	67.8	61.1	72.5	61.4	61.2	65.3	68.4	63.2	63.4	67.6	65.9	68.1	66.7	66.6	65.4	68.6
71.0	61.8	66.5	64.9	69.9	65.7	65.5	67.9	68.2	67.4	65.7	66.0	64.1	66.6	67.1	67.5	65.4	67.3	67.2	69.4	64.7	67.8	62.7	64.7	67.1	67.4	66.9	69.1	65.6	70.2	65.9	67.2	69.2	67.2	68.6	61.4	70.6	61.3	60.9	66.5	67.4	62.6	63.5	66.7	69.2	67.6	66.7	68.2	66.6	67.6
71.2	62.6	66.7	65.7	71.2	66.3	67.5	66.6	68.2	66.1	65.7	65.8	63.3	66.6	67.8	69.8	66.8	67.3	67.5	69.1	64.7	66.6	69.6	66.1	67.1	68.3	66.7	68.2	66.1	68.3	67.0	67.5	69.2	68.9	69.5	61.3	71.8	61.3	61.1	66.8	66.7	62.1	64.0	66.7	65.8	67.1	66.7	66.9	66.9	66.8
70.2	62.1	66.7	67.6	71.4	67.5	67.7	65.6	68.2	66.2	65.4	66.4	63.6	67.0	67.4	65.1	65.9	67.7	67.8	68.6	64.9	67.1	69.5	67.3	67.1	68.2	64.6	68.3	66.4	67.1	66.6	67.8	70.0	67.3	69.0	62.3	69.7	61.2	61.3	67.0	67.5	63.6	65.6	67.3	67.1	68.1	66.4	68.1	66.7	68.1
71.4	62.1	66.1	68.2	70.3	67.0	67.8	65.1	68.2	66.6	65.3	66.4	63.6	67.1	66.8	69.7	65.3	67.1	67.7	69.4	65.0	66.8	65.9	66.3	66.8	67.3	65.0	66.6	67.1	67.9	65.1	67.7	67.5	67.9	68.4	62.1	71.4	61.2	62.6	66.3	67.1	63.3	64.7	67.2	65.2	68.3	65.5	68.0	64.7	67.7
69.4	62.4	66.6	66.5	69.0	66.8	66.4	67.1	68.2	66.0	65.3	66.1	63.4	66.6	67.2	64.5	64.1	67.2	67.6	67.8	64.9	67.4	69.7	67.5	66.3	68.6	67.0	68.9	67.0	67.8	66.5	67.6	68.6	68.2	68.7	62.3	70.4	61.2	62.7	67.5	67.5	63.8	63.3	66.3	66.5	67.6	65.6	67.6	65.4	68.0
70.4	62.4	64.8	66.1	69.8	68.0	66.9	66.9	68.2	66.8	65.1	66.1	63.1	65.7	66.8	67.9	66.1	66.9	67.9	68.9	64.7	67.4	66.2	70.4	67.7	66.6	66.4	68.1	65.9	67.5	67.8	67.9	69.4	68.7	67.9	62.2	71.0	61.0	62.9	67.6	66.9	63.6	63.8	67.5	66.0	66.8	65.7	67.2	65.9	67.1
71.0	61.2	65.8	65.7	70.2	67.5	67.5	64.6	68.2	67.1	65.2	67.6	63.7	65.2	66.6	69.7	65.4	65.3	67.8	69.7	64.8	67.2	66.5	69.3	67.4	68.7	64.6	68.6	66.3	67.0	66.9	67.8	71.6	67.4	68.0	62.2	70.1	61.3	61.9	67.5	67.4	64.1	63.7	67.9	67.6	69.0	64.9	68.2	65.9	67.7
70.9	62.4	66.2	70.0	70.1	68.0	67.5	66.9	68.2	66.2	65.1	65.7	63.0	65.3	66.7	65.6	64.5	65.2	67.8	68.4	65.0	68.1	70.2	67.9	65.5	68.6	65.6	68.3	65.4	68.1	66.8	67.8	67.8	69.6	68.6	62.4	71.5	61.1	61.7	67.1	67.6	63.5	64.1	66.7	66.9	68.9	64.5	67.1	66.4	65.9
71.4	62.3	66.9	66.9	70.3	67.9	66.1	67.4	68.2	66.7	65.1	66.4	63.5	66.1	67.3	67.4	65.9	66.8	67.8	69.3	64.8	67.3	67.5	66.4	67.2	69.7	66.0	69.2	65.4	68.2	67.2	67.8	69.6	66.4	67.5	62.7	70.7	61.3	61.4	66.8	68.2	64.7	63.3	67.6	67.9	67.4	63.6	67.9	67.2	68.0
72.4	62.8	66.6	66.9	70.5	68.3	67.3	66.8	68.2	66.6	66.0	67.5	63.9	65.5	67.8	69.7	66.5	67.3	67.9	69.2	64.8	67.8	69.5	66.6	65.8	68.6	66.1	68.8	66.1	68.3	67.6	67.9	69.9	69.3	66.5	63.3	71.0	61.3	61.9	66.1	68.0	64.3	63.9	67.7	67.8	67.7	67.4	67.7	66.0	67.6
72.4	62.7	65.2	66.7	70.8	68.4	66.8	64.6	68.2	67.0	65.8	67.0	63.5	66.8	67.7	69.5	64.9	67.7	67.7	68.8	64.4	67.4	66.1	66.9	66.8	69.6	65.6	68.6	67.2	68.8	67.3	67.7	68.6	70.0	66.6	62.8	69.6	61.4	63.2	67.0	68.0	63.6	62.9	68.2	68.0	68.0	65.6	68.1	66.7	68.4
71.8	63.7	66.9	65.0	69.2	68.2	67.0	68.3	68.2	67.7	65.7	68.6	63.9	66.3	68.4	69.6	66.6	68.0	67.4	69.1	64.6	67.0	66.5	68.9	67.2	69.2	66.5	68.0	66.6	68.7	68.5	67.4	71.0	68.7	68.7	63.3	71.2	61.3	62.6	66.9	69.2	64.2	63.0	68.0	67.7	68.1	65.2	67.8	66.8	68.4
72.3	62.3	66.0	67.6	70.2	67.7	67.6	65.5	66.1	67.4	65.2	68.3	64.1	67.7	68.0	65.4	66.6	67.2	67.6	69.6	64.7	68.1	68.6	66.7	68.0	69.1	67.0	67.5	67.2	68.2	66.9	67.6	69.7	68.4	67.7	63.3	72.0	61.4	62.5	67.2	68.0	63.2	63.1	67.3	67.6	67.9	65.5	68.2	68.0	67.8
72.5	63.5	66.7	66.7	70.3	68.7	67.4	65.5	68.5	66.7	64.8	67.4	64.0	66.9	68.5	67.1	65.5	67.0	67.7	68.9	64.9	67.6	70.4	68.9	65.4	68.8	66.4	68.6	66.6	68.1	68.0	67.7	68.9	68.9	68.1	63.9	71.9	61.2	63.5	66.0	68.0	64.7	63.4	67.6	68.3	68.7	65.4	68.1	67.4	67.1
73.0	62.6	66.1	66.2	70.2	69.0	68.3	66.7	68.5	68.3	65.7	68.7	64.3	66.7	69.0	65.0	67.0	67.9	67.6	69.8	65.6	67.3	67.6	68.0	67.2	69.7	67.8	69.0	67.5	68.3	68.3	67.6	67.3	67.4	68.4	63.6	73.6	60.8	64.5	66.5	69.0	65.5	62.6	69.3	68.9	68.8	66.4	68.6	66.9	67.9
73.5	62.9	67.2	66.9	69.8	69.0	69.1	64.5	68.5	66.9	65.5	66.2	63.8	67.0	68.1	66.2	65.0	67.1	67.4	69.6	65.8	68.4	68.1	69.1	66.8	71.2	67.1	67.5	67.2	69.7	68.5	67.4	69.6	67.6	68.3	63.3	73.8	61.2	63.4	67.7	70.7	66.1	63.7	68.9	68.3	69.7	66.0	67.9	67.1	65.9
73.1	63.1	66.7	67.4	71.9	69.7	70.1	66.2	66.9	66.7	64.5	67.9	63.8	67.6	69.5	69.5	66.3	67.4	67.4	70.3	66.4	69.9	68.2	71.5	67.7	71.0	67.9	68.1	66.9	68.6	70.0	67.4	67.9	68.1	68.7	63.5	74.0	62.1	63.8	67.1	70.9	66.6	62.6	70.3	68.9	70.0	62.9	68.3	67.4	66.4
73.7	63.7	67.0	66.3	71.9	69.1	69.6	65.7	68.9	66.7	65.5	65.8	63.9	66.5	69.6	68.2	65.2	67.5	67.3	68.8	66.1	67.4	66.4	71.4	68.3	71.7	67.8	67.5	66.5	69.2	70.5	67.3	69.1	69.0	68.8	63.7	73.8	61.9	63.7	66.9	70.5	65.6	63.8	67.6	68.3	70.8	66.0	68.1	66.5	67.2
76.9	63.9	68.4	67.8	70.0	69.5	68.7	66.4	68.9	67.3	63.0	67.2	64.4	67.8	69.3	68.5	64.9	67.2	67.3	69.8	65.7	66.7	67.3	75.1	66.7	72.2	68.0	67.5	67.4	68.7	69.9	67.3	69.7	68.3	69.0	64.4	76.1	61.7	65.7	65.1	71.6	66.7	64.3	72.1	69.3	70.5	62.3	69.0	65.8	67.3
78.1	63.3	69.3	68.1	71.4	69.9	66.8	66.9	68.9	66.7	64.4	65.5	64.1	66.7	68.6	67.2	64.7	67.6	67.4	69.6	64.6	67.8	67.2	72.4	67.4	73.7	64.5	67.6	68.5	69.4	67.4	67.4	68.6	67.6	66.5	65.8	78.9	60.8	65.9	64.4	72.0	67.0	64.5	73.7	69.2	69.4	66.3	70.0	66.3	66.9
77.2	63.7	69.2	67.8	69.2	69.0	65.4	67.0	68.9	67.7	65.7	66.1	63.8	66.5	68.2	66.3	67.1	67.7	67.4	67.9	64.0	67.0	66.7	73.3	66.4	72.8	66.3	67.7	68.9	69.3	68.0	67.4	67.7	68.4	66.9	65.2	77.4	61.1	65.3	66.0	72.0	67.8	64.0	73.1	69.4	69.1	68.1	69.9	64.0	67.2
73.5	64.0	70.4	66.6	69.7	69.4	66.1	66.1	66.0	65.1	65.8	65.9	64.6	66.8	69.2	67.3	65.9	66.3	67.4	68.7	64.3	66.3	67.0	73.9	66.8	72.0	62.4	68.4	68.7	69.2	68.8	67.4	67.6	67.4	68.3	64.1	76.8	61.7	66.0	66.0	71.6	66.5	63.6	73.1	69.6	70.4	65.7	70.4	66.2	67.6
71.7	64.3	71.5	66.3	70.7	70.3	67.2	67.4	68.5	65.3	64.9	65.9	64.7	67.7	68.6	67.0	65.8	66.5	67.8	68.7	64.7	68.0	67.8	72.6	67.5	70.7	60.4	67.7	67.8	69.7	67.9	67.8	68.9	67.8	68.3	64.0	76.4	61.8	65.9	65.5	70.5	68.0	64.1	73.0	69.7	68.5	66.0	70.8	65.8	66.3
70.3	63.8	73.5	67.0	71.2	69.2	66.9	65.8	65.6	66.8	65.9	67.2	64.2	66.6	67.1	67.5	67.4	65.3	67.6	67.0	64.7	69.0	66.4	72.0	66.4	70.7	65.6	67.1	66.5	69.2	67.5	67.6	68.8	68.0	67.9	62.2	74.2	61.9	64.4	66.0	70.8	66.9	64.1	72.3	69.8	68.7	66.4	70.2	66.2	66.4
70.9	64.4	68.8	67.1	71.3	68.4	67.8	67.2	68.2	66.0	66.0	67.5	64.2	66.3	66.5	68.3	67.7	64.1	67.7	68.7	65.2	67.3	67.1	70.1	65.0	69.7	64.2	67.1	67.0	67.3	66.6	67.7	69.6	67.0	68.4	61.2	71.7	62.0	63.0	67.3	68.8	67.1	63.2	71.5	69.7	69.2	66.9	68.2	67.5	64.5
70.0	64.5	71.3	67.2	71.5	68.8	66.9	67.0	65.9	65.9	66.6	65.7	64.1	66.7	66.2	68.2	67.5	66.5	67.9	69.3	64.7	67.6	65.6	69.1	65.4	69.5	63.8	67.2	66.4	66.9	66.7	67.9	69.0	69.1	68.8	62.0	71.0	62.2	64.8	65.8	69.3	65.8	64.1	68.6	69.7	67.4	66.9	68.6	65.5	65.0
69.8	64.0	67.2	66.9	68.8	69.5	65.6	66.6	65.8	65.4	66.7	66.7	64.2	66.6	63.8	66.0	68.1	66.8	68.3	65.6	64.2	65.8	66.3	63.9	67.0	69.5	64.3	64.2	65.8	65.8	66.1	68.3	68.2	68.7	68.6	61.0	64.5	59.4	62.7	65.5	69.6	67.3	63.7	64.0	69.2	65.2	67.4	68.4	66.4	64.8
71.1	65.4	66.4	67.3	69.3	69.1	66.2	67.0	65.6	67.9	67.4	67.2	64.7	65.9	63.4	66.7	66.7	68.5	68.3	66.5	64.6	63.7	66.4	58.0	68.3	68.8	64.1	65.3	66.3	64.2	65.2	68.3	67.6	68.3	69.4	58.7	57.7	60.4	62.0	65.7	68.0	66.1	64.4	58.8	68.6	64.7	68.5	68.7	66.7	65.6
68.5	65.1	64.8	68.4	69.3	68.5	66.6	67.1	65.7	68.4	68.1	66.9	64.4	66.3	64.2	67.5	67.5	68.4	68.1	66.8	64.6	65.1	66.4	55.7	66.7	68.4	66.7	65.8	65.9	63.1	66.0	68.1	67.6	68.4	68.7	58.7	38.7	61.2	61.7	65.2	68.2	64.0	64.1	53.4	67.6	66.0	69.2	69.2	66.2	65.5
66.7	65.1	64.4	68.2	68.2	68.0	67.8	67.5	64.9	67.4	65.7	68.0	64.7	67.1	65.9	66.9	65.4	69.1	68.0	65.1	65.0	63.4	67.1	54.5	67.4	71.5	66.5	65.2	66.3	63.2	67.2	68.0	68.2	68.3	69.0	59.1	33.0	59.8	61.5	66.1	71.1	64.8	64.0	57.4	67.0	67.7	66.2	69.4	66.4	65.9
65.9	65.3	64.1	66.9	70.4	70.6	67.8	66.5	65.2	65.7	65.1	67.5	63.7	67.3	62.5	66.7	65.1	68.9	67.7	65.7	65.0	63.0	65.8	48.4	68.3	71.7	63.4	66.6	66.8	63.2	60.6	67.7	68.2	67.6	69.2	58.4	42.4	62.2	60.9	64.0	72.5	64.6	63.9	59.1	69.7	68.7	65.8	71.6	67.0	66.8
66.5	64.6	63.1	67.8	71.3	68.9	67.2	65.8	66.3	67.0	65.8	67.6	63.9	67.1	64.2	65.9	66.1	64.9	67.4	67.9	64.5	62.9	66.7	46.0	67.6	69.4	64.0	66.5	67.7	61.5	59.7	67.4	68.5	67.7	68.3	57.2	45.9	62.2	62.9	65.0	70.6	63.9	63.6	59.3	70.4	68.3	66.6	71.7	66.9	66.6
64.9	64.5	61.4	67.7	70.7	67.8	65.3	65.6	66.5	67.1	66.4	67.2	64.0	66.2	63.6	65.9	66.4	65.1	67.6	67.1	63.6	61.9	66.5	43.8	67.7	68.5	66.3	67.1	66.0	55.9	61.5	67.6	67.8	68.1	68.3	56.2	49.7	62.6	62.1	64.7	69.6	63.1	63.3	58.4	70.4	67.8	67.0	69.8	67.8	66.2
61.5	65.2	63.4	68.5	71.0	61.0	64.8	66.4	65.2	67.8	65.3	66.8	64.2	65.9	62.1	66.5	65.5	65.2	67.8	67.2	63.7	59.3	66.2	42.7	67.7	68.3	64.8	67.0	65.9	50.0	62.2	67.8	67.4	67.9	68.0	55.0	49.9	62.4	62.7	66.0	68.6	63.4	61.6	56.2	69.0	66.0	65.4	70.8	66.9	66.6
49.6	65.3	63.1	67.4	71.3	62.4	65.0	67.0	63.3	67.1	64.2	67.5	64.7	66.2	61.0	67.4	66.3	66.8	67.8	67.0	63.9	56.4	67.1	44.5	67.4	69.1	65.7	66.1	66.2	46.9	62.3	67.8	68.1	68.3	68.3	53.4	51.7	61.9	63.4	67.0	69.0	66.2	63.5	55.1	69.1	64.5	65.6	70.5	67.3	64.8
43.0	65.2	67.0	68.0	69.6	48.5	65.2	67.1	63.7	69.0	66.7	67.2	64.8	66.8	62.4	67.9	66.2	65.9	67.7	66.6	63.8	47.6	66.7	44.1	69.4	68.1	66.3	66.9	68.4	45.7	62.5	67.7	68.5	68.9	68.9	54.1	52.7	62.6	63.6	66.8	68.0	66.1	64.3	54.0	66.7	64.9	67.9	70.0	67.6	65.4
35.6	65.4	68.1	66.3	69.7	40.2	66.3	67.2	64.6	67.6	65.7	67.7	64.9	64.3	62.6	67.2	67.6	68.7	67.7	65.3	64.1	49.1	67.4	41.5	70.5	67.9	67.5	66.8	65.4	48.7	63.2	67.7	69.2	67.8	67.1	55.0	51.9	62.2	62.9	66.6	68.8	64.5	62.9	52.9	67.4	64.9	67.1	69.7	67.2	65.8
30.4	65.9	67.3	64.7	68.2	35.2	65.8	66.7	63.7	66.1	66.7	67.6	65.2	65.1	62.4	67.3	67.7	67.5	67.9	63.4	63.9	44.1	67.1	40.8	69.8	67.7	64.7	67.1	64.5	46.2	63.7	67.9	68.5	68.6	67.0	52.1	51.7	60.3	62.8	66.6	68.0	66.4	61.4	54.3	67.2	66.9	67.7	67.0	66.3	64.7
27.6	66.2	64.4	67.7	67.8	31.7	67.1	68.0	64.9	68.3	67.8	69.1	65.2	65.2	62.6	66.4	68.0	68.1	67.8	62.5	64.4	38.7	67.3	38.3	68.5	68.4	64.8	65.6	57.8	40.4	61.0	67.8	68.2	69.0	66.3	52.1	51.9	61.3	62.5	66.7	68.2	67.4	65.1	54.9	57.4	66.5	68.5	67.2	68.1	66.6
27.5	65.9	64.4	68.9	71.0	28.6	66.5	67.7	65.9	67.4	67.1	68.5	65.9	66.2	62.2	66.3	67.5	66.1	68.1	64.8	64.2	36.6	67.5	37.8	67.9	68.0	67.7	64.6	59.1	38.4	60.4	68.1	68.3	68.2	66.7	48.1	52.4	63.0	63.3	65.1	67.8	66.1	65.3	54.6	62.6	65.1	68.2	67.4	68.0	66.1
30.8	66.2	64.9	68.5	69.9	22.7	65.7	67.5	66.2	67.9	67.9	68.1	66.0	66.9	62.0	66.1	69.0	67.4	68.2	62.5	63.7	39.7	66.5	34.8	67.8	68.3	68.5	64.9	49.0	35.8	60.1	68.2	67.9	67.9	65.3	34.7	52.1	62.7	61.9	62.5	66.7	66.5	64.6	54.9	67.4	65.3	68.9	67.2	68.0	65.7
28.1	65.7	66.4	69.0	70.4	19.0	65.4	65.8	65.1	67.2	69.0	66.7	66.1	66.5	53.2	66.9	69.0	68.5	68.3	64.3	63.6	35.0	64.2	37.5	68.1	66.5	64.8	64.7	43.1	34.2	61.1	68.3	68.4	67.9	65.1	34.9	51.6	62.2	61.9	61.7	64.2	66.6	65.7	49.0	68.6	63.7	69.8	67.5	67.3	67.0
28.4	65.2	67.4	68.0	72.1	18.3	66.1	66.9	65.7	66.2	67.0	67.9	65.9	67.2	51.8	66.9	70.1	70.0	67.4	66.5	64.1	28.0	66.1	36.8	68.3	65.5	66.8	65.1	39.0	31.6	63.3	67.4	68.2	68.0	65.4	30.6	50.3	58.3	62.6	61.6	61.8	67.3	65.6	48.3	69.7	61.2	68.0	67.1	67.4	68.7
28.2	66.1	67.6	67.7	72.4	16.9	67.4	67.4	65.7	66.8	66.8	68.1	65.2	67.1	47.5	67.8	67.8	70.8	67.1	66.1	64.6	29.6	66.5	41.6	67.9	60.8	64.2	65.1	36.7	30.3	62.9	67.1	68.4	70.0	63.6	27.7	40.5	59.4	62.9	63.6	61.3	66.2	64.0	52.9	69.3	61.6	68.0	70.3	67.1	68.0
27.7	66.4	69.2	67.2	73.6	18.6	68.3	68.6	65.8	66.5	64.2	69.2	66.2	67.3	46.2	68.6	67.4	70.5	66.8	67.3	64.7	27.9	67.8	43.2	67.2	50.3	65.4	65.6	34.1	30.4	59.4	66.8	68.7	70.3	62.4	27.6	30.5	58.7	62.6	62.6	61.3	67.1	63.8	53.6	69.1	47.5	65.2	71.0	66.7	68.5
27.1	66.2	65.9	68.2	73.3	20.7	66.9	68.7	67.0	65.5	65.6	69.9	65.9	63.8	43.9	68.6	68.3	68.7	66.7	67.7	64.4	25.6	67.2	39.8	67.9	34.9	65.0	64.6	33.2	29.3	58.9	66.7	67.6	69.8	41.3	26.7	29.2	58.6	61.4	63.1	59.7	66.2	65.6	54.4	66.1	28.9	66.2	71.7	67.0	68.7
25.0	66.4	67.2	68.6	73.0	21.4	66.4	68.6	65.4	65.7	65.1	67.7	65.4	65.1	44.1	67.7	67.3	66.5	67.0	63.8	64.1	27.4	68.1	39.6	66.9	26.0	65.2	62.9	32.3	29.1	58.1	67.0	65.5	70.1	33.3	26.4	27.6	56.9	60.5	61.3	40.7	66.4	66.5	54.6	62.7	22.9	65.5	69.4	66.2	67.3
22.3	66.6	65.6	69.1	70.4	22.0	63.4	68.6	65.5	65.4	65.0	68.9	65.4	65.7	44.4	64.8	67.8	68.7	67.1	63.5	63.4	24.2	68.7	39.8	68.1	27.0	66.2	62.2	27.5	27.6	55.9	67.1	66.4	68.3	29.0	30.7	28.5	56.8	58.5	60.7	29.8	65.9	67.7	56.4	58.8	17.0	65.6	68.0	65.7	67.5
23.1	65.8	65.1	67.3	67.4	18.7	63.1	67.9	66.2	66.4	65.2	68.0	65.1	65.5	42.1	66.6	67.8	67.3	67.5	62.0	63.5	22.3	67.5	36.5	66.6	23.6	66.2	62.0	18.7	27.5	56.9	67.5	65.9	69.1	22.5	27.4	21.6	57.9	52.9	63.0	28.2	66.1	65.9	57.4	60.1	15.1	65.4	68.2	65.9	66.5
27.8	65.6	51.5	68.8	66.5	15.6	62.3	67.7	67.7	66.7	67.0	67.4	64.7	65.5	40.2	65.8	68.2	65.9	67.4	57.6	63.3	20.8	66.5	35.9	67.5	19.5	66.6	64.1	19.6	27.8	56.3	67.4	66.6	68.1	21.4	24.4	19.4	59.8	54.0	62.4	24.4	66.1	66.2	57.0	60.3	14.6	67.4	67.8	65.5	65.1
26.5	65.5	32.5	67.4	62.9	14.5	56.0	66.1	68.3	66.0	66.4	66.7	64.0	65.5	40.7	66.2	67.5	64.7	67.1	45.5	60.6	19.5	65.8	37.0	67.6	20.1	65.0	65.2	17.3	26.3	56.3	67.1	66.7	68.3	25.0	22.8	19.3	60.4	51.0	62.5	19.8	64.4	64.4	58.0	56.7	16.3	66.7	70.0	64.5	64.1
25.4	64.7	19.6	68.2	56.9	15.5	49.7	65.9	67.7	67.4	65.5	67.1	64.2	66.0	39.1	65.6	68.2	65.1	67.1	42.6	57.8	23.4	66.6	37.1	68.0	21.5	64.0	63.4	16.7	25.8	54.6	67.1	67.2	68.0	30.9	24.1	17.7	59.4	49.4	61.7	22.9	65.2	63.9	57.6	51.3	24.0	66.0	69.5	64.4	65.2
22.0	64.9	16.3	67.8	48.0	14.6	47.7	66.6	66.2	66.3	65.9	67.6	64.1	64.6	40.4	66.7	69.1	61.6	67.2	35.0	57.1	28.9	65.9	35.4	67.8	21.5	62.4	64.1	14.3	27.0	55.7	67.2	67.2	67.6	33.1	26.4	16.3	59.2	47.6	61.8	26.1	66.8	63.1	57.2	59.3	39.3	66.6	68.5	64.1	64.5
21.1	65.2	14.0	68.3	45.4	13.8	44.5	66.4	66.5	66.9	67.2	67.9	64.1	63.5	44.7	67.5	69.1	58.7	67.3	34.7	55.4	25.8	66.2	35.6	67.4	22.6	62.6	64.1	13.2	26.7	55.3	67.3	68.7	67.2	34.7	25.8	19.0	58.2	47.2	63.5	22.9	66.1	65.9	56.2	64.4	48.0	67.9	66.9	64.0	62.3
20.7	65.7	11.6	69.0	41.1	16.8	37.5	67.7	66.8	66.8	66.5	68.9	65.3	63.7	53.7	68.6	68.7	60.9	66.6	30.7	52.6	27.2	66.4	36.4	67.4	21.8	62.9	65.0	15.5	28.0	55.2	66.6	67.2	68.0	34.8	25.5	23.4	59.7	49.1	61.5	26.0	63.1	65.7	55.0	67.6	57.6	67.1	65.0	64.3	61.0
20.8	65.8	11.9	67.3	33.0	23.3	34.6	67.6	65.8	65.4	65.9	67.9	65.2	64.1	58.7	67.9	68.0	61.6	66.4	26.2	50.9	24.2	66.4	37.3	66.8	18.3	61.5	64.5	21.7	24.4	57.4	66.4	68.4	68.5	36.6	26.0	21.7	60.6	53.1	61.1	27.3	64.0	63.5	55.1	68.6	61.3	66.3	62.2	64.7	62.2
23.8	65.4	11.0	68.0	31.1	26.6	30.8	67.6	66.4	63.6	65.6	67.1	64.2	65.3	55.6	67.9	68.0	61.9	66.0	27.0	48.9	20.6	66.1	38.2	67.6	19.8	61.7	64.0	18.2	24.3	60.5	66.0	66.8	67.8	36.1	26.2	21.7	60.1	55.4	60.6	22.8	63.4	65.4	56.6	69.6	61.7	65.4	61.4	64.1	62.4
40.9	65.3	11.4	67.4	33.0	38.0	23.5	67.7	66.4	62.5	65.6	67.9	64.3	63.9	51.9	67.4	67.7	62.4	65.5	27.3	46.5	17.2	65.5	36.9	70.6	20.0	63.4	63.0	21.5	24.6	58.3	65.5	67.1	68.5	35.9	29.8	25.1	59.0	53.9	59.0	22.0	63.1	63.8	55.4	68.2	62.2	66.0	61.0	64.2	63.3
41.7	65.5	10.0	68.4	32.3	30.5	18.5	66.9	66.8	64.2	65.5	66.6	64.2	63.9	54.1	67.0	67.7	62.6	65.5	27.7	46.2	20.6	64.9	37.9	70.5	19.5	63.7	64.4	21.7	28.3	56.8	65.5	67.7	66.9	36.0	27.9	23.6	59.1	50.7	60.3	25.1	63.9	65.0	55.2	68.5	59.8	65.7	61.3	64.3	61.3
38.0	65.7	7.9	68.3	31.9	26.1	20.0	66.5	66.2	64.4	65.8	65.0	64.3	63.9	49.7	67.1	68.4	58.1	65.6	26.9	45.9	24.9	66.1	39.1	68.5	19.2	63.7	64.5	15.1	25.6	56.1	65.6	67.4	66.7	35.3	27.8	23.5	57.6	46.1	59.9	23.9	64.1	64.8	55.6	67.5	60.2	66.7	62.5	63.9	59.4
36.3	65.7	8.0	67.7	30.0	27.8	22.9	66.1	67.1	63.9	65.4	64.6	63.5	61.1	48.4	66.2	67.8	59.5	65.7	28.3	46.1	26.6	65.3	36.7	68.9	19.8	63.9	63.7	13.4	25.4	56.4	65.7	67.5	66.5	34.2	26.8	24.3	58.5	41.6	60.6	24.0	64.3	64.3	55.6	66.7	61.7	66.0	62.7	62.3	59.6
30.7	64.9	8.8	66.3	26.5	26.0	23.9	66.2	67.6	63.5	65.5	65.0	63.2	62.9	48.8	66.9	68.6	58.9	65.4	25.4	46.8	27.3	64.2	37.6	69.0	18.1	64.6	65.0	14.8	27.8	56.9	65.4	66.7	65.5	27.8	26.8	22.5	59.9	46.0	61.2	27.5	64.1	63.5	54.9	67.0	63.0	65.9	64.1	61.6	60.0
25.8	65.5	11.2	64.8	25.4	29.6	29.1	65.7	66.9	65.1	66.4	65.4	63.9	64.3	47.7	66.6	67.7	51.5	65.2	25.4	48.5	24.2	63.4	37.7	70.0	18.9	63.4	65.5	13.6	28.0	56.4	65.2	66.1	63.9	31.5	27.0	23.5	58.6	51.9	62.8	23.5	63.9	61.6	53.2	68.4	62.3	67.0	65.2	60.2	59.6
25.1	64.6	11.4	65.5	27.0	28.1	22.6	65.8	66.8	65.5	65.0	64.9	63.3	65.1	47.2	67.2	67.0	52.4	65.2	27.1	44.8	24.7	61.6	37.5	67.8	18.9	64.1	66.6	12.4	29.2	57.3	65.2	66.5	65.0	34.7	30.5	23.6	58.7	55.4	62.7	24.6	63.9	61.7	52.7	69.3	61.8	65.8	65.8	59.8	59.4
22.8	65.5	9.9	66.8	30.5	28.4	18.8	67.2	66.6	66.7	65.1	65.0	64.1	64.6	45.1	67.1	67.6	56.7	64.9	26.7	46.6	28.4	61.3	36.4	69.7	18.4	64.6	68.2	15.3	28.8	56.7	64.9	66.7	66.4	52.2	32.7	20.0	58.3	57.7	63.9	27.0	64.1	62.7	51.4	69.4	61.7	65.3	65.8	60.1	57.6
22.3	64.7	8.7	66.6	32.5	23.3	25.5	66.7	66.0	66.6	65.4	65.2	64.6	65.2	46.8	67.3	68.0	60.0	65.0	28.7	47.7	28.8	60.5	39.9	69.2	17.4	65.7	67.5	15.2	31.2	56.1	65.0	67.1	65.4	60.0	33.0	22.1	57.7	58.7	62.9	26.3	64.7	64.0	48.7	69.8	62.0	65.9	65.9	62.0	59.8
22.0	64.5	8.9	66.6	41.6	33.9	30.1	68.4	65.1	65.8	65.1	65.8	65.0	66.1	44.5	68.0	66.9	61.0	64.8	30.7	48.8	25.0	58.3	39.8	70.0	16.6	65.9	66.9	13.1	32.9	56.2	64.8	67.6	65.9	61.8	38.0	26.7	59.2	62.6	62.3	23.8	64.6	63.7	52.4	71.1	63.2	65.3	64.5	63.4	62.2
21.1	65.2	24.5	67.9	39.4	25.1	26.0	68.1	66.1	67.3	65.2	65.8	64.1	66.0	44.8	68.8	65.5	62.8	65.0	27.1	48.8	20.5	54.9	38.5	70.2	18.0	66.6	64.3	13.5	34.7	56.0	65.0	67.8	67.7	61.5	44.7	26.6	59.1	63.1	61.2	24.3	63.5	65.0	54.1	70.7	61.4	65.3	63.0	63.3	63.1
21.3	65.5	41.4	68.5	35.4	25.1	29.6	68.1	64.3	66.3	64.7	64.6	64.2	66.5	52.2	68.3	66.2	62.0	64.7	26.9	50.4	19.0	54.9	40.6	70.4	18.1	66.2	61.6	15.1	34.2	56.9	64.7	68.8	67.6	61.9	50.2	27.0	59.5	62.9	61.7	26.1	63.5	65.8	54.7	71.1	62.1	64.6	61.7	62.6	63.5
24.2	66.5	51.0	68.9	32.9	48.2	36.7	67.8	65.3	63.0	64.9	65.4	63.7	66.2	57.7	68.6	66.0	63.6	64.6	27.8	52.1	20.2	57.8	40.1	69.2	19.6	64.9	56.2	30.7	36.3	60.4	64.6	68.7	68.8	62.5	54.8	25.7	60.5	63.7	62.0	25.4	62.9	66.1	56.1	71.9	60.0	64.8	60.7	63.0	65.0
24.6	66.2	56.5	68.1	32.2	58.6	50.2	67.9	63.6	62.5	64.7	66.5	62.9	65.9	54.7	68.0	65.8	61.1	64.5	27.2	57.4	23.5	58.9	37.1	67.9	19.8	63.9	53.5	45.2	47.6	60.9	64.5	69.0	69.4	62.1	57.1	27.8	58.9	64.2	60.7	25.3	63.9	66.0	56.1	71.3	45.6	63.3	60.1	63.5	62.3
26.5	65.0	58.1	67.3	32.3	63.8	56.0	67.3	65.5	62.4	63.8	65.7	63.6	66.3	52.4	67.5	65.0	62.3	64.4	26.2	59.4	36.5	58.5	37.0	67.2	18.0	63.4	56.8	56.3	42.9	60.2	64.4	67.3	69.4	63.1	57.9	28.4	59.2	62.7	58.2	25.9	64.4	65.0	56.9	70.6	31.0	64.0	58.7	62.9	63.0
24.0	65.2	57.4	67.9	37.3	66.5	57.7	67.9	66.3	62.8	64.5	65.8	63.5	65.6	50.5	66.3	64.6	60.6	64.3	27.0	59.8	49.7	58.2	36.6	68.4	15.4	62.6	60.5	64.5	37.9	60.4	64.3	67.0	71.0	60.4	59.1	27.0	58.9	62.3	59.0	22.5	65.2	65.3	57.7	72.3	22.0	63.3	61.5	63.1	61.3
29.8	65.6	59.8	67.1	36.5	67.3	57.1	67.4	66.0	63.4	64.2	64.4	63.7	64.3	56.8	66.7	65.0	59.1	64.3	29.3	59.5	56.6	61.5	37.6	66.0	9.5	61.9	60.0	67.7	33.7	61.9	64.3	67.2	70.0	58.4	59.7	28.1	57.6	63.4	59.3	18.0	64.7	65.6	57.3	71.0	19.4	64.0	64.2	62.8	59.0
34.2	66.5	58.0	67.5	32.6	68.1	57.6	67.3	67.2	61.2	63.3	65.7	62.9	63.4	60.9	66.0	64.3	60.4	64.4	24.2	59.8	59.7	63.0	38.5	68.3	7.0	60.0	61.5	70.3	42.4	62.1	64.4	66.5	69.9	60.2	60.4	27.3	57.8	62.0	59.7	12.2	63.5	64.0	57.8	71.5	17.7	63.3	65.0	61.5	60.9
44.4	65.6	57.1	68.2	33.5	69.9	56.1	67.0	67.3	64.0	63.3	64.7	62.4	63.5	61.8	66.0	65.4	62.2	64.6	25.5	59.2	62.5	65.2	34.7	67.3	5.5	60.7	63.6	69.9	53.4	63.2	64.6	66.0	69.4	61.8	59.6	27.3	57.5	62.2	59.5	9.3	64.0	66.2	58.8	72.3	20.2	63.2	64.0	62.8	62.3
52.3	64.8	59.7	68.4	34.8	70.0	58.5	66.4	66.5	64.9	63.7	65.1	63.4	63.7	64.6	66.2	65.7	61.6	64.6	27.8	60.3	65.4	67.1	37.0	67.2	4.6	61.9	65.8	69.7	58.6	63.5	64.6	67.1	68.4	61.8	59.3	20.5	57.1	61.8	61.3	8.3	65.7	64.8	57.9	72.6	17.5	63.3	64.4	61.8	62.0
58.0	65.8	58.6	67.5	36.6	71.3	60.0	66.8	65.9	64.8	65.0	64.4	61.7	63.6	65.9	66.7	66.1	60.1	64.7	27.2	60.7	65.4	66.3	37.4	67.3	4.5	61.8	67.2	70.2	63.2	64.7	64.7	67.2	68.3	63.6	60.1	19.5	56.5	63.1	58.9	7.1	65.8	65.3	55.8	72.4	16.0	65.4	64.4	61.5	62.3
61.8	64.8	59.3	67.6	39.9	69.6	60.0	66.3	65.2	63.0	63.3	63.8	63.1	64.0	66.9	67.2	65.0	62.3	64.4	28.6	60.8	67.1	67.7	40.6	65.8	3.5	62.1	65.8	68.5	65.4	64.9	64.4	67.8	67.8	62.1	60.4	18.8	58.0	62.5	58.3	7.2	65.5	65.0	57.3	70.4	13.5	63.9	63.3	62.4	61.8
65.0	65.4	60.0	67.3	53.7	68.6	60.5	65.5	66.4	62.9	63.2	64.2	63.6	64.9	66.8	68.3	65.2	62.9	64.5	35.5	61.0	65.9	68.2	40.4	65.7	3.7	60.5	65.0	69.0	66.3	64.0	64.5	68.1	67.3	63.0	61.3	15.8	57.0	63.6	60.2	5.7	66.5	64.7	60.5	69.7	12.0	63.5	63.9	62.1	64.0
66.4	65.4	60.0	67.9	60.7	67.8	61.1	65.5	64.0	64.0	62.1	63.7	63.2	64.8	54.9	68.2	63.7	63.7	64.4	47.6	61.0	66.1	67.9	37.5	66.3	3.5	60.7	66.4	67.0	65.7	63.1	64.4	68.8	66.7	63.7	60.5	15.8	56.5	64.3	59.6	5.5	65.5	64.8	63.9	69.6	10.2	62.3	62.3	60.8	65.1
66.4	65.3	60.0	66.1	64.9	68.4	62.3	65.1	65.0	63.5	60.5	62.6	63.2	64.7	46.5	68.1	64.3	64.3	64.1	55.1	61.7	64.8	68.8	39.2	66.3	3.6	62.2	66.6	66.9	64.9	59.1	64.1	69.4	66.0	64.8	62.0	12.8	56.7	63.1	61.7	5.6	64.9	64.0	63.4	70.6	12.7	58.2	62.5	61.2	65.8
67.1	65.7	54.9	67.1	66.7	67.8	61.7	66.0	66.1	63.6	61.6	63.8	63.3	64.7	42.0	68.3	63.7	64.4	64.3	57.3	61.7	64.1	67.7	36.4	67.6	5.6	62.0	66.1	66.2	67.2	57.1	64.3	69.3	66.8	64.7	62.9	13.2	57.2	62.7	60.8	5.3	64.9	64.4	63.2	69.7	12.0	60.3	62.8	61.2	66.0
68.0	65.8	57.3	67.3	68.2	68.0	62.1	66.1	65.4	64.0	61.6	63.4	63.2	60.9	43.8	68.3	65.2	65.4	64.3	59.0	61.7	64.2	68.6	36.9	67.0	6.4	62.1	65.8	66.8	68.7	58.0	64.3	69.5	68.1	64.3	63.2	13.4	57.8	64.3	59.3	8.5	64.0	64.5	64.6	68.5	11.5	61.4	62.5	60.7	65.3
68.4	66.0	57.9	68.2	67.8	67.2	62.2	65.8	65.0	62.8	62.8	66.0	64.3	59.8	41.9	67.7	65.1	64.6	64.4	59.8	61.9	64.3	67.5	40.0	66.1	7.4	61.1	65.8	67.5	66.1	60.5	64.4	69.5	67.4	62.8	62.6	13.4	56.4	63.7	60.5	9.4	63.5	65.9	64.0	67.3	12.0	63.0	64.5	62.1	65.7
70.0	65.5	56.7	68.5	67.4	67.9	62.3	66.2	65.4	64.6	63.5	65.8	62.8	63.0	39.9	67.7	65.5	65.2	64.3	59.7	61.9	64.0	66.4	40.0	65.4	8.7	61.1	66.7	66.4	67.9	59.9	64.3	68.3	68.1	63.2	62.3	15.5	58.0	63.8	58.9	10.4	65.0	65.0	65.6	68.9	12.1	64.0	63.6	63.3	66.7
69.6	65.6	58.3	68.9	67.7	67.4	61.6	66.3	65.5	65.4	63.6	63.3	62.7	62.2	42.6	67.8	65.2	64.6	64.2	59.4	61.6	63.3	67.2	42.2	65.0	10.3	60.0	65.9	66.6	68.7	59.0	64.2	68.7	67.6	62.2	62.5	19.0	57.4	63.7	58.0	13.4	65.2	66.6	63.0	68.2	14.4	62.8	63.9	61.2	65.8
70.6	65.2	56.3	67.8	68.4	68.2	61.2	66.7	66.5	63.9	64.4	62.2	64.0	62.4	51.2	67.7	64.6	64.0	64.1	56.9	61.2	63.0	67.8	35.8	64.7	15.8	61.3	65.9	66.8	68.5	61.4	64.1	68.9	68.8	62.0	62.2	18.2	59.7	64.4	58.5	14.6	64.6	66.1	65.2	68.2	13.5	64.2	64.6	60.6	65.8
71.3	65.0	55.1	67.8	66.1	69.0	60.8	66.7	67.2	64.5	64.0	63.1	64.2	61.0	60.4	67.0	64.3	63.9	64.2	56.8	60.6	64.8	67.3	36.3	65.1	31.5	61.4	65.1	67.8	68.8	62.4	64.2	70.2	68.6	60.4	61.9	28.5	58.3	65.2	58.8	21.3	64.0	65.2	65.3	69.4	14.7	63.9	63.1	59.5	65.1
71.2	65.6	54.4	65.5	66.8	68.8	58.3	66.3	67.1	64.7	64.7	64.0	62.5	62.5	64.8	67.3	62.9	63.3	64.6	58.5	60.0	64.9	67.8	40.9	66.0	46.7	62.9	66.1	67.1	69.5	64.6	64.6	69.1	68.3	58.3	61.5	36.8	58.2	66.7	59.0	35.7	62.4	63.6	65.3	69.4	14.0	64.8	63.9	61.0	65.8
69.7	65.5	54.9	64.8	67.5	68.9	57.6	65.2	65.9	64.7	63.3	64.5	62.1	65.3	64.9	67.2	63.4	64.4	64.2	60.9	59.2	65.4	66.6	51.7	65.5	55.7	63.8	64.2	67.5	68.9	64.2	64.2	69.0	67.4	61.2	61.6	51.2	55.9	64.3	60.8	48.8	61.1	62.6	62.5	69.1	12.8	63.4	66.0	61.4	66.0
69.3	65.7	58.7	64.0	66.5	67.9	57.3	66.4	66.5	63.9	62.7	65.5	62.1	64.9	66.4	67.7	63.8	63.3	64.7	59.8	59.5	66.5	66.0	57.4	67.6	59.6	63.4	63.9	66.5	67.9	65.4	64.7	68.9	68.4	62.5	62.3	58.7	57.0	62.5	60.6	56.3	61.2	61.8	61.5	68.4	10.5	62.4	63.2	62.9	64.7
68.8	65.2	54.4	64.5	66.6	67.1	57.9	66.3	65.3	61.1	63.2	63.0	63.0	65.9	66.7	68.5	63.4	63.2	64.2	60.1	60.1	67.6	66.1	60.6	65.9	62.5	61.3	64.5	65.5	67.8	64.6	64.2	69.2	68.5	62.4	62.6	64.0	55.3	62.3	60.3	59.5	61.1	59.1	59.5	68.1	19.8	63.0	64.8	62.3	65.2
68.4	65.0	55.9	65.0	65.4	66.0	58.6	67.1	62.9	59.6	63.1	64.7	63.1	64.7	67.3	68.1	63.8	61.7	64.3	57.8	60.3	66.6	65.0	63.2	65.8	64.5	60.8	65.6	66.3	67.8	66.2	64.3	66.2	67.9	62.5	62.8	65.7	53.3	61.3	59.0	61.9	61.8	60.2	58.9	68.1	39.2	63.2	64.7	61.8	65.5
67.8	64.7	57.7	66.4	64.9	67.0	58.5	66.4	64.3	61.7	62.3	64.3	62.3	65.4	67.3	68.3	65.0	63.2	64.5	58.0	60.2	65.6	66.2	63.1	65.4	64.3	61.0	66.7	67.5	67.4	65.0	64.5	66.0	68.8	62.3	62.1	67.2	53.6	62.6	61.3	62.4	64.4	61.8	59.7	67.9	50.9	61.9	64.0	63.2	64.8
67.7	64.9	60.7	65.5	65.9	67.1	59.0	67.4	64.9	62.4	63.3	64.7	61.2	65.3	66.0	68.6	64.3	62.2	64.7	57.8	60.9	64.3	67.7	61.3	65.8	65.4	62.0	66.4	67.6	66.9	65.3	64.7	67.5	69.2	62.1	60.6	67.0	55.8	61.7	60.5	63.2	66.0	62.2	60.8	67.5	58.4	63.9	64.0	62.1	63.2
68.5	65.6	57.8	66.0	65.9	66.6	61.6	67.2	65.3	61.5	63.8	64.3	62.3	64.5	66.6	68.6	65.1	61.9	64.4	58.8	62.2	64.7	66.8	61.1	66.1	64.1	61.2	67.0	67.7	67.4	63.7	64.4	68.7	69.8	62.8	60.3	67.0	55.0	62.0	60.7	63.3	66.3	62.0	61.4	67.2	62.9	63.7	65.1	62.7	63.6
67.8	66.1	57.5	66.3	67.2	67.3	61.4	67.6	66.4	60.9	64.4	65.2	63.7	65.1	66.4	68.5	65.1	63.5	64.3	58.5	62.0	64.6	64.9	60.2	66.5	65.2	60.3	66.7	66.6	67.9	63.9	64.3	67.7	68.7	61.9	61.9	68.2	56.5	61.0	61.1	63.9	66.4	63.1	61.6	68.6	64.3	64.7	65.1	62.9	64.4
67.7	65.9	55.4	66.7	65.7	67.0	61.1	66.8	66.7	61.5	64.1	65.0	63.4	64.5	66.8	68.7	66.1	62.9	64.2	58.3	61.8	64.4	65.2	61.5	66.2	66.3	60.3	67.6	66.6	67.7	64.7	64.2	66.3	69.2	64.4	61.4	68.0	57.6	61.0	62.6	64.7	66.2	62.9	61.8	68.9	63.9	63.8	64.6	62.6	63.4
70.0	65.2	56.4	66.6	66.2	67.8	62.2	66.5	67.3	60.7	63.4	66.0	62.2	64.3	67.0	66.7	64.9	63.2	64.4	60.3	62.4	63.9	66.4	62.5	65.8	64.5	57.5	68.3	67.2	67.8	65.0	64.4	67.5	69.1	63.0	61.0	67.2	58.0	62.9	61.5	62.5	64.5	63.0	61.2	69.0	66.6	63.2	63.9	62.4	62.8
68.7	66.2	56.1	66.2	68.2	67.1	60.6	66.6	66.1	61.7	63.9	65.2	62.4	64.2	68.2	67.9	65.7	62.7	64.4	61.1	61.2	64.5	67.0	63.6	65.5	65.1	56.6	68.7	66.9	68.6	65.5	64.4	67.1	69.5	64.3	61.4	67.4	56.5	64.0	62.5	63.4	64.6	63.7	62.2	69.0	65.8	64.1	64.4	62.9	63.1
70.5	66.0	56.6	66.8	66.9	67.2	59.1	67.6	66.4	61.7	64.1	66.3	62.6	64.6	69.2	68.7	65.9	62.0	64.4	59.8	60.7	64.6	67.3	65.0	66.3	66.5	58.8	67.2	66.5	67.9	64.7	64.4	66.6	69.5	63.6	61.4	68.3	56.6	63.5	63.4	63.3	65.2	63.7	61.9	69.0	65.7	64.3	64.7	62.9	63.3
68.2	65.8	56.3	67.1	66.1	67.2	56.2	67.5	66.0	63.0	63.2	65.1	63.2	64.4	68.6	67.7	65.8	61.9	64.4	59.0	59.2	64.6	66.6	62.4	65.8	67.0	60.7	68.7	67.7	67.1	64.3	64.4	66.3	70.0	63.7	61.7	69.4	56.6	64.0	62.1	64.7	63.1	63.7	63.6	69.1	66.1	62.9	63.5	61.2	63.6
69.5	65.1	57.0	67.3	67.8	67.7	57.8	68.2	66.2	64.2	62.9	65.4	64.0	64.9	67.9	68.8	65.5	62.8	64.5	59.6	60.4	64.1	67.1	64.7	65.9	67.4	60.2	69.6	66.7	66.9	64.3	64.5	67.2	69.6	64.8	62.2	68.7	55.7	63.5	62.9	64.0	63.5	64.9	61.7	69.1	66.9	62.2	63.3	61.2	63.9
69.6	65.9	59.4	68.3	66.5	67.9	56.3	67.7	65.8	63.4	61.8	64.0	63.2	64.7	66.8	68.9	64.9	61.8	64.6	60.1	59.3	63.1	66.3	63.4	65.5	66.5	59.0	69.4	67.0	68.0	65.4	64.6	68.0	69.9	65.0	61.7	67.8	55.3	62.2	59.3	64.0	63.3	64.9	62.9	69.4	68.1	61.6	63.9	61.9	64.7
68.5	65.8	57.5	67.6	66.1	68.1	53.9	66.8	65.7	63.8	61.9	64.2	62.7	65.2	67.4	68.3	64.7	61.5	64.7	55.7	58.3	63.6	68.4	64.5	66.8	66.4	60.8	69.2	67.6	67.3	65.3	64.7	66.7	69.9	63.2	61.4	66.3	56.6	62.5	60.5	63.9	62.1	64.3	59.5	68.7	68.2	62.2	64.5	60.6	62.6
67.8	65.4	54.5	66.2	65.4	68.0	53.3	67.7	65.6	62.7	62.3	64.2	63.1	62.2	67.9	68.2	63.9	61.8	64.6	58.2	57.4	63.7	67.7	64.4	66.6	66.3	61.3	68.2	66.9	67.3	65.6	64.6	67.9	69.9	62.7	61.4	67.4	55.2	62.8	59.6	64.2	62.0	64.2	52.0	68.1	67.8	62.2	63.8	60.7	64.3
69.2	65.1	58.3	66.9	64.9	68.1	50.8	68.3	64.1	63.7	62.3	64.9	61.8	64.0	68.6	67.6	64.9	63.3	64.7	59.6	56.9	65.3	68.0	65.6	66.9	66.6	61.6	68.9	67.2	67.6	66.5	64.7	67.0	70.4	59.8	62.0	66.6	53.0	63.0	60.6	64.0	61.4	64.5	41.9	68.1	68.9	61.8	65.6	61.1	63.8
69.8	64.9	57.9	66.0	64.1	68.0	51.1	68.0	64.6	62.6	62.8	64.8	61.4	64.3	69.3	67.6	65.0	63.0	64.8	57.8	56.7	67.8	67.4	66.6	66.0	66.6	58.8	68.8	67.1	68.1	66.5	64.8	69.2	69.8	62.3	62.6	67.5	54.0	63.0	61.0	64.9	62.5	65.1	33.0	68.6	69.2	62.5	65.0	61.6	63.6
69.7	65.9	58.5	65.8	64.3	68.5	55.0	67.9	64.3	61.4	64.0	65.6	62.8	63.9	68.1	68.9	64.6	62.4	64.7	59.1	58.9	68.0	67.8	65.3	65.8	67.7	58.7	68.9	66.9	68.2	65.7	64.7	66.7	69.9	62.2	62.7	68.8	53.2	62.2	60.8	64.9	63.6	64.9	26.5	68.8	69.8	63.3	64.1	62.6	64.5
69.2	65.9	59.6	67.0	64.8	67.8	56.8	67.2	63.5	61.4	64.5	65.8	62.7	62.5	67.8	67.2	65.1	62.8	64.9	58.5	60.1	66.9	67.3	66.1	66.6	68.2	57.0	68.7	66.8	67.2	65.9	64.9	66.9	69.2	64.3	62.3	68.2	53.5	64.0	62.8	65.0	64.9	64.9	22.0	67.6	69.3	63.5	64.3	63.4	65.1
69.1	64.6	57.7	66.1	66.4	67.8	58.2	67.0	64.2	61.0	63.1	65.0	62.7	64.4	67.5	69.0	65.0	63.8	64.8	59.2	60.5	67.0	69.0	64.3	65.8	68.0	58.4	68.3	66.8	66.5	66.4	64.8	66.1	68.3	63.7	62.8	67.0	53.9	62.8	60.9	65.6	65.8	64.4	20.9	67.6	67.9	62.4	63.9	63.5	64.2
70.8	65.5	56.9	66.9	67.7	67.3	59.9	67.3	63.8	61.5	63.0	64.3	61.6	65.1	67.6	67.0	65.0	61.9	65.0	60.6	60.8	65.4	69.4	63.2	64.8	68.0	56.7	67.2	67.9	67.3	65.2	65.0	66.5	68.4	62.8	61.6	69.6	55.1	62.4	61.6	66.1	66.5	66.0	21.1	67.8	67.6	63.3	65.1	62.4	64.7
68.6	65.4	57.5	67.4	66.4	67.5	59.6	67.1	63.4	40.8	63.4	64.5	63.2	65.7	66.9	67.8	65.3	63.4	65.0	59.5	61.3	65.1	70.1	64.0	65.8	69.0	54.1	68.0	67.7	67.1	64.8	65.0	67.5	67.6	63.5	61.6	69.5	56.4	63.0	61.4	67.2	66.0	66.1	20.9	67.9	66.7	63.3	63.9	62.6	65.5
69.3	66.1	57.9	66.9	67.3	68.4	59.6	67.5	63.2	34.2	63.5	64.6	62.5	65.4	67.6	67.9	64.7	63.6	65.2	59.9	61.2	66.8	68.6	63.5	66.5	66.3	45.4	67.9	68.1	67.8	64.5	65.2	67.7	67.8	63.2	62.3	67.1	54.9	63.1	61.4	64.4	66.3	64.0	21.4	67.9	65.7	63.3	64.0	62.5	66.5
68.7	66.4	60.9	67.1	66.0	67.4	60.1	67.0	63.2	46.9	63.6	63.2	62.0	65.3	68.0	67.6	65.3	63.2	65.0	59.7	61.5	66.9	67.7	64.7	67.4	65.3	45.8	66.9	67.1	67.1	66.7	65.0	67.5	68.9	62.0	62.6	66.9	55.8	61.9	62.6	65.7	66.0	63.3	25.5	67.5	67.4	63.6	64.5	62.7	64.6
70.6	65.5	61.1	67.5	67.9	67.0	59.7	67.6	63.3	53.8	62.6	63.3	62.6	65.3	67.8	66.7	64.1	63.4	65.0	59.6	61.4	66.5	68.4	65.6	67.9	65.6	51.4	66.3	67.6	67.4	66.2	65.0	68.5	68.9	62.7	62.6	66.3	55.2	62.4	60.5	64.4	64.9	64.4	28.0	67.0	67.0	61.5	64.6	62.1	63.8
70.2	64.9	58.1	66.6	66.9	67.7	57.6	68.5	63.4	56.5	63.5	63.2	62.9	65.3	67.0	67.6	63.7	62.7	65.0	59.7	60.1	66.1	68.7	65.6	66.3	65.7	54.9	66.9	67.5	67.5	66.5	65.0	67.5	68.4	62.0	62.1	67.9	56.3	61.4	61.1	64.8	64.0	63.6	27.6	67.9	68.8	62.8	65.1	61.5	62.5
70.5	64.8	57.9	66.5	66.5	67.2	58.9	68.7	63.1	59.4	63.0	62.4	64.1	63.1	67.2	67.4	63.8	63.3	65.0	58.1	61.2	65.9	68.1	62.8	66.7	66.1	56.3	68.5	67.6	67.0	66.5	65.0	66.7	69.8	61.5	62.5	67.6	56.0	61.5	61.0	63.4	62.9	64.9	29.2	67.9	67.9	62.2	65.5	62.4	63.5
70.7	64.4	59.0	64.7	67.8	65.8	60.2	66.8	62.7	60.6	62.7	64.5	62.8	63.9	66.6	66.9	64.5	62.8	65.0	53.4	61.6	65.8	68.7	63.5	68.0	68.4	54.4	67.2	66.1	66.9	65.1	65.0	67.6	68.4	62.9	63.2	69.5	56.2	61.7	60.8	66.1	64.4	63.9	41.0	67.4	67.2	62.6	63.5	62.8	63.7
68.7	64.7	57.4	64.1	65.9	66.3	60.7	66.6	63.1	61.8	61.9	65.5	62.4	64.2	67.2	67.9	65.2	63.3	64.9	48.9	61.9	65.7	68.0	64.3	67.7	68.9	56.6	68.0	66.2	67.5	65.8	64.9	67.1	68.9	62.4	62.7	68.7	57.4	62.4	60.8	67.3	64.0	63.7	49.6	66.6	68.0	61.9	61.8	64.7	64.4
67.4	64.5	56.8	63.4	67.0	65.6	63.1	65.5	62.7	61.8	62.4	63.8	61.2	63.7	67.7	66.6	65.3	64.2	65.0	50.9	62.7	65.1	68.1	64.6	68.0	68.2	53.8	69.3	64.9	67.6	65.8	65.0	67.7	69.0	62.7	63.8	67.6	57.1	61.5	60.7	66.7	65.2	62.9	55.0	66.8	67.9	62.3	62.9	65.4	65.4
68.1	64.3	57.1	63.3	68.6	65.7	63.5	65.2	63.3	61.2	63.1	65.3	61.2	63.5	66.9	66.8	65.4	63.5	65.1	55.8	62.6	65.3	69.6	63.1	69.2	67.5	57.3	69.9	65.1	67.7	65.8	65.1	66.9	69.2	64.0	62.6	68.1	54.6	63.0	60.3	66.5	65.3	62.7	58.7	67.7	66.6	62.7	62.8	64.1	65.6
68.7	64.4	57.9	63.6	69.1	64.9	63.6	63.6	63.2	61.3	63.2	65.4	60.1	63.1	67.2	66.9	65.5	61.8	65.1	49.6	62.7	63.5	68.6	64.1	69.0	68.3	55.7	68.6	64.3	68.0	66.6	65.1	66.3	70.2	63.6	62.2	67.6	58.0	62.7	61.3	66.5	66.6	61.1	58.9	66.9	67.9	63.1	62.7	64.0	65.1
68.9	64.3	56.6	65.9	69.2	65.3	63.2	64.2	63.2	60.5	63.6	62.5	59.9	64.4	67.3	66.1	65.4	63.1	65.0	45.3	63.1	63.4	67.9	64.6	69.0	66.8	48.3	68.6	63.8	67.6	67.3	65.0	67.3	69.6	62.8	61.6	68.5	56.5	63.8	61.0	65.6	66.5	62.3	61.0	66.4	67.6	63.2	63.3	62.9	65.8
68.3	62.9	59.0	65.9	70.5	64.0	63.1	64.3	63.8	59.0	64.1	64.2	60.0	65.0	67.5	66.0	65.5	63.2	65.1	47.9	63.0	62.0	68.2	64.1	68.4	67.7	51.4	68.7	63.8	67.9	66.5	65.1	66.9	67.8	63.1	60.9	68.9	58.6	63.3	60.6	66.9	66.2	61.1	61.9	65.8	69.4	64.1	62.5	63.0	65.7
69.7	62.9	58.4	66.2	68.6	65.7	64.2	64.4	63.9	59.2	64.0	64.1	60.2	65.1	67.3	65.4	64.8	65.1	64.9	50.8	63.1	61.5	67.8	63.4	68.7	67.9	57.6	67.6	64.9	67.1	66.8	64.9	67.5	68.9	64.1	60.8	70.0	54.3	62.1	60.6	66.4	66.1	62.3	61.3	66.3	67.6	64.2	62.7	61.7	64.7
70.4	62.4	59.4	65.0	68.7	65.8	62.6	65.6	64.6	60.2	63.4	63.9	60.6	64.7	66.8	66.9	65.9	54.0	64.9	55.4	62.2	61.2	69.1	64.2	69.4	67.7	56.2	68.1	64.9	68.2	66.4	64.9	67.3	67.8	63.0	60.4	70.3	56.2	62.5	59.7	65.9	64.3	63.3	63.6	67.1	66.7	63.3	61.6	60.3	65.5
69.7	61.8	58.5	65.7	68.1	65.5	62.0	66.4	65.5	59.0	63.3	63.3	60.8	65.0	65.9	67.1	65.8	40.1	64.9	58.7	61.6	61.1	69.7	65.1	69.1	68.2	48.3	67.5	64.4	67.4	66.1	64.9	67.6	65.5	62.8	61.4	70.7	55.1	61.5	59.6	65.8	65.2	65.0	63.1	66.3	68.0	63.3	61.5	58.7	61.4
70.0	60.1	56.6	63.9	66.9	66.2	61.4	65.6	65.4	58.1	61.6	63.4	60.1	64.7	65.6	66.6	65.8	31.9	64.6	59.9	62.1	62.3	68.6	62.8	69.3	67.8	42.9	68.3	64.9	68.4	65.9	64.6	68.0	64.7	63.2	62.3	70.0	56.4	61.4	58.3	66.0	66.1	65.4	63.6	67.3	67.6	61.7	61.6	59.3	61.6
70.3	57.9	57.1	62.9	66.7	66.0	61.0	63.9	65.1	51.9	62.3	63.1	60.4	64.1	65.8	66.4	65.6	27.3	64.6	59.8	61.5	63.1	68.8	62.5	68.6	67.1	38.8	68.6	65.0	68.1	66.2	64.6	67.8	64.9	63.2	62.9	69.7	57.6	62.1	59.5	65.8	65.0	64.5	62.7	66.7	67.5	62.1	61.1	58.8	58.2
70.9	56.2	57.7	63.7	67.5	66.4	62.2	61.5	64.6	42.1	62.9	64.2	60.0	64.1	65.5	63.7	66.5	26.0	64.6	59.2	62.2	60.0	70.1	62.5	68.2	68.4	35.3	68.8	64.4	68.2	66.4	64.6	67.7	64.8	63.5	63.0	68.7	57.4	60.3	59.5	66.0	66.8	64.2	62.6	67.1	67.3	62.9	59.9	58.5	57.4
70.8	57.7	57.7	63.6	69.2	66.3	64.0	59.3	64.4	36.6	63.4	64.6	59.2	64.3	66.9	53.2	65.7	24.5	64.7	59.7	62.8	60.9	68.9	63.7	68.5	68.3	31.9	69.4	65.4	68.5	67.8	64.7	68.4	65.0	64.6	63.4	70.0	55.5	60.5	59.9	67.2	66.0	62.0	60.7	66.7	67.4	63.2	62.0	59.7	57.2
72.9	58.8	53.6	63.5	68.3	65.9	63.3	56.1	64.6	27.7	63.3	64.5	60.2	64.6	68.0	43.3	66.9	23.5	64.6	59.0	62.4	59.2	70.4	64.8	69.1	68.7	30.8	69.9	65.9	67.9	67.6	64.6	67.8	65.4	63.5	64.0	69.1	55.3	61.2	62.4	67.2	65.3	60.2	62.0	67.1	68.2	63.6	62.2	59.3	55.4
70.4	57.6	56.8	64.0	66.5	65.8	63.1	53.0	64.5	21.7	64.1	62.3	60.1	63.4	69.2	38.6	66.5	22.3	64.3	51.8	62.3	60.7	69.1	65.7	68.7	68.8	28.2	68.6	64.4	68.1	68.5	64.3	67.8	66.0	63.1	64.0	68.9	55.3	56.2	62.5	66.3	65.1	61.8	62.1	66.8	69.1	64.1	61.5	59.3	55.1
69.9	49.5	55.5	63.1	65.2	66.2	61.9	55.6	63.7	16.7	64.7	61.4	58.7	61.3	68.6	37.5	65.9	26.4	64.2	49.4	61.9	61.5	69.5	65.7	69.9	68.3	28.7	68.8	63.5	67.4	66.2	64.2	67.1	66.9	62.4	62.8	69.4	54.5	50.7	63.1	66.2	64.2	61.7	58.4	66.8	69.8	64.9	60.6	45.8	56.9
68.7	41.5	51.1	63.4	64.4	65.8	60.7	56.4	64.0	15.6	64.5	61.8	58.8	60.5	67.6	33.6	66.6	31.0	64.1	53.2	61.2	62.1	69.6	65.7	69.3	68.3	30.4	68.5	63.6	68.6	67.0	64.1	54.9	66.5	64.1	62.8	68.1	55.1	49.6	63.7	66.4	64.3	62.5	59.4	66.4	68.1	64.9	61.9	35.2	57.6
70.8	40.0	51.1	63.9	62.1	66.1	59.5	57.0	64.5	14.6	64.2	59.9	59.4	62.8	67.2	34.2	67.5	29.7	64.1	44.5	60.9	64.0	70.6	66.2	68.9	67.1	27.8	68.3	64.7	67.9	67.3	64.1	40.7	66.0	64.2	62.6	69.8	55.3	54.1	62.6	66.0	64.4	64.0	60.9	66.6	67.6	64.6	62.1	30.0	57.8
70.4	38.9	52.1	63.8	63.7	66.2	62.7	57.0	64.1	14.7	65.2	51.0	60.1	64.7	67.7	30.9	67.1	26.5	64.1	40.0	61.6	64.0	69.5	67.4	68.4	67.9	28.6	68.4	65.9	68.0	68.4	64.1	37.8	66.1	63.6	62.5	69.3	54.8	56.1	59.4	67.0	63.4	63.1	62.4	66.3	67.7	65.8	62.1	29.2	57.3
71.8	36.0	55.1	62.5	62.7	66.5	64.1	58.4	63.8	15.0	65.0	40.4	60.3	65.1	68.1	38.1	66.8	25.8	63.8	47.5	61.9	64.9	68.5	65.5	68.9	68.0	28.6	68.2	65.4	67.5	66.3	63.8	47.8	65.8	63.6	61.1	69.0	56.7	57.5	62.5	66.8	63.5	63.4	60.5	66.7	67.5	65.5	62.0	28.2	57.2
70.9	32.4	54.9	60.7	63.7	65.0	64.7	58.9	64.1	14.6	65.1	34.7	60.2	64.5	67.5	30.9	66.6	28.7	63.8	54.4	61.8	65.6	68.4	65.7	69.3	68.7	27.9	68.6	65.1	67.5	66.1	63.8	60.5	66.6	62.9	61.5	69.9	53.1	59.1	62.1	67.4	62.7	61.0	59.3	65.9	66.0	65.7	63.7	30.6	56.5
71.7	29.8	55.3	56.2	60.0	66.4	62.5	59.9	65.8	14.6	64.6	29.2	61.7	63.6	66.1	35.6	67.2	32.7	63.3	56.4	61.0	65.4	69.7	65.8	68.7	67.5	29.2	68.7	64.4	68.1	67.0	63.3	53.6	65.8	63.8	60.7	70.1	53.3	58.9	61.9	66.8	63.0	56.4	60.8	66.6	66.4	65.1	64.2	29.2	50.6
72.0	28.7	55.8	48.0	60.1	66.3	61.4	58.2	64.5	15.2	64.5	27.4	60.3	60.0	67.2	40.4	66.7	35.5	63.0	57.0	59.9	65.6	67.7	67.1	68.5	68.1	29.9	68.3	63.7	67.8	67.7	63.0	39.0	66.0	63.8	61.4	69.7	53.6	58.7	61.5	67.1	62.6	50.2	60.2	67.0	67.5	65.4	62.3	29.7	49.0
72.5	33.6	55.5	51.1	58.7	65.6	58.9	54.8	64.7	17.4	64.0	29.8	60.3	60.0	67.6	46.7	66.7	36.6	62.9	57.6	59.0	65.7	69.5	66.7	68.3	68.5	29.0	68.5	65.0	66.9	68.0	62.9	29.0	65.0	63.3	61.8	71.1	54.9	60.8	60.2	67.4	62.5	47.0	61.2	65.9	67.3	64.3	63.0	30.1	48.5
72.6	35.5	54.6	48.0	60.4	65.7	60.6	57.8	63.5	17.1	64.6	29.9	59.5	61.4	68.2	43.0	67.0	36.0	62.8	60.1	60.0	65.6	70.3	67.5	67.6	68.2	28.6	68.4	65.6	67.2	68.0	62.8	22.6	64.7	62.9	61.7	70.2	51.4	61.6	61.1	67.0	63.1	46.2	60.4	65.6	67.5	64.5	63.1	28.9	42.8
73.5	38.3	56.1	44.0	61.3	66.3	60.5	57.7	61.3	16.1	63.7	28.1	59.3	62.9	68.7	42.5	66.3	35.5	62.9	59.6	59.9	65.3	70.5	65.8	68.4	68.0	26.8	68.8	65.5	66.8	67.8	62.9	19.7	64.7	63.2	63.1	71.7	49.3	58.6	63.6	67.2	64.1	50.6	61.8	66.4	68.9	63.2	63.2	30.0	37.1
74.2	38.4	54.6	44.1	59.8	66.3	62.0	57.4	60.5	14.5	63.2	24.4	57.8	62.4	67.1	42.5	66.6	33.0	62.2	60.0	60.8	63.6	70.1	65.6	68.4	68.4	28.9	68.5	64.8	67.7	66.9	62.2	16.8	63.9	62.2	63.4	72.3	45.5	50.0	61.0	67.4	64.3	48.7	60.4	65.5	66.1	62.8	62.9	31.2	38.9
74.1	39.6	54.2	42.3	57.6	66.4	62.2	57.8	58.0	14.5	62.7	26.4	57.7	63.3	67.3	44.0	65.7	32.9	61.7	60.4	61.2	63.6	69.7	65.0	67.5	68.2	30.2	67.5	65.5	66.5	68.0	61.7	15.8	64.5	62.5	62.6	70.6	47.0	48.2	63.2	67.9	66.0	49.0	59.3	65.7	66.6	62.3	62.9	29.3	35.6
73.7	44.7	53.8	46.8	55.5	66.4	60.5	58.8	48.1	13.6	62.6	25.1	57.3	65.6	67.0	39.2	66.4	32.2	61.3	59.0	59.5	59.1	69.7	64.6	67.4	69.3	31.2	67.8	64.6	67.7	66.8	61.3	15.7	64.6	64.0	62.7	71.4	47.8	50.4	61.2	68.6	66.1	51.5	59.0	67.0	66.8	62.9	62.4	28.2	32.7
73.3	49.1	54.9	53.1	55.2	66.5	59.5	59.4	44.2	14.9	63.8	24.6	58.1	63.8	67.6	42.0	66.3	31.0	61.5	57.0	59.2	60.7	69.5	63.8	67.7	69.4	29.9	67.5	64.3	67.8	66.6	61.5	15.2	64.3	62.8	62.1	71.5	52.4	55.0	61.1	68.6	66.4	55.7	59.6	67.6	66.9	64.2	64.6	29.5	31.3
71.2	52.1	54.1	54.8	55.4	65.8	56.8	59.7	42.9	17.9	63.4	23.6	56.8	64.1	67.2	41.8	66.5	29.5	61.5	57.2	58.4	59.6	69.8	64.2	67.2	68.1	27.7	67.8	66.0	68.2	66.3	61.5	16.8	64.3	63.5	61.9	71.0	52.6	57.0	63.7	66.6	65.7	53.5	62.0	67.2	66.0	63.8	63.6	30.8	29.5
70.8	50.1	54.2	45.3	55.6	65.5	57.9	58.7	50.7	17.5	64.7	28.6	57.8	64.4	67.5	47.0	66.8	32.3	61.6	56.9	58.9	58.4	69.6	64.2	67.3	68.3	27.3	67.5	65.6	68.0	66.6	61.6	15.5	64.5	64.7	62.0	71.4	48.8	58.2	65.7	67.4	64.5	46.6	63.2	67.5	66.9	65.4	63.0	29.7	33.7
71.0	50.2	55.0	35.8	55.6	65.4	59.6	58.9	55.6	16.2	64.9	24.4	57.4	62.0	65.8	41.6	65.9	33.5	61.5	57.1	60.2	59.3	69.1	62.3	67.2	68.3	27.8	68.4	65.5	67.4	66.2	61.5	13.8	65.3	64.1	61.0	69.6	46.5	57.9	64.1	66.5	65.2	47.7	62.2	66.5	67.5	65.2	63.2	29.3	36.8
70.6	45.5	53.2	36.8	55.7	66.2	60.5	58.4	49.4	15.3	65.0	24.3	58.1	60.4	65.9	39.0	65.5	29.8	60.9	58.5	60.6	60.3	66.3	63.5	68.7	67.5	29.3	68.3	64.6	66.4	66.2	60.9	13.9	64.6	65.1	60.8	71.1	49.5	58.7	63.5	66.7	64.8	47.7	58.8	66.2	67.0	65.1	62.4	30.1	43.0
70.2	39.7	53.9	42.3	57.6	66.2	62.5	53.4	42.9	16.0	65.3	28.2	57.7	62.7	65.4	34.2	64.2	29.4	60.6	58.7	61.5	59.5	68.4	63.8	67.7	69.6	27.3	68.9	65.0	67.1	66.7	60.6	14.7	63.4	64.6	62.0	70.9	50.6	60.1	60.7	67.2	64.0	46.6	58.6	66.3	65.4	65.4	64.5	31.1	47.2
70.7	39.0	54.1	40.6	58.3	65.5	63.4	54.5	39.2	17.6	64.5	23.4	57.5	60.4	65.6	33.0	64.5	31.0	61.1	59.2	61.9	60.3	68.1	63.5	68.1	69.7	28.7	68.5	66.2	67.4	67.2	61.1	16.0	64.1	63.2	61.5	71.5	45.2	59.9	63.4	67.1	62.5	48.0	61.3	66.0	66.2	64.5	65.9	30.3	50.1
71.7	38.9	54.2	41.8	58.7	66.4	63.1	54.9	39.0	17.4	63.6	26.9	58.2	62.2	66.4	39.7	65.8	32.4	60.9	60.0	61.9	60.2	68.7	63.0	64.3	68.3	27.8	67.4	66.1	67.8	66.6	60.9	15.2	64.3	64.6	61.6	69.8	39.5	61.1	65.4	66.7	60.2	46.4	62.0	66.7	67.0	63.5	64.0	30.9	50.9
70.8	36.0	54.2	43.2	58.4	66.2	63.5	55.4	40.0	17.6	64.7	25.9	57.9	61.0	65.5	47.8	65.7	31.3	60.9	59.9	62.4	60.7	67.6	63.2	64.1	67.8	27.8	67.3	65.0	67.7	66.3	60.9	14.7	62.9	61.5	62.0	71.5	39.7	61.9	64.3	66.0	61.0	42.7	61.5	66.5	64.5	64.6	64.1	31.9	51.1
71.3	33.3	53.4	37.1	59.7	66.0	62.7	55.3	42.0	18.3	64.6	27.0	57.8	61.1	66.3	46.9	66.3	31.7	59.6	62.7	62.1	59.8	68.6	62.4	63.1	67.3	27.2	66.7	64.6	68.0	67.5	59.6	12.4	64.1	62.5	61.4	70.1	45.3	60.3	64.9	65.4	61.0	44.8	62.2	66.2	65.2	64.8	63.5	31.3	47.1
71.0	31.3	52.6	35.4	59.2	65.3	63.6	54.4	41.4	18.4	64.5	26.6	58.0	62.8	66.0	40.7	66.0	31.4	59.0	62.7	62.1	58.9	68.3	63.8	60.7	68.5	25.6	65.9	63.3	67.3	67.1	59.0	12.9	63.8	64.3	62.2	70.4	48.4	59.1	65.1	66.8	54.2	43.4	61.1	65.3	64.4	65.2	63.5	30.8	43.8
71.9	28.9	52.1	31.4	58.2	65.4	61.8	53.9	36.0	18.2	63.9	30.4	58.8	62.5	66.7	37.8	66.2	31.9	59.4	62.2	61.1	59.6	68.6	63.6	59.5	68.1	27.5	65.8	64.1	67.5	67.4	59.4	14.6	64.4	63.5	62.2	72.5	49.4	59.3	61.4	66.5	46.5	41.8	62.0	65.1	64.3	64.2	62.9	32.0	45.3
72.8	26.9	52.4	30.7	57.5	65.9	61.9	56.3	32.1	16.9	64.0	31.8	57.6	63.2	66.4	39.8	65.8	31.0	59.5	62.0	61.6	59.0	68.1	62.9	59.1	67.6	28.3	67.0	65.2	66.3	66.2	59.5	16.1	64.0	62.4	61.3	72.5	39.4	58.8	62.1	67.3	47.9	42.8	63.0	65.2	64.2	64.0	63.4	40.1	43.9
73.5	26.7	53.8	32.7	60.0	65.5	61.9	49.0	35.0	17.4	64.1	33.7	56.7	64.7	65.9	37.5	67.5	30.7	59.1	62.4	61.1	62.8	66.8	63.2	61.2	68.0	28.7	67.6	65.2	66.8	65.2	59.1	15.6	64.9	65.1	61.3	71.6	35.4	58.0	62.0	66.2	36.8	44.5	63.5	65.1	64.8	64.4	63.1	44.7	43.5
72.6	26.2	56.6	34.5	62.1	66.5	61.9	41.3	35.8	18.1	64.9	35.4	55.2	64.9	64.5	38.0	67.5	30.0	58.2	64.7	61.3	65.2	68.0	61.5	64.4	68.8	28.2	68.5	64.1	65.7	64.9	58.2	13.2	64.5	66.2	61.2	71.1	26.6	58.3	62.5	66.2	38.1	46.3	63.9	65.4	64.2	65.5	64.2	46.6	43.9
70.8	24.5	56.2	35.2	63.1	67.4	61.1	42.8	37.3	18.0	64.9	36.3	52.6	62.9	63.2	35.5	68.0	27.1	57.8	66.3	61.1	66.2	67.3	60.6	66.0	68.7	30.4	68.6	65.1	65.5	65.3	57.8	13.3	64.2	66.0	60.5	71.6	30.5	59.5	62.5	65.7	31.6	45.9	63.2	66.4	62.4	65.3	64.1	38.2	44.6
71.5	25.1	53.8	33.7	63.6	67.2	55.9	46.9	38.3	17.8	66.1	40.6	43.7	61.6	63.3	41.7	68.1	26.0	56.0	66.4	58.6	67.5	68.5	60.3	64.7	67.8	29.1	68.0	64.4	66.3	65.2	56.0	19.3	63.0	64.7	60.3	70.5	27.9	58.3	65.1	65.6	28.4	44.7	61.2	65.9	61.1	66.7	63.8	35.0	43.4
72.4	26.9	53.6	31.3	64.9	66.6	37.4	49.0	40.1	18.0	66.5	46.0	39.9	62.5	63.4	49.6	67.8	23.8	52.9	66.7	51.7	68.5	71.1	57.7	62.5	68.4	28.2	68.1	65.0	67.1	65.4	52.9	30.7	62.4	65.2	61.0	69.8	29.5	57.0	65.5	65.6	26.6	44.3	55.1	65.1	60.9	67.0	64.2	31.6	43.2
73.5	25.2	53.0	30.9	64.4	66.2	30.4	52.1	40.1	22.0	65.2	51.7	37.6	64.4	64.4	50.3	68.0	24.2	50.7	67.1	49.7	67.8	73.0	47.8	62.7	67.7	27.7	69.5	65.8	68.6	65.4	50.7	30.6	63.0	65.7	60.5	69.4	29.5	58.2	65.3	65.6	30.9	44.6	45.2	65.7	57.7	64.8	64.6	29.6	43.9
73.4	26.6	49.5	31.5	64.4	66.2	24.5	52.9	36.7	31.5	65.0	57.1	36.5	64.7	63.3	43.6	66.6	27.5	50.7	66.3	47.1	66.8	73.3	47.9	61.7	67.6	25.4	68.9	66.8	67.9	64.6	50.7	23.6	63.2	67.3	58.9	68.2	29.7	59.6	64.4	64.8	31.3	42.5	50.9	66.0	61.8	64.8	64.8	29.4	44.0
72.7	25.4	47.1	30.0	63.9	65.0	23.0	55.0	28.3	42.1	64.3	57.4	37.4	63.5	62.5	44.0	66.4	27.3	49.7	66.9	46.2	67.3	72.1	41.4	61.4	65.5	25.3	68.4	65.4	67.9	63.1	49.7	20.9	63.4	68.7	58.5	70.2	26.1	61.1	65.0	62.6	28.2	41.7	56.6	65.0	60.9	64.2	63.2	29.9	42.0
72.2	26.1	47.3	27.9	63.9	63.7	39.0	54.1	28.2	51.5	65.1	59.0	41.5	62.3	62.2	40.7	66.8	26.1	49.1	66.0	52.6	66.6	70.1	41.2	60.4	66.9	24.0	68.8	63.8	68.1	61.2	49.1	34.6	63.9	68.5	59.3	69.3	26.4	60.1	65.2	63.2	28.5	42.3	59.2	63.2	64.2	65.9	63.4	36.3	39.8
72.3	26.5	47.0	31.6	61.9	64.4	47.1	55.2	26.1	46.7	65.4	60.7	46.2	63.0	61.5	35.4	65.5	25.0	49.2	64.3	55.7	66.3	69.2	36.7	61.7	66.8	26.1	69.3	65.2	68.0	61.0	49.2	52.1	64.2	68.0	60.6	68.2	28.2	61.9	66.4	64.6	31.4	45.2	60.7	63.2	64.1	65.5	64.2	38.4	40.7
72.4	26.2	51.4	32.9	62.9	64.5	52.6	54.0	25.0	41.1	65.9	62.4	48.0	64.4	61.1	36.9	64.8	25.9	50.7	64.6	58.5	65.7	69.4	34.6	60.4	66.0	26.7	69.2	65.1	68.5	59.9	50.7	62.3	63.7	68.7	60.7	70.4	28.6	60.0	65.8	64.0	33.5	44.8	62.4	64.6	62.6	66.4	64.1	42.1	39.6
73.3	28.6	53.1	35.2	62.7	64.2	56.1	56.3	33.2	36.2	64.8	65.4	49.5	63.4	61.8	37.6	64.1	26.6	52.7	64.4	59.4	65.3	69.3	32.9	59.7	65.6	26.6	69.3	64.4	67.6	60.2	52.7	68.6	64.0	67.7	60.8	70.4	30.8	59.7	65.8	64.2	39.5	45.4	62.4	65.7	63.2	64.5	63.9	46.5	37.6
73.3	28.7	53.6	39.5	62.1	64.7	59.6	57.6	34.8	36.1	65.1	63.3	52.7	63.9	61.9	38.9	64.6	25.1	53.1	64.5	60.9	65.2	68.8	32.1	60.9	66.0	25.2	69.7	64.0	66.8	60.3	53.1	69.8	66.1	68.2	61.0	69.2	30.4	60.8	67.1	64.7	37.7	44.9	60.9	66.1	63.2	65.1	64.0	53.1	38.3
73.4	30.4	53.9	42.7	61.1	62.9	63.0	58.6	35.9	40.4	64.8	63.0	54.6	63.4	63.3	49.0	66.1	23.2	54.7	64.3	62.9	63.4	70.0	34.7	62.8	66.1	23.7	70.6	64.9	67.4	62.4	54.7	69.8	66.2	68.9	61.6	70.5	34.7	58.3	65.3	64.3	33.8	43.2	60.1	65.3	63.4	65.3	64.7	55.9	38.8
72.2	30.6	55.3	37.8	60.4	64.5	63.0	58.2	35.4	48.3	66.3	63.4	57.3	62.9	64.0	57.3	67.1	23.0	55.2	64.5	62.6	63.5	69.8	39.7	65.1	67.4	24.2	69.1	65.5	67.0	62.8	55.2	71.2	64.3	67.2	61.5	70.4	35.3	60.3	67.1	65.1	33.0	44.2	60.8	66.4	62.4	67.0	65.0	56.9	43.2
71.5	30.8	57.8	44.0	59.3	64.1	61.7	59.1	35.8	54.9	66.1	63.0	58.0	64.8	63.2	61.7	67.6	24.6	56.0	63.9	61.7	62.0	71.0	44.6	66.4	66.8	25.4	68.8	65.0	67.3	63.6	56.0	70.8	65.6	65.1	60.3	69.5	41.0	59.2	66.8	65.3	34.1	43.8	61.3	65.6	61.9	66.3	64.1	56.0	46.8
71.7	28.8	58.6	47.6	57.7	62.8	63.4	57.3	34.8	57.8	65.8	61.2	57.6	63.7	62.6	63.3	66.9	23.7	57.5	62.3	62.4	64.1	69.0	52.7	67.3	65.5	24.5	67.9	64.9	67.0	64.4	57.5	71.7	67.7	66.3	59.3	68.9	41.4	56.2	67.2	64.4	36.8	44.4	60.2	64.2	62.0	66.2	62.5	55.8	46.6
72.1	28.9	56.9	46.0	57.3	63.1	61.3	58.3	34.1	59.4	66.1	60.9	58.1	62.5	63.6	65.6	67.8	22.5	57.8	61.5	61.8	63.1	68.9	57.1	67.2	66.3	24.7	66.5	63.8	66.3	65.2	57.8	72.3	69.8	65.3	59.3	67.3	42.9	59.1	66.7	63.8	45.5	46.0	61.1	65.7	62.5	66.6	62.3	54.8	51.2
70.7	32.9	56.3	49.8	57.0	63.1	60.8	58.3	36.2	57.3	66.1	62.9	58.8	63.4	64.4	66.0	64.6	23.4	58.4	58.2	61.6	64.6	67.5	58.9	67.1	65.7	24.8	67.3	63.1	66.4	66.6	58.4	70.5	69.4	63.6	60.4	66.1	37.7	58.3	66.5	64.2	52.8	51.6	60.5	66.2	65.1	66.8	62.8	52.6	53.1
69.8	40.2	55.3	52.3	59.6	64.0	58.1	60.2	35.2	56.6	64.8	61.4	58.2	62.7	64.9	66.1	65.0	26.2	59.8	59.3	60.0	64.8	68.3	60.9	66.2	66.2	31.9	67.5	63.4	66.1	66.8	59.8	70.5	68.2	64.6	60.5	67.5	42.7	58.9	65.2	63.0	51.8	54.1	58.6	66.8	66.4	65.3	61.7	54.4	53.1
71.2	46.4	56.7	54.5	63.6	63.6	57.8	61.4	35.8	55.7	65.8	61.2	58.3	62.3	63.6	66.5	65.7	24.1	60.5	62.0	60.2	65.0	69.1	60.7	66.6	66.7	33.8	67.2	62.9	67.1	66.5	60.5	69.0	67.8	65.4	61.0	68.7	45.8	59.1	66.7	64.3	55.9	58.3	61.4	65.8	64.2	66.2	60.7	55.5	52.1
71.1	55.8	54.7	55.5	65.9	63.1	59.6	60.3	32.8	54.8	66.4	62.7	58.8	63.5	63.8	65.2	66.1	25.9	61.4	64.0	61.3	65.7	67.3	63.9	66.6	66.8	44.9	67.8	63.9	65.5	66.7	61.4	68.7	67.6	65.7	60.3	68.2	48.4	60.5	67.7	65.0	59.6	56.4	61.5	65.9	64.2	66.9	62.9	56.0	52.6
69.9	61.8	55.9	56.1	68.5	63.6	60.0	61.3	34.4	55.2	65.7	64.0	59.2	65.2	64.7	64.4	67.5	27.0	62.1	65.5	61.1	64.0	66.3	62.5	66.9	67.0	41.1	67.4	64.0	65.0	66.8	62.1	69.4	66.5	66.6	60.3	67.8	49.1	59.7	68.4	65.2	59.7	57.6	62.1	66.0	65.6	66.1	62.7	57.9	52.6
72.0	65.0	58.4	56.3	68.9	63.6	61.9	61.3	33.4	57.5	65.7	66.1	59.8	65.0	65.1	65.2	67.3	28.7	62.9	65.0	62.0	65.1	66.5	63.4	67.5	67.5	37.0	67.3	64.7	64.9	66.1	62.9	69.8	67.3	66.7	59.8	69.4	49.1	59.4	68.6	65.4	62.1	58.6	63.2	66.8	65.6	66.3	62.4	57.9	52.0
70.3	66.7	63.6	55.6	72.2	65.1	61.7	65.3	42.1	59.2	65.0	66.4	61.4	64.9	66.3	67.9	66.7	28.7	64.1	66.8	62.0	63.3	66.9	62.1	67.6	67.7	40.7	67.9	64.7	67.8	67.9	64.1	69.3	70.4	66.1	60.5	69.2	53.4	61.0	69.3	66.8	63.8	59.8	63.7	67.4	67.3	65.0	65.1	59.6	54.5
70.5	68.6	63.4	56.4	74.4	66.0	63.3	67.5	53.7	60.3	65.6	65.7	63.5	64.8	67.2	68.5	67.0	37.4	65.0	65.6	63.0	63.4	68.7	62.7	69.2	67.4	41.4	67.8	65.8	68.3	67.2	65.0	68.2	68.5	66.1	61.7	68.5	56.4	62.8	68.6	67.7	63.6	60.1	64.6	66.9	66.6	65.6	67.9	58.9	56.7
71.0	68.4	66.0	58.5	75.3	65.6	61.2	67.8	60.9	60.4	66.0	65.1	64.0	65.3	68.3	68.0	66.2	48.2	65.6	66.0	61.7	61.2	68.9	64.9	68.8	67.9	37.8	68.2	63.8	67.4	68.2	65.6	66.9	68.4	66.4	62.3	68.3	56.8	63.2	67.6	68.8	63.2	61.2	63.7	65.8	66.8	66.0	67.4	58.3	59.6
71.6	67.6	66.0	59.7	73.7	66.1	61.5	68.5	63.7	60.6	66.0	65.6	64.5	65.7	68.0	68.5	66.7	55.4	65.9	64.9	61.6	62.8	70.2	65.3	70.5	67.3	35.2	69.3	64.2	67.4	67.7	65.9	68.0	67.9	65.2	63.5	69.1	58.2	64.9	68.5	68.2	63.3	61.9	62.8	66.5	68.2	65.7	67.6	59.0	62.0
71.0	68.7	69.8	61.9	72.5	66.5	63.2	68.7	62.8	62.8	66.0	66.9	65.6	66.6	67.8	68.3	66.5	59.5	66.0	63.5	62.5	61.5	69.2	63.9	70.3	67.5	34.7	68.1	65.9	67.8	67.5	66.0	68.3	68.9	66.4	62.6	70.3	58.5	65.8	68.1	69.5	64.3	62.6	61.9	66.8	67.8	65.5	69.0	59.9	64.0
72.1	68.6	69.6	61.9	75.0	67.8	64.0	69.4	63.8	61.8	66.1	66.8	65.7	66.3	68.2	68.6	67.2	58.7	66.1	65.2	62.9	63.5	68.8	63.1	70.6	68.7	35.2	68.0	65.6	68.2	67.9	66.1	68.4	70.0	67.3	63.7	69.8	59.8	65.2	68.5	70.8	65.4	63.8	63.2	68.1	67.4	66.5	70.6	59.6	64.2
72.2	68.0	70.3	62.5	76.1	68.1	64.6	68.3	65.4	61.4	67.0	69.0	65.4	66.2	68.4	69.4	67.5	45.6	66.4	65.6	63.8	63.9	70.4	65.6	70.6	68.6	34.9	67.2	65.5	68.5	66.9	66.4	69.3	69.1	67.1	64.4	70.5	59.5	65.0	67.5	70.6	65.5	64.8	64.2	67.5	67.4	66.8	68.7	60.4	64.2
71.7	69.3	72.2	64.0	76.5	67.2	65.3	68.3	66.7	63.3	67.5	68.3	65.7	68.0	68.8	69.8	66.8	45.5	66.6	65.6	63.7	64.7	72.0	63.8	70.9	69.2	33.4	68.5	65.4	68.3	67.8	66.6	70.5	68.9	65.9	63.1	69.8	60.1	64.5	67.1	69.9	66.2	65.6	63.6	67.4	69.1	67.9	69.6	60.9	64.3
71.7	69.8	73.4	65.5	76.6	68.1	64.4	68.8	67.7	66.0	67.1	69.0	66.5	65.1	68.5	70.8	67.2	55.1	67.0	66.5	63.3	62.3	72.0	64.6	71.1	68.1	34.2	67.2	64.5	66.8	67.8	67.0	71.9	68.6	67.4	61.3	69.0	61.6	65.0	68.0	69.7	66.9	67.2	65.5	67.7	68.1	67.5	69.1	61.8	64.8
71.5	69.8	71.7	64.7	76.9	67.7	65.5	69.6	67.4	65.7	67.2	69.3	66.5	64.6	68.6	71.3	68.1	60.6	67.1	67.3	63.7	62.1	72.9	65.4	70.2	68.8	42.0	68.2	64.2	66.9	67.2	67.1	73.0	70.0	67.4	61.2	70.0	59.4	64.6	67.3	69.9	66.9	66.0	64.8	68.3	66.6	67.6	68.5	61.7	65.7
70.5	70.2	71.9	64.1	76.7	68.7	66.3	70.0	68.4	67.0	67.7	69.7	65.8	66.5	68.8	71.8	68.1	62.8	67.5	67.5	64.0	61.9	71.2	64.0	70.2	68.9	55.5	68.4	64.9	67.6	67.6	67.5	72.2	71.2	66.8	62.4	70.4	59.6	65.5	66.9	70.6	66.4	66.4	63.7	67.8	68.1	67.8	69.4	61.7	66.8
71.1	70.3	72.7	66.2	75.7	67.9	65.8	70.4	67.1	67.6	67.1	71.2	66.8	66.3	68.8	71.8	67.6	65.8	67.6	67.9	64.1	63.1	72.2	65.2	69.9	67.8	66.3	68.0	66.0	69.3	67.7	67.6	72.8	71.3	66.8	64.5	70.9	60.9	65.3	66.9	69.4	67.5	68.2	64.8	67.4	68.8	67.6	70.0	62.3	68.2
71.7	66.7	71.9	65.6	73.0	67.3	67.1	68.4	68.4	68.4	66.7	69.1	65.6	66.6	68.6	69.9	67.6	67.5	67.9	68.7	64.8	59.4	70.1	65.9	70.1	68.1	70.1	69.0	66.7	68.7	67.8	67.9	71.7	69.0	67.5	65.2	69.7	61.9	65.1	67.1	68.8	67.9	66.1	64.1	67.7	67.3	67.0	69.1	64.1	68.1
71.4	65.8	66.7	66.2	70.2	67.9	67.5	67.2	67.9	68.3	67.5	68.6	65.2	67.4	69.1	70.2	68.1	68.2	68.1	68.3	65.2	61.3	67.8	65.6	69.2	68.3	69.4	69.0	66.9	69.2	67.1	68.1	71.7	70.2	67.4	65.1	69.3	61.6	64.3	67.9	67.5	67.8	66.3	65.2	67.3	67.7	68.3	68.6	65.3	68.4
71.0	65.3	67.2	66.1	71.3	66.9	66.8	68.0	68.2	67.4	67.2	69.7	64.8	66.9	68.4	69.7	67.5	69.0	68.2	68.6	65.1	60.9	67.9	66.1	68.7	70.3	68.7	68.3	67.4	68.1	67.4	68.2	72.1	71.7	68.4	64.2	70.3	61.6	64.5	67.9	68.1	68.2	66.7	64.6	66.5	67.4	67.2	71.2	65.3	68.1
70.9	65.8	68.3	66.2	71.1	67.2	65.9	67.8	67.0	67.6	66.4	69.1	64.2	67.1	67.4	69.5	66.8	70.1	68.3	67.9	64.4	63.6	66.7	65.4	69.1	69.3	69.4	68.6	66.7	68.4	65.6	68.3	71.4	70.9	67.8	62.6	70.6	61.5	65.2	66.1	68.4	67.5	65.9	65.9	67.4	65.7	66.9	68.5	66.2	66.2
71.5	66.1	67.6	65.9	71.2	67.4	66.3	66.8	66.8	68.3	66.5	69.6	64.0	68.3	67.4	69.3	66.8	69.1	68.5	68.4	64.3	66.4	67.7	65.1	69.2	69.8	71.1	68.5	67.7	68.4	66.7	68.5	70.5	70.6	67.3	61.6	71.7	61.7	65.4	67.3	68.5	66.2	66.1	65.7	67.0	67.7	66.7	69.0	66.1	66.9
70.4	66.5	66.7	66.2	70.7	67.5	66.1	68.0	67.2	68.8	66.2	68.4	63.5	67.1	68.2	69.2	67.4	69.4	68.4	67.5	64.5	64.9	68.5	67.3	69.8	70.7	72.4	68.3	68.7	68.1	67.8	68.4	70.4	71.7	67.1	61.7	72.9	62.1	65.3	66.3	68.8	67.0	65.7	66.9	67.8	68.5	66.2	69.7	67.2	65.2
70.1	66.5	67.7	67.8	71.2	66.5	67.3	68.2	67.7	69.1	66.5	68.3	64.6	67.0	67.1	69.2	67.3	70.2	68.3	69.5	65.0	64.7	69.0	66.9	69.2	70.9	74.1	68.1	68.2	68.0	67.1	68.3	69.5	70.7	66.8	61.8	70.8	62.5	66.2	65.4	69.2	66.7	67.5	66.7	66.9	68.5	66.3	69.5	67.6	66.4
71.5	67.4	68.0	68.3	71.4	67.2	65.6	68.6	67.7	68.9	65.3	68.4	64.1	68.1	67.9	69.7	67.2	70.5	68.2	69.4	64.5	63.2	68.2	66.8	70.0	69.8	73.9	68.2	68.6	68.1	67.3	68.2	69.4	71.1	66.5	62.4	70.6	62.3	64.9	65.7	68.3	68.6	68.8	65.6	67.1	67.5	65.2	68.7	67.4	67.3
72.3	67.2	68.4	67.8	71.7	67.4	66.7	68.3	68.0	70.1	66.5	69.0	64.8	68.3	68.3	70.2	67.2	70.9	68.3	69.7	64.9	66.1	68.8	67.3	69.4	69.0	73.9	69.1	67.7	67.8	67.4	68.3	68.8	71.2	67.3	62.9	70.7	61.9	65.1	67.5	68.1	67.8	68.8	64.6	67.9	68.7	66.8	68.1	67.6	67.9
71.1	67.2	67.6	68.0	71.2	66.6	67.0	67.9	68.0	68.8	66.1	69.4	64.5	66.8	67.5	69.4	66.9	71.0	68.2	68.8	64.8	65.0	68.9	66.7	69.2	69.3	75.3	68.2	67.7	68.7	67.8	68.2	69.2	71.1	67.8	62.7	70.0	62.1	65.6	66.4	69.0	66.6	68.1	63.5	66.3	68.8	66.2	68.6	67.4	68.1
72.4	67.2	68.3	67.4	70.9	67.7	66.8	67.6	67.2	69.0	66.7	68.8	65.1	66.8	67.8	68.9	67.3	70.6	68.0	67.9	64.8	65.3	69.2	67.9	69.1	68.8	74.7	68.7	66.6	68.9	67.9	68.0	69.1	70.1	66.4	61.9	71.8	61.9	64.1	66.1	68.4	67.9	67.5	65.2	66.8	68.6	66.7	69.6	67.7	67.6
71.4	66.0	68.7	68.1	70.3	66.2	65.6	67.8	66.4	69.4	66.4	68.5	65.1	67.8	68.4	68.2	67.3	71.4	68.1	67.7	64.4	66.5	69.2	67.0	70.1	70.0	76.8	68.1	67.7	68.2	67.4	68.1	68.4	70.8	66.7	62.9	71.6	61.3	64.8	67.8	69.4	67.8	68.0	66.3	67.2	69.5	66.7	69.4	68.3	68.1
72.2	66.4	65.6	69.4	70.4	66.5	65.8	67.4	67.1	68.8	66.4	68.1	64.3	67.5	66.8	69.6	66.1	69.0	68.3	67.7	64.3	65.0	68.7	66.1	69.3	70.6	72.8	68.5	67.1	67.9	67.7	68.3	68.9	69.1	65.4	63.1	72.0	62.4	65.5	66.3	69.0	66.5	67.2	66.0	67.8	67.6	65.9	67.0	68.6	68.0
71.0	65.9	67.3	69.4	70.0	66.8	64.9	68.0	66.8	68.3	67.3	69.3	64.7	67.1	67.1	68.8	66.6	70.1	68.5	66.6	64.0	66.1	68.7	64.7	68.1	69.8	71.4	68.9	67.2	67.8	67.6	68.5	67.9	68.8	67.0	62.6	72.3	62.4	65.0	66.4	68.8	67.1	66.7	65.1	67.7	66.8	67.5	67.8	68.1	67.7
71.3	65.7	67.5	70.3	70.8	65.3	65.6	68.1	68.5	68.2	66.5	68.6	64.1	67.2	67.2	68.1	66.3	69.0	68.4	67.9	64.2	66.3	67.5	65.4	69.1	68.8	70.9	68.8	66.8	68.3	67.1	68.4	68.5	69.2	67.6	62.2	70.3	61.9	65.4	67.0	67.3	66.4	66.3	65.1	67.2	67.2	66.1	66.9	69.1	67.5
72.2	65.9	67.1	70.2	71.3	65.1	65.4	67.7	68.6	68.5	66.4	69.1	65.1	67.8	67.4	67.8	66.6	69.7	68.4	66.7	64.3	65.7	68.5	65.3	69.4	68.1	70.3	68.7	66.9	68.0	67.0	68.4	67.4	69.8	68.4	63.0	71.9	62.5	65.6	66.5	67.1	66.2	66.3	64.4	68.5	66.7	66.5	67.7	68.4	68.3
72.5	66.3	69.7	69.3	70.6	67.2	65.0	68.8	68.8	69.4	66.4	68.5	65.6	67.4	68.0	68.2	67.4	69.7	68.4	66.4	63.9	66.1	68.2	66.5	70.0	69.1	71.2	68.6	66.7	67.8	67.3	68.4	68.4	69.3	68.3	61.6	72.6	61.6	64.5	65.9	67.8	67.0	66.2	65.6	67.8	68.3	66.0	69.2	68.1	68.1
70.7	66.2	70.1	68.6	70.0	66.7	66.7	68.5	68.1	68.6	66.3	68.1	65.5	66.9	67.3	68.7	68.0	68.7	68.4	65.9	64.5	67.5	68.0	67.7	67.7	70.4	71.2	69.2	67.2	67.3	67.9	68.4	69.4	68.2	69.3	62.5	71.4	61.5	64.4	66.4	68.8	66.6	64.9	65.9	67.6	67.7	65.9	69.8	69.0	68.3
72.2	66.8	69.6	69.7	70.6	66.0	65.9	68.9	67.1	68.2	66.7	69.0	65.3	67.2	68.0	69.2	67.8	68.5	68.5	67.2	64.6	69.2	68.5	66.3	68.9	68.5	71.3	68.5	66.5	67.9	66.5	68.5	69.9	69.4	68.6	63.0	71.5	62.0	64.6	67.8	67.7	66.1	66.3	66.2	67.4	68.0	66.7	68.3	69.5	67.1
71.6	65.8	69.9	69.9	71.3	65.8	67.8	68.4	67.3	67.0	66.5	67.0	65.7	66.9	67.7	68.0	67.0	67.9	68.4	67.0	65.3	68.3	68.5	64.7	68.6	68.6	70.5	67.3	67.1	68.1	67.2	68.4	67.9	69.7	69.2	63.2	71.0	62.5	64.8	67.6	68.0	66.9	67.0	66.4	66.6	68.8	66.3	68.2	68.2	66.8
71.5	65.1	68.7	69.2	71.7	65.8	67.2	67.9	67.6	66.7	67.0	67.1	65.6	67.2	67.2	67.4	67.1	68.4	68.5	68.7	65.0	67.8	68.3	66.3	67.5	68.6	71.1	68.6	67.1	68.0	67.2	68.5	69.5	67.4	68.5	62.8	70.1	62.5	64.6	67.7	67.8	65.9	66.9	66.1	65.9	66.7	67.3	68.2	68.0	67.0
71.1	65.2	67.8	68.3	70.5	67.7	67.4	67.1	67.0	66.2	66.8	68.0	64.3	67.9	67.4	67.9	67.2	67.9	68.5	67.9	64.9	68.7	68.2	68.2	68.9	69.8	70.1	68.0	66.9	67.6	67.1	68.5	69.4	69.0	68.4	62.5	71.7	62.6	64.2	67.2	69.3	66.2	65.6	65.7	66.8	66.7	66.9	68.3	68.8	66.9
70.9	65.3	67.8	69.5	72.3	65.7	66.5	67.9	67.3	67.5	65.9	68.4	65.0	67.7	67.4	68.1	67.0	69.0	68.6	68.9	64.6	68.6	68.4	67.2	69.8	68.5	70.9	68.2	66.7	67.6	68.2	68.6	69.6	68.5	68.8	62.6	71.6	62.4	65.5	67.4	68.6	66.3	66.5	66.9	67.0	67.9	65.8	68.3	69.6	67.1
69.9	65.3	68.0	68.6	70.4	67.0	66.6	67.9	67.5	68.3	66.6	68.3	65.1	67.7	67.5	68.8	67.7	68.4	68.6	66.6	64.4	68.3	68.3	66.5	70.0	68.1	71.7	68.7	67.2	67.2	66.5	68.6	69.8	69.6	68.0	62.1	71.9	62.0	64.4	66.7	68.2	66.0	65.8	65.7	68.3	67.6	66.7	68.7	68.8	66.8
71.2	65.3	66.8	69.6	70.6	64.6	64.4	67.4	67.7	68.8	67.2	67.6	64.3	67.2	67.4	67.7	66.4	68.7	68.4	67.4	64.1	68.1	67.6	66.7	70.3	69.1	70.3	68.3	66.6	68.6	66.5	68.4	70.2	68.9	66.2	62.4	71.1	62.7	65.2	66.0	67.7	64.9	66.3	65.6	67.1	68.3	66.8	68.3	68.7	68.2
70.9	64.9	67.3	68.5	71.3	67.0	64.5	67.2	67.6	64.8	67.0	67.4	64.3	66.4	67.3	68.0	67.7	67.9	68.4	66.7	64.3	67.1	67.7	67.0	68.7	68.7	67.5	68.2	67.2	67.8	67.5	68.4	69.0	69.5	64.9	62.0	70.9	60.9	63.4	65.9	68.5	65.7	66.2	65.7	67.3	68.6	67.3	68.6	67.9	66.9
70.7	65.0	67.1	69.0	71.8	65.6	63.9	67.5	66.7	66.6	66.3	68.2	64.5	66.9	67.9	68.4	67.4	68.8	68.5	66.7	64.2	67.2	67.9	65.7	67.8	69.3	67.5	67.9	66.2	67.8	67.2	68.5	69.5	68.2	65.9	62.2	70.8	61.5	63.7	64.1	68.6	65.1	65.8	65.0	67.3	68.9	66.3	68.1	68.5	67.2
70.8	64.9	67.1	68.5	70.4	65.1	65.0	68.2	67.3	66.4	66.7	68.3	65.1	67.8	67.8	67.6	67.1	68.1	68.6	68.0	64.2	67.5	68.4	66.4	67.6	68.4	67.7	68.7	66.9	66.2	67.7	68.6	69.2	69.1	65.6	61.8	71.1	63.1	64.5	65.8	68.2	65.8	65.4	65.0	66.3	68.5	67.2	68.1	68.6	67.7
72.1	65.6	67.0	68.3	69.8	65.6	65.2	68.2	67.2	67.4	66.3	67.7	65.5	67.3	68.1	68.5	66.7	68.2	68.8	66.9	64.5	66.4	68.6	66.6	68.3	67.9	68.6	69.1	66.7	67.0	66.8	68.8	69.5	69.4	64.6	59.0	72.6	63.1	64.3	65.9	67.5	65.7	65.3	64.2	66.6	68.5	65.8	69.6	68.6	67.4
70.9	65.5	68.3	68.6	69.6	65.8	64.2	68.1	66.3	68.3	65.8	68.1	65.5	66.3	67.3	68.2	66.3	69.1	68.7	66.5	64.3	67.3	67.8	67.3	66.9	70.0	70.0	68.1	65.6	67.0	67.5	68.7	69.2	68.7	65.7	58.9	72.8	62.4	62.5	65.8	68.9	66.1	66.4	64.9	65.6	68.3	65.7	68.7	69.4	68.1
70.9	65.0	66.6	68.7	70.0	66.2	65.3	67.7	66.8	69.1	66.4	68.0	65.2	66.3	67.5	68.3	66.2	68.1	68.5	66.9	64.6	65.7	68.0	66.1	68.0	68.8	69.7	68.5	65.9	67.5	67.1	68.5	69.2	69.2	67.2	59.8	71.5	63.0	61.9	66.7	67.1	65.6	66.0	65.2	67.4	67.7	65.5	68.6	68.8	68.5
71.7	65.7	67.7	68.3	70.9	66.1	66.6	67.1	66.1	69.7	66.8	68.2	64.9	66.6	66.9	68.1	67.3	69.1	68.7	68.6	64.9	67.1	68.3	66.7	67.3	69.4	69.4	69.3	66.3	69.1	67.0	68.7	69.2	68.9	67.3	61.4	72.3	63.1	63.8	66.4	67.7	66.1	66.2	65.3	66.4	67.7	66.8	68.2	68.5	68.5
72.2	65.2	68.1	67.5	70.5	65.8	66.7	67.0	66.4	68.4	66.9	67.5	64.9	66.6	66.8	68.3	67.5	68.2	68.5	68.6	64.9	68.6	68.4	67.4	67.9	69.5	70.1	68.2	66.5	67.5	67.3	68.5	68.5	69.0	67.1	62.0	70.9	62.9	64.3	65.7	68.3	66.7	65.9	64.9	66.9	67.8	66.6	68.4	68.3	68.8
72.2	65.5	68.1	67.5	69.3	60.0	66.5	67.6	66.8	69.1	66.9	67.5	64.7	66.8	67.8	67.9	67.8	67.6	68.5	67.8	65.0	67.1	68.6	66.3	68.7	69.0	70.2	68.3	66.5	68.0	68.2	68.5	68.4	69.9	67.1	62.9	71.4	63.1	63.6	66.1	67.6	66.4	65.9	66.8	67.4	68.1	66.7	67.6	68.0	68.0
72.0	64.9	68.1	68.1	70.5	63.1	66.8	67.6	66.4	69.2	66.7	67.7	64.4	67.4	67.5	67.8	67.7	67.9	68.3	69.0	65.1	68.0	68.3	66.0	68.8	69.6	71.3	68.6	65.9	66.2	67.1	68.3	69.1	68.9	66.9	62.2	71.2	63.1	63.4	66.0	68.8	66.7	65.9	64.9	67.0	68.1	66.0	69.2	68.1	67.9
72.4	64.9	67.8	68.1	71.0	65.9	66.8	68.0	67.0	68.5	66.5	67.9	64.5	66.4	66.2	67.3	68.0	68.0	68.3	67.6	65.1	67.9	68.4	64.8	67.9	68.9	71.6	68.8	67.6	67.5	66.5	68.3	68.1	69.1	67.5	62.6	71.6	63.1	63.6	66.8	68.3	66.2	65.5	65.4	67.9	66.4	67.3	69.1	68.8	68.4
72.4	65.4	67.2	68.5	70.6	66.5	67.4	68.3	67.6	68.0	66.3	67.9	64.9	67.1	67.4	68.0	67.3	69.3	68.1	68.1	65.5	66.4	67.9	64.6	68.3	68.8	69.4	69.4	66.1	67.3	65.2	68.1	69.1	68.7	68.3	62.3	72.6	63.2	63.9	66.3	68.5	65.1	66.4	66.3	66.9	67.5	66.8	69.4	68.4	66.6
71.6	65.2	67.3	65.7	70.3	67.5	68.3	67.8	67.6	68.3	66.3	68.0	64.3	65.9	66.8	68.1	67.7	69.2	68.2	68.7	65.6	67.1	68.1	65.7	68.4	69.3	69.8	68.5	66.5	67.6	66.0	68.2	68.3	68.9	67.6	62.2	71.3	63.2	63.3	66.3	68.4	64.7	64.9	65.8	66.9	67.2	66.9	69.3	68.5	67.1
71.9	65.1	66.8	67.8	70.0	65.4	65.6	68.3	67.8	69.2	66.5	68.1	64.6	65.3	66.3	68.0	67.8	70.0	68.2	68.6	64.5	67.6	67.7	64.7	68.8	68.9	69.9	67.8	66.6	69.3	65.7	68.2	68.8	69.2	66.8	62.8	71.6	62.2	63.7	66.5	68.2	64.4	66.0	65.4	67.1	67.2	66.9	68.9	68.3	68.4
71.4	65.1	67.2	67.5	70.5	67.3	64.9	67.4	67.3	69.2	66.2	68.3	64.3	64.9	67.8	67.6	67.4	68.7	68.4	67.2	64.4	67.4	67.9	64.0	67.6	69.6	70.6	67.5	66.1	67.9	66.8	68.4	69.0	69.1	67.5	62.1	72.1	62.8	62.1	66.5	68.4	64.6	65.3	64.8	67.8	67.9	66.5	68.8	67.2	67.5
70.8	64.8	67.3	68.0	70.0	65.8	65.6	67.7	66.5	68.8	66.2	66.9	64.2	65.4	67.2	68.3	67.0	68.8	68.3	67.2	64.8	66.4	68.6	65.6	67.2	68.9	70.2	68.6	66.0	67.0	65.6	68.3	68.4	69.0	66.0	61.8	70.9	62.9	62.5	66.0	67.4	64.9	65.1	64.4	66.2	67.8	66.6	68.6	68.3	66.7
71.0	65.4	66.6	67.3	68.7	67.1	66.0	68.1	66.9	67.8	66.1	68.0	64.7	65.6	67.5	68.3	67.1	68.5	68.3	66.1	64.9	66.1	68.9	65.6	67.9	68.7	69.9	68.2	66.7	66.6	66.7	68.3	69.1	70.2	67.1	62.0	71.9	62.8	62.2	66.5	68.0	64.7	65.2	65.8	67.6	67.9	66.6	69.2	67.9	67.1
70.7	65.5	66.0	67.9	70.4	66.1	66.7	67.3	66.5	68.0	66.1	67.4	64.3	64.7	67.2	67.6	66.9	68.7	68.1	68.1	65.2	67.8	68.6	65.5	68.0	68.8	69.1	69.0	65.5	67.9	66.7	68.1	68.6	69.0	66.4	61.9	71.8	62.8	62.6	67.3	67.9	64.3	65.2	63.7	65.6	66.4	67.0	68.7	68.4	67.4
70.7	64.6	66.6	67.7	70.2	66.6	66.2	67.1	66.9	67.1	66.5	67.6	64.7	65.1	67.1	67.6	67.4	68.4	68.2	69.0	65.3	66.1	67.3	66.2	68.1	68.0	68.9	68.1	66.1	69.0	67.2	68.2	68.6	69.4	68.1	61.6	71.6	62.2	63.0	67.0	67.3	64.3	65.6	64.1	67.1	67.4	67.8	68.4	68.0	68.0
71.0	65.5	66.8	68.2	70.5	65.5	66.6	67.5	66.4	67.9	66.5	67.2	64.3	65.8	66.1	67.7	66.2	68.6	67.9	68.4	65.1	67.9	68.2	66.1	65.5	68.3	69.7	68.2	66.8	65.5	66.5	67.9	68.9	68.9	67.7	60.9	72.2	62.7	63.0	67.1	67.9	64.5	65.1	65.9	66.2	66.7	67.5	69.0	67.7	67.8
71.8	65.1	66.4	67.4	71.2	65.6	67.1	67.2	65.8	69.0	66.2	68.1	64.6	66.0	67.3	68.3	66.6	68.1	68.2	68.4	65.3	67.5	68.2	65.8	66.2	67.9	70.8	68.1	66.5	67.8	66.1	68.2	70.0	69.6	68.2	61.7	72.5	62.8	62.6	67.0	67.3	63.9	65.0	65.3	66.7	66.8	66.3	69.4	67.7	67.8
71.1	64.8	66.9	67.3	71.6	67.7	67.5	68.0	65.1	68.5	66.0	68.0	64.7	64.7	67.9	68.1	66.8	68.5	68.1	68.3	65.3	65.7	69.4	66.7	67.1	68.7	70.2	68.4	66.4	67.5	66.8	68.1	69.7	69.9	66.6	61.8	71.5	61.8	63.8	67.0	67.9	64.5	64.8	66.8	67.1	67.4	66.1	69.1	67.2	68.0
70.6	64.7	66.1	65.8	71.3	65.7	66.5	67.9	65.4	68.3	66.2	66.9	63.5	65.2	66.9	68.6	67.4	67.9	68.0	68.5	65.0	46.0	68.9	65.6	68.4	68.4	68.7	69.4	65.3	68.7	66.4	68.0	70.0	68.1	66.1	61.5	71.8	61.7	63.3	66.9	67.6	64.0	64.0	66.4	68.8	66.6	65.9	68.8	67.8	67.4
71.4	65.1	67.0	67.2	70.2	66.7	65.8	68.3	66.8	67.7	66.2	68.0	63.9	66.0	67.1	67.9	66.2	67.6	68.7	68.3	65.1	68.7	68.9	65.3	68.3	67.6	67.3	68.0	66.5	69.2	65.6	64.6	69.3	69.3	67.4	60.6	71.4	62.4	63.1	67.6	67.6	64.6	64.4	66.3	66.9	67.1	65.9	68.6	67.5	66.8
71.7	65.2	66.7	68.4	70.1	66.0	66.2	67.0	68.2	66.9	66.3	66.6	64.3	66.3	66.3	69.2	67.6	67.4	68.5	68.5	65.2	47.6	68.4	65.2	68.4	68.7	60.5	69.6	65.7	66.8	65.0	65.4	70.0	69.4	67.6	60.5	71.2	61.9	62.2	66.6	67.6	64.6	65.1	67.2	66.2	65.7	65.9	68.9	67.0	67.6
70.6	63.8	66.7	67.1	70.7	68.9	67.1	67.5	68.2	66.8	66.1	67.8	64.0	65.5	66.8	67.6	67.1	67.0	68.4	68.7	65.1	47.6	68.6	65.8	68.9	67.9	58.8	69.7	66.0	67.1	66.5	66.3	69.0	69.4	67.1	61.1	71.2	62.0	63.0	66.9	67.1	64.0	63.9	67.0	68.6	66.6	67.8	69.0	67.1	67.2
71.0	64.3	66.9	68.2	70.6	67.1	65.3	68.2	65.8	67.5	65.4	67.8	64.2	66.0	66.5	66.8	66.2	67.3	68.1	69.2	65.2	55.8	69.1	65.4	67.9	68.3	63.2	66.8	65.3	66.5	66.7	66.3	69.5	69.0	66.6	61.8	68.4	62.0	62.7	66.0	67.6	64.5	65.2	65.8	67.1	67.5	64.0	68.8	68.2	66.4
70.1	64.1	67.0	67.4	70.1	66.3	66.4	66.4	68.1	67.5	65.5	67.2	64.0	66.3	66.5	67.2	66.2	66.8	68.0	69.5	65.0	60.7	68.3	66.5	68.1	67.8	62.9	67.8	67.0	68.5	67.2	66.1	68.9	67.7	67.0	62.2	70.1	61.7	61.4	66.3	67.0	63.7	64.6	66.0	66.5	67.2	66.0	69.0	67.5	66.3
69.9	64.5	65.8	67.3	71.0	66.9	65.9	68.0	67.0	68.3	65.9	67.0	63.8	65.4	65.8	67.9	65.3	67.7	67.7	70.0	65.1	64.1	68.9	65.9	67.9	67.6	62.2	68.1	65.5	68.1	66.0	66.3	69.2	68.6	66.5	61.5	70.9	60.2	62.2	67.1	66.2	63.2	64.7	65.7	67.4	65.9	65.6	68.6	66.9	67.6
71.0	65.0	67.0	67.4	69.9	65.7	68.2	67.5	68.1	66.8	66.0	66.6	64.6	65.5	66.0	67.7	66.2	67.1	67.6	68.0	64.9	66.2	68.7	64.8	67.4	68.0	62.9	67.7	66.8	68.9	64.7	65.4	69.0	69.7	68.7	61.7	70.6	61.1	62.6	67.3	67.1	63.3	64.4	65.6	67.6	66.7	66.4	68.2	67.1	67.2
69.5	63.6	66.8	67.2	71.0	67.9	65.4	67.8	68.1	68.7	65.7	67.3	63.8	65.2	67.2	68.6	67.2	66.6	67.6	70.2	64.9	65.9	68.9	64.1	68.7	68.5	63.5	68.6	65.9	69.3	65.6	66.4	68.5	69.7	67.1	61.3	71.3	61.7	61.8	67.2	68.2	64.0	64.4	65.5	67.2	67.0	65.7	66.8	67.3	66.2
69.6	63.7	67.2	68.4	69.8	68.9	65.4	66.1	65.0	68.2	65.8	67.0	64.3	64.2	66.3	66.7	64.4	68.1	67.5	68.4	64.8	68.6	68.0	65.4	67.8	68.7	65.0	70.4	66.4	66.6	65.6	66.3	68.1	68.0	66.1	61.6	71.0	61.8	62.4	66.9	68.0	63.5	65.7	65.5	67.4	66.4	66.8	68.9	66.6	68.0
70.7	63.7	67.1	66.6	70.2	65.6	66.3	65.5	68.1	67.7	65.9	66.5	64.0	65.0	66.2	65.7	66.7	66.5	67.6	67.6	64.6	67.2	68.1	64.3	67.1	68.1	63.2	69.3	66.7	68.9	65.4	66.1	68.7	68.3	67.3	61.2	71.1	61.9	61.7	65.8	67.1	63.8	64.1	65.1	67.6	66.8	66.9	69.1	67.4	67.5
69.9	63.3	67.1	68.2	69.9	65.7	66.7	67.7	67.1	68.0	66.0	66.3	63.4	64.1	67.2	67.8	66.7	65.0	67.8	67.9	64.8	67.5	67.4	65.3	67.8	66.9	62.6	68.4	66.3	66.9	66.4	65.5	67.2	68.6	66.5	60.1	71.1	61.9	61.3	66.4	66.7	63.6	64.6	65.3	67.6	67.8	66.5	68.7	66.2	66.9
71.2	63.7	66.5	66.2	70.8	66.5	64.8	67.2	68.2	68.0	66.0	66.0	63.7	66.0	67.7	67.5	66.8	66.8	67.8	70.2	65.3	65.6	68.9	64.7	66.8	67.3	66.8	68.0	66.0	62.7	66.9	65.4	70.6	68.6	66.3	60.1	71.5	61.7	62.9	66.5	67.8	63.7	64.4	66.3	66.6	67.7	66.6	66.0	66.4	66.8
70.8	63.9	66.9	67.2	69.5	64.1	66.0	67.5	68.2	67.3	66.3	66.4	64.0	65.6	66.7	67.4	65.7	66.7	67.9	68.9	65.1	64.9	67.2	64.8	67.2	67.9	65.9	68.8	66.3	64.2	66.3	64.9	69.7	68.8	66.8	59.2	71.3	61.9	60.7	67.4	66.9	64.2	64.1	68.1	65.4	68.5	65.3	69.5	65.8	67.9
71.4	63.4	67.0	67.3	69.4	67.9	66.1	68.6	68.2	68.1	65.7	68.0	64.0	64.8	64.6	70.6	66.6	67.9	67.8	67.3	65.0	68.1	69.4	65.4	66.9	68.7	66.4	65.5	65.6	69.6	64.5	64.5	71.6	67.9	66.6	59.4	71.0	61.7	62.7	66.9	68.3	63.1	64.8	65.2	68.0	66.5	66.9	70.3	66.8	68.0
71.7	62.1	66.0	67.0	70.2	65.5	66.1	65.2	64.9	66.9	65.7	66.9	63.4	65.0	67.3	67.0	66.8	67.2	67.4	67.8	64.9	63.8	67.2	65.4	67.3	67.5	66.6	69.8	65.0	62.4	68.1	64.3	69.1	70.7	67.0	60.9	71.1	62.1	61.3	65.6	66.6	63.8	64.0	65.6	66.2	67.0	67.3	65.2	66.8	67.8
72.0	64.2	66.3	67.8	71.5	65.8	65.9	67.4	68.1	67.5	65.9	66.7	63.9	65.6	67.1	67.7	66.9	67.9	67.6	69.5	65.5	66.2	68.0	66.3	65.6	68.1	67.4	68.8	65.2	68.2	66.7	64.5	70.6	67.8	65.9	60.1	70.0	61.4	62.7	65.8	67.0	62.7	64.1	64.8	66.9	65.9	66.3	68.8	68.4	66.7
70.3	63.5	66.6	67.7	69.7	66.8	64.2	67.4	68.1	67.5	65.8	67.0	63.5	64.1	67.1	68.7	67.3	68.8	67.7	67.7	64.8	66.0	68.6	66.5	66.1	67.9	67.1	64.5	65.1	68.2	66.4	64.3	69.0	68.2	66.3	60.5	71.6	61.6	62.7	66.7	67.5	63.8	63.7	66.8	68.2	68.8	67.1	69.6	66.0	68.3
71.2	62.9	67.0	67.3	69.3	62.4	65.8	66.2	68.1	68.0	65.9	66.9	63.1	64.3	66.6	67.6	68.0	68.0	67.9	69.3	64.6	62.8	68.9	63.8	67.0	68.7	67.4	69.9	65.9	64.4	66.4	64.2	70.1	67.7	68.7	59.0	69.8	61.4	62.4	66.7	67.5	63.9	63.6	65.7	69.6	67.4	66.7	68.9	68.3	68.2
70.2	63.5	66.2	68.1	68.1	65.7	64.8	66.2	65.0	68.2	65.9	66.8	63.7	63.5	67.2	68.1	64.6	67.1	68.1	67.3	64.7	64.8	68.2	65.2	67.6	68.0	66.6	66.3	66.2	67.3	66.2	64.4	69.1	70.5	67.1	60.2	71.0	62.5	61.0	67.0	66.9	63.3	63.7	65.8	66.4	67.7	66.2	67.9	67.4	68.0
70.2	62.4	66.0	66.9	67.5	64.5	66.4	66.4	68.1	66.9	65.6	66.6	63.5	64.5	65.9	67.9	65.7	68.0	67.9	66.5	64.8	66.3	69.1	65.6	65.5	67.4	66.8	69.7	65.8	67.3	65.8	63.7	68.7	68.2	68.8	60.2	70.2	61.3	60.8	66.3	67.5	64.0	63.3	65.0	66.7	67.1	64.3	68.6	66.3	67.7
69.5	63.3	67.1	67.6	70.6	67.2	66.0	66.1	68.1	67.6	65.9	66.7	63.6	64.4	67.2	67.3	66.4	67.3	67.9	69.3	64.8	67.7	68.8	66.1	67.2	68.3	66.3	67.8	66.6	66.5	66.2	64.0	69.2	66.7	65.4	60.4	70.6	61.3	60.9	66.3	67.2	63.0	63.7	66.7	66.8	67.4	67.6	66.4	67.3	68.2
70.8	63.2	65.8	68.8	69.3	66.8	64.7	67.3	68.1	68.8	65.6	67.1	63.2	64.1	66.1	69.6	67.6	67.1	67.7	68.3	64.9	66.8	71.1	66.6	66.1	67.3	67.4	67.8	65.6	66.0	66.8	64.0	68.6	71.7	67.6	59.4	70.9	61.3	61.7	66.7	67.0	63.7	66.1	66.0	66.6	68.2	66.1	68.8	66.7	66.9
69.6	61.8	66.7	67.6	69.2	65.2	66.3	64.4	68.1	65.9	65.7	67.2	63.1	64.9	67.8	65.6	65.6	66.9	67.8	68.9	64.6	66.9	64.9	67.0	68.1	66.6	65.9	69.7	66.8	65.4	67.6	63.2	68.3	68.8	68.3	61.4	71.2	61.4	62.2	64.9	65.4	63.2	64.6	66.0	66.5	66.3	65.2	68.1	67.4	66.6
69.8	62.8	66.5	66.9	69.2	66.3	66.5	65.1	68.1	67.0	65.7	66.8	63.4	64.5	66.3	67.4	67.1	67.0	67.6	66.3	64.7	65.1	67.6	65.5	65.0	67.1	66.3	66.0	67.1	67.1	65.8	64.0	68.2	69.2	67.3	60.1	72.0	61.4	61.3	66.3	67.4	63.6	64.2	66.3	67.4	67.4	67.4	66.4	65.5	67.7
69.2	62.4	66.6	66.9	69.3	63.6	66.1	65.7	68.1	67.7	65.7	65.7	63.0	64.7	66.9	67.4	64.1	67.6	67.9	67.9	64.9	66.4	69.3	67.1	65.5	68.1	66.8	68.4	65.0	66.2	66.7	64.0	69.5	69.0	67.4	60.1	70.8	61.4	61.2	67.1	67.9	62.7	63.7	64.7	67.7	67.5	65.8	71.2	66.7	67.9
70.7	63.1	66.7	66.4	71.5	66.6	66.1	66.5	68.1	66.6	65.5	67.2	63.4	65.1	67.6	68.1	66.2	67.5	67.7	69.9	64.9	66.2	69.4	66.2	66.7	67.4	66.8	67.8	64.9	67.4	67.0	64.0	70.4	66.9	66.6	59.6	70.6	61.3	61.3	66.4	66.3	63.9	64.2	66.2	66.2	67.9	65.5	69.8	67.9	66.3
70.6	62.1	67.0	67.8	71.5	65.7	66.4	66.2	65.0	66.8	65.8	67.3	63.4	64.9	67.1	68.0	66.9	66.3	68.0	70.0	64.7	67.4	68.1	65.5	66.5	69.7	67.5	65.2	66.5	69.6	66.2	64.0	69.5	67.8	65.4	60.1	71.4	61.4	60.7	67.0	67.9	63.6	64.1	65.2	65.6	68.8	66.1	69.3	67.3	67.4
69.9	63.7	66.9	66.9	68.6	70.8	64.8	65.3	68.1	66.8	65.7	68.0	62.9	65.2	66.7	68.3	67.1	67.9	68.1	67.3	64.8	66.5	67.6	64.1	67.2	66.1	66.9	67.0	66.8	67.5	66.1	63.8	68.4	69.1	66.1	61.0	70.0	61.4	60.9	66.9	65.9	62.9	65.8	66.6	68.1	67.8	65.6	71.3	68.2	67.1
70.6	61.7	66.4	68.0	70.2	67.4	66.2	66.6	68.1	66.2	65.8	67.3	63.4	65.1	67.2	68.4	65.2	67.3	68.1	67.2	64.7	66.6	68.0	63.7	66.7	68.0	67.4	70.2	65.7	68.0	66.9	63.6	71.0	68.9	67.0	61.0	70.7	61.3	61.3	67.2	68.1	62.6	64.0	67.7	67.8	66.0	65.8	70.2	66.5	68.6
70.3	63.2	66.2	67.7	69.7	70.2	66.0	65.4	68.1	68.0	66.0	66.5	62.8	64.7	68.5	67.7	66.1	68.6	68.0	70.1	64.7	68.7	68.6	65.8	67.3	68.3	65.5	68.5	65.9	67.9	66.9	63.8	68.9	68.5	67.4	61.3	69.5	61.3	60.6	66.6	67.5	62.6	64.8	66.3	70.8	67.7	66.4	69.7	66.7	68.2
69.9	61.7	66.0	66.4	69.4	66.9	66.0	65.7	68.1	67.4	66.3	67.8	63.4	64.6	67.3	67.4	66.5	67.0	67.9	68.8	64.6	66.9	70.1	63.4	66.9	66.3	66.8	69.7	66.0	66.9	65.8	64.1	69.8	68.5	68.0	60.7	70.8	61.9	60.5	66.4	65.8	61.8	63.0	65.7	67.4	69.1	67.5	67.5	67.8	67.3
70.4	62.5	66.7	67.1	68.6	63.7	65.6	65.0	68.1	67.9	65.6	68.2	63.1	65.5	65.4	69.2	65.5	66.3	67.5	68.0	64.7	65.0	68.0	61.0	66.5	67.0	67.6	65.9	65.9	66.2	63.9	64.5	66.0	69.8	67.8	60.3	70.2	61.6	61.2	66.6	66.6	63.0	63.8	65.8	64.9	66.7	65.1	69.0	68.3	66.3
71.6	63.3	65.6	67.4	70.1	65.3	65.2	67.4	68.1	67.7	65.5	67.6	63.6	64.6	66.3	67.2	67.2	68.6	67.5	68.3	64.7	66.1	67.3	63.0	68.0	68.2	67.9	66.3	65.3	67.3	65.8	65.0	69.8	68.4	68.0	61.0	70.2	61.7	61.0	67.6	67.6	62.6	63.9	66.5	65.8	66.4	67.4	69.6	68.1	66.1
70.1	63.4	66.1	67.0	69.6	67.4	64.9	69.0	68.1	67.9	65.5	67.5	64.0	64.6	65.6	66.6	65.2	66.7	67.8	68.5	65.2	66.5	68.9	63.0	67.2	67.3	67.4	69.6	65.6	68.6	64.6	64.5	69.1	67.8	65.7	61.6	71.5	61.3	61.9	66.9	66.6	62.8	62.8	65.9	66.9	66.1	65.7	67.9	67.3	66.6
70.4	63.4	66.4	68.0	69.9	66.0	66.4	66.9	68.1	67.1	65.5	67.0	63.4	64.5	67.0	66.2	66.4	65.5	67.8	69.1	64.8	65.4	65.8	66.3	67.2	67.3	67.0	68.4	65.8	66.9	66.4	64.6	69.3	69.6	67.0	60.1	71.7	61.5	60.4	66.9	67.8	62.3	65.5	66.3	65.0	66.1	66.0	67.4	68.3	67.6
70.5	62.9	66.5	66.9	70.8	65.0	67.0	65.6	68.1	68.1	65.6	67.0	63.5	64.4	66.0	67.4	64.6	65.1	67.9	67.4	64.6	65.7	66.9	64.8	67.3	68.3	66.4	67.1	66.6	65.6	65.7	64.2	69.8	71.0	68.9	60.5	71.2	60.5	61.8	67.1	67.7	63.1	62.5	66.2	65.0	68.1	66.9	66.9	66.7	66.6
69.3	62.8	66.5	65.4	70.5	66.4	68.2	67.7	68.1	67.8	65.6	66.8	64.6	64.3	66.9	70.3	68.0	67.5	67.8	68.1	64.7	69.7	64.8	64.8	66.9	67.7	67.1	67.0	65.7	66.0	64.7	64.3	71.0	68.0	67.5	60.9	70.9	61.2	60.6	67.1	66.9	63.2	63.5	66.8	67.4	66.8	67.5	68.6	66.4	67.2
70.8	61.7	66.4	67.1	68.7	65.0	66.1	65.0	68.1	66.8	65.6	66.8	63.1	64.7	67.8	67.7	66.5	66.7	67.6	69.4	64.7	67.0	68.8	65.1	68.2	67.9	67.0	69.0	65.8	66.1	67.3	64.3	68.4	66.9	68.1	60.0	71.8	61.2	61.3	67.4	67.1	62.6	63.0	67.1	65.1	68.5	65.7	68.6	66.7	67.4
70.3	62.3	66.2	66.6	69.0	69.3	68.0	68.0	68.1	66.1	65.7	66.8	64.3	64.5	66.6	65.8	65.4	65.9	67.7	68.6	64.9	68.5	69.7	64.3	66.5	68.7	65.6	65.8	64.9	68.8	65.5	63.9	69.0	70.3	65.9	61.8	70.3	61.2	61.1	66.8	67.3	62.4	64.1	67.9	67.9	67.4	65.9	67.5	64.5	66.7
70.7	63.4	66.4	67.7	69.8	67.4	66.0	66.5	68.1	67.5	65.6	69.2	64.0	65.1	66.5	69.4	64.3	67.0	67.3	69.0	64.9	66.5	70.4	66.0	67.9	66.7	67.2	69.2	65.8	68.5	66.8	63.7	69.1	69.5	66.9	61.3	70.7	61.1	61.2	66.2	66.6	63.1	64.6	67.1	66.2	68.1	66.7	67.2	66.9	66.7
71.1	61.0	67.1	66.3	71.0	67.0	66.4	64.7	68.1	66.9	65.1	66.7	63.0	65.6	66.6	67.6	66.9	66.5	67.4	69.1	64.7	68.5	70.5	65.5	68.7	67.8	67.0	68.6	65.3	69.2	66.4	63.7	69.6	71.1	66.7	61.1	71.0	61.3	61.0	66.8	66.5	63.1	64.4	67.2	67.0	67.3	66.7	66.9	68.5	67.4
70.5	62.4	66.5	67.1	69.1	66.2	67.1	69.0	65.0	66.3	65.4	67.4	64.7	65.5	66.1	64.4	65.7	67.0	67.4	68.9	65.0	66.1	68.2	66.5	67.7	66.7	65.9	69.6	65.1	67.5	65.2	63.8	62.8	68.8	67.9	61.1	69.7	61.0	60.9	66.3	66.9	62.1	64.6	66.9	65.2	65.2	64.7	66.8	66.8	67.1
71.0	61.7	66.8	67.9	70.5	66.5	67.4	67.0	68.1	69.3	65.6	67.0	63.3	66.5	66.9	68.3	64.7	65.6	67.4	68.6	64.8	65.3	68.0	65.7	66.9	67.1	67.6	68.3	66.0	67.2	66.3	64.1	69.8	68.6	67.7	60.9	69.4	61.1	61.0	66.7	66.9	63.4	64.6	66.3	67.2	66.5	64.5	67.7	66.5	67.7
71.2	62.6	66.7	66.9	69.6	67.1	67.9	66.8	68.1	66.3	65.7	67.4	65.1	65.2	67.2	66.9	66.3	66.8	67.1	69.2	64.5	67.7	69.1	66.8	68.4	68.3	66.7	65.7	66.5	65.8	66.6	64.0	68.2	69.8	67.9	61.8	70.6	61.0	61.2	66.4	66.7	62.9	64.1	67.1	67.3	66.9	66.9	67.0	65.7	67.3
71.1	63.0	66.5	67.2	69.9	67.7	67.0	67.4	65.0	67.4	65.2	66.6	63.4	65.3	68.0	66.2	66.1	68.4	67.3	69.8	64.7	67.7	66.1	67.8	67.1	69.2	66.9	68.1	66.4	67.6	67.3	63.8	68.5	70.0	67.4	62.4	72.0	61.2	60.6	66.1	68.5	62.8	63.9	66.2	66.7	68.8	64.0	69.6	66.3	67.6
71.3	62.2	66.2	65.6	70.0	66.4	65.7	65.3	68.1	67.4	65.5	66.8	63.5	66.1	66.9	66.5	66.3	66.8	67.3	69.2	64.3	67.7	66.8	65.9	67.1	68.0	67.8	68.4	66.9	69.1	64.4	64.1	66.5	67.3	66.6	62.2	71.6	61.5	60.8	65.9	67.9	63.0	63.6	66.5	67.6	68.3	65.6	67.9	65.6	67.5
70.4	63.4	66.2	68.7	69.0	67.5	65.9	67.1	65.0	64.7	65.5	66.1	63.0	66.3	66.8	67.0	64.2	66.8	67.3	68.7	64.6	66.7	66.2	66.1	67.1	67.8	67.2	68.0	66.1	67.3	65.9	64.0	69.1	68.6	66.8	61.6	72.2	61.6	62.3	66.9	67.4	63.2	63.2	68.2	67.7	67.8	65.6	68.2	64.7	68.1
71.7	62.6	66.6	66.4	68.6	68.1	65.6	66.0	68.1	67.8	64.9	65.5	63.6	65.2	66.9	68.7	64.8	67.2	67.3	68.4	64.8	67.8	65.4	67.8	66.7	67.0	66.1	67.9	66.2	67.5	67.0	64.0	69.8	68.8	69.2	62.0	71.5	61.5	62.1	67.0	67.2	63.7	64.1	67.0	66.2	67.3	63.3	66.2	65.4	68.2
71.0	62.6	67.2	65.2	68.9	67.4	67.2	65.7	64.9	66.0	65.0	66.5	63.5	65.3	68.4	64.9	62.9	65.5	67.2	67.9	64.7	67.7	66.2	68.2	66.2	68.8	66.6	68.1	66.4	68.7	67.3	64.1	70.3	69.2	67.8	62.0	70.4	62.2	62.0	67.4	68.9	63.5	62.9	67.0	68.6	69.0	68.2	67.5	66.5	66.5
71.8	62.2	65.1	68.0	68.4	67.9	66.2	65.2	68.1	65.7	65.5	65.6	63.9	65.8	67.3	68.1	65.8	65.9	67.6	67.6	64.9	67.3	65.1	67.8	66.2	68.9	66.0	67.7	66.3	68.1	66.7	64.1	65.5	73.1	67.7	62.4	70.0	61.3	61.6	67.3	67.4	63.7	64.4	65.0	68.5	68.9	65.2	67.5	65.3	67.9
70.7	61.3	66.3	65.2	69.8	68.3	66.9	67.0	64.8	64.7	65.5	65.7	63.5	64.8	67.4	67.2	66.0	65.7	68.0	67.8	64.8	66.9	68.0	67.9	66.5	68.6	65.9	67.0	66.2	68.5	66.3	64.0	69.3	65.0	67.4	62.7	70.7	61.8	62.5	66.8	67.8	63.6	61.6	67.5	68.1	68.0	66.0	67.4	64.9	66.8
71.1	62.5	67.1	68.7	70.6	68.1	66.9	64.9	64.8	67.0	65.4	66.3	63.3	65.5	67.9	62.7	67.2	67.2	67.5	68.6	64.9	68.5	65.9	69.2	66.4	68.3	67.8	68.1	66.6	66.7	66.6	64.0	67.4	68.1	67.4	62.5	70.1	61.6	62.8	66.8	68.4	63.6	64.1	67.8	68.1	68.1	66.9	68.2	66.4	68.1
72.2	61.6	65.6	66.0	70.5	67.6	67.8	66.4	68.0	66.6	65.3	65.6	63.2	66.8	67.6	64.5	66.3	66.9	67.3	68.1	64.9	67.0	67.6	70.2	67.4	66.8	66.5	68.3	66.1	68.0	66.9	64.3	69.4	67.9	67.8	62.7	70.9	61.3	63.2	66.9	67.0	64.5	62.8	69.0	68.1	67.7	64.0	67.6	66.3	67.1
72.4	62.4	64.7	67.6	70.6	68.7	67.7	64.9	68.0	67.2	65.4	65.9	63.4	67.3	68.0	66.2	65.9	67.0	67.3	69.3	65.1	68.6	67.9	69.9	68.4	68.5	66.9	68.3	65.8	68.1	66.9	64.6	67.0	69.7	67.3	63.1	71.6	61.4	64.1	66.5	67.1	64.9	63.1	68.7	67.6	67.6	66.5	67.1	64.1	67.6
72.9	62.0	66.4	68.6	70.5	68.1	67.3	66.2	68.0	67.4	65.7	66.3	63.2	67.0	68.4	66.9	66.3	67.9	67.1	69.5	65.0	67.5	66.4	71.1	68.4	68.2	68.1	67.5	65.9	68.7	67.7	64.3	68.4	68.9	68.3	63.3	72.7	61.7	63.4	66.9	67.8	65.0	62.5	68.7	68.6	69.1	65.8	67.5	67.6	68.4
72.9	63.3	67.4	66.8	70.6	68.2	68.0	64.7	68.0	67.5	65.7	67.2	63.5	67.2	68.8	67.1	67.2	67.8	66.9	69.0	65.0	67.4	67.7	70.5	67.5	69.6	67.0	67.1	66.7	69.1	67.8	64.3	67.1	68.2	69.3	63.7	73.9	61.4	64.0	66.8	69.7	65.8	62.8	70.2	68.2	68.6	66.7	68.3	67.3	68.1
72.4	62.6	67.4	65.6	71.5	67.5	66.9	68.0	68.0	67.0	65.8	67.2	64.6	67.2	68.1	66.5	65.5	67.4	66.9	68.7	64.7	67.9	69.6	69.7	65.1	71.2	67.3	67.8	67.0	69.3	67.2	64.5	68.5	69.2	67.9	64.2	71.7	60.7	64.9	65.4	70.3	66.2	63.2	69.9	68.7	69.9	67.1	69.2	67.1	67.6
72.3	62.9	68.3	66.0	70.6	67.9	67.6	66.3	68.0	67.2	65.2	65.2	64.2	66.9	69.3	67.7	66.2	65.3	67.1	68.8	65.2	66.7	68.4	71.8	67.9	70.4	67.8	68.2	66.7	69.4	69.7	64.3	68.9	68.2	66.8	64.3	73.9	61.6	64.6	65.7	70.0	65.5	63.5	70.3	68.1	69.9	65.3	69.6	66.4	67.8
72.8	63.5	70.7	67.1	70.5	67.6	66.9	66.1	64.8	67.3	65.8	66.6	64.1	66.9	69.2	67.8	67.2	67.0	67.0	68.8	64.6	66.8	67.0	71.8	67.2	71.0	67.7	68.4	67.0	67.8	69.6	64.7	69.6	68.9	66.3	62.4	73.1	61.5	65.6	65.3	70.3	65.9	64.1	69.5	68.4	70.0	66.1	69.1	67.0	67.5
71.4	64.1	67.9	66.5	70.4	68.6	66.8	66.6	64.8	65.8	65.8	67.0	63.8	66.9	69.5	68.2	68.2	67.9	67.2	67.2	64.2	67.9	66.9	71.5	65.5	71.9	68.2	68.6	66.7	68.4	70.4	65.0	67.2	68.2	67.6	62.6	71.7	61.5	66.5	66.4	70.9	67.0	63.8	69.7	69.2	70.7	67.2	67.5	66.0	67.7
73.9	63.2	67.9	67.4	70.3	69.7	67.2	66.7	65.0	65.0	66.0	66.9	63.8	67.8	70.0	67.7	66.7	66.6	67.3	68.2	64.8	69.0	67.7	75.6	66.5	71.9	65.8	67.6	67.1	68.9	70.8	64.1	69.3	69.0	67.5	64.1	72.3	61.6	65.5	65.8	70.3	66.9	63.3	71.5	69.3	71.2	66.4	67.6	66.8	67.3
75.9	63.6	66.4	67.3	69.8	69.9	69.0	66.4	65.0	64.5	65.9	66.4	64.4	68.4	71.3	66.4	67.4	65.9	67.2	68.1	65.6	68.6	66.8	75.0	66.4	71.8	65.7	67.2	66.6	69.2	68.8	63.9	67.9	68.1	67.4	65.8	73.2	61.7	65.9	65.5	70.8	65.7	64.5	73.5	69.0	71.4	66.9	68.0	65.7	66.5
75.8	64.0	68.1	67.7	70.4	71.0	68.8	66.3	68.1	66.4	66.2	65.6	63.4	67.3	70.4	66.7	67.2	67.2	67.4	70.4	65.7	70.0	66.2	73.0	65.3	70.3	65.5	68.3	66.8	69.9	66.6	64.7	66.3	68.6	68.6	65.3	74.5	61.2	67.0	67.0	69.7	67.3	63.9	72.7	69.7	69.6	67.1	67.9	65.6	67.0
74.7	63.4	73.8	66.7	71.8	70.3	68.0	66.2	68.1	66.7	66.3	65.6	64.3	67.3	70.4	66.3	66.8	67.0	67.6	69.9	65.4	68.6	67.4	75.3	67.0	70.1	67.0	68.6	66.7	69.8	67.8	65.0	68.4	67.6	69.4	66.0	74.3	61.6	65.7	67.8	69.4	67.4	64.2	73.8	69.5	67.7	67.5	68.1	65.5	67.4
74.0	63.5	67.0	67.2	71.7	70.5	69.2	66.5	68.1	65.4	66.7	66.2	63.8	68.3	69.9	66.9	68.1	65.7	67.7	69.7	65.9	67.6	67.0	74.9	66.4	71.6	66.3	68.0	66.0	70.5	68.7	64.8	68.4	68.8	70.2	66.1	74.8	61.7	65.4	67.3	69.9	66.0	64.7	72.3	69.2	69.2	68.6	68.8	66.3	67.3
72.1	63.5	68.3	66.9	71.9	70.3	68.3	67.2	65.1	65.4	66.5	66.4	64.4	66.6	69.6	67.3	68.1	64.4	67.8	70.6	64.9	68.0	67.3	75.7	67.1	71.5	67.2	67.2	66.9	69.4	68.7	65.5	68.1	67.9	68.4	65.9	73.9	61.3	65.3	66.3	70.1	66.2	64.6	71.2	69.1	68.6	67.9	68.6	65.6	66.7
70.1	64.9	66.6	67.4	71.8	70.0	68.4	66.1	68.2	67.7	66.9	66.3	64.4	67.0	68.7	66.6	67.4	62.3	68.1	70.1	65.4	68.7	67.9	73.4	68.2	70.6	67.6	68.0	65.8	69.8	68.1	65.2	68.5	69.0	68.3	65.1	74.2	61.6	65.4	67.2	69.7	68.1	65.4	71.1	68.5	68.0	68.3	67.9	65.8	65.8
68.6	64.2	68.4	67.4	70.0	70.0	67.9	66.7	65.2	66.6	65.6	66.9	64.2	67.6	68.1	66.7	65.1	65.9	68.0	68.5	64.9	68.0	66.1	72.3	69.0	70.7	65.8	68.1	64.9	68.1	68.0	64.9	69.0	67.9	68.6	64.8	73.9	59.4	64.2	67.9	69.0	67.2	63.4	67.4	68.8	67.1	65.7	67.6	66.2	67.8
67.7	63.4	68.7	67.1	70.5	69.0	68.0	66.7	66.2	68.3	65.1	67.2	64.5	68.5	67.2	66.5	64.2	66.9	68.1	68.5	64.6	68.6	66.5	70.2	69.4	69.3	67.4	68.4	64.4	68.3	66.6	66.4	67.9	68.6	68.5	63.8	72.6	61.3	64.3	67.9	68.5	66.3	62.6	64.5	68.2	66.9	65.5	66.9	66.8	66.4
69.4	64.8	66.4	67.3	70.8	68.4	66.7	66.8	65.9	69.6	65.5	67.2	64.2	66.4	67.7	66.7	67.0	69.6	68.3	69.0	64.3	66.4	66.4	62.0	68.4	70.4	68.4	68.3	65.1	67.5	66.7	67.5	68.4	69.3	68.6	63.8	66.3	62.3	64.4	67.1	69.5	67.0	63.3	62.1	68.1	67.0	66.0	67.1	66.4	67.6
70.0	64.8	67.1	67.7	68.8	68.1	67.6	67.2	66.0	68.4	67.3	68.4	64.8	66.7	68.4	66.8	66.6	68.8	68.5	67.5	64.5	66.0	66.8	61.7	68.4	71.4	68.5	67.5	65.7	67.2	68.0	67.6	68.7	68.7	69.2	63.2	58.9	62.2	64.5	68.8	70.5	66.7	64.2	61.3	68.1	68.4	68.1	67.7	67.7	66.1
70.9	64.3	65.8	67.6	69.3	67.1	68.7	67.1	66.0	69.8	64.8	65.8	64.8	67.1	68.5	67.1	66.0	68.3	68.4	66.9	65.3	65.4	65.7	60.2	67.6	70.9	66.7	68.3	66.6	66.7	67.0	66.8	67.8	68.5	69.7	63.6	57.1	62.5	63.6	68.5	69.9	65.4	64.4	61.3	66.4	68.0	65.3	67.3	66.8	67.5
65.7	64.4	64.0	67.9	69.4	71.1	68.0	66.5	66.6	67.6	65.2	67.8	64.2	66.3	66.6	66.3	65.0	68.1	67.8	66.5	65.0	67.0	66.3	52.6	66.8	67.2	65.9	68.4	66.2	65.1	65.5	64.6	68.7	68.1	69.4	62.3	58.2	61.9	62.2	65.3	67.1	62.6	63.7	58.3	70.2	67.5	65.7	69.8	67.7	68.0
62.2	64.8	60.7	68.2	70.1	71.9	66.1	66.3	64.5	65.3	63.4	67.6	64.0	65.9	64.9	67.8	65.0	68.0	67.5	65.9	64.1	67.3	66.5	46.9	67.2	66.4	64.4	69.9	65.0	65.4	64.4	64.3	67.3	68.4	67.3	60.1	59.0	59.5	61.2	66.8	65.3	62.8	63.4	59.5	71.3	65.6	64.0	70.9	67.3	67.4
62.7	64.8	58.3	68.1	68.2	71.0	66.8	66.4	65.0	64.8	64.9	66.7	64.1	65.4	64.2	66.5	66.8	67.9	67.6	63.8	64.6	66.2	65.6	40.8	67.3	64.2	63.7	68.4	63.1	65.4	64.0	64.9	67.9	68.3	68.0	59.9	59.0	62.5	60.5	67.8	63.6	63.3	63.0	57.7	70.6	64.8	65.1	70.7	67.8	67.7
62.6	65.2	58.7	69.5	68.3	60.4	66.1	66.8	66.0	65.2	66.8	68.0	64.4	66.4	64.1	66.7	66.7	65.6	67.8	64.5	64.1	61.7	66.9	45.2	67.4	63.0	63.6	67.5	61.6	65.4	63.9	64.5	68.0	68.1	67.1	58.9	59.0	59.5	59.2	65.9	62.7	64.6	64.5	55.7	68.6	63.3	68.0	69.2	67.9	65.9
62.3	65.6	58.9	67.9	67.0	50.4	65.7	67.7	66.0	66.3	64.7	68.8	64.1	65.9	64.5	67.2	66.9	67.6	67.7	64.7	64.1	56.6	66.5	44.9	68.6	62.2	66.4	68.6	61.3	66.2	63.4	65.3	68.3	68.6	66.3	58.2	57.1	62.1	59.6	67.6	62.1	65.2	61.8	53.3	68.8	63.9	66.1	69.2	68.5	65.5
63.0	64.9	62.8	66.5	66.7	42.3	65.5	67.5	66.1	65.6	65.5	67.9	64.4	65.7	65.0	66.1	67.3	66.2	67.7	65.3	63.8	48.2	68.1	47.2	68.9	60.5	65.8	68.2	61.9	56.8	63.4	64.7	68.3	67.2	65.9	58.8	54.1	62.7	60.4	68.3	59.8	65.7	61.8	52.9	68.3	63.8	67.0	69.8	68.5	64.7
62.4	65.8	63.7	67.4	68.4	38.5	67.0	68.3	67.0	67.2	66.3	68.9	64.6	64.2	64.7	66.8	66.6	66.8	67.8	65.8	64.9	45.9	66.9	49.4	67.4	61.0	65.6	66.6	61.8	54.0	63.6	65.7	68.5	67.7	61.4	58.7	46.6	62.4	57.8	67.3	60.1	65.2	64.0	53.6	67.8	62.5	66.8	68.9	69.3	65.5
61.2	65.8	58.8	68.5	68.9	37.5	67.3	67.6	64.5	68.5	64.7	68.2	64.8	65.4	63.5	66.3	66.9	66.8	67.4	65.4	64.8	41.1	67.0	49.6	68.3	60.1	67.4	68.3	53.9	52.2	64.0	66.8	68.8	68.3	63.6	58.1	41.9	62.9	58.7	66.7	58.1	67.1	65.1	55.1	66.8	63.3	65.0	69.3	68.9	66.4
60.7	65.1	58.0	69.2	69.5	35.8	66.5	65.9	65.9	68.3	64.5	68.6	65.0	65.6	63.6	67.1	67.7	66.9	67.6	66.6	64.4	37.0	66.2	50.1	69.2	60.3	68.5	68.7	42.0	49.0	64.4	66.3	68.1	67.9	61.8	57.6	41.2	61.2	58.6	65.7	57.1	66.5	65.5	55.1	67.1	59.6	65.3	68.9	69.2	67.1
61.1	65.5	61.5	68.6	68.0	35.1	65.6	66.7	66.7	68.0	66.4	68.4	63.9	67.2	63.1	67.7	68.7	66.1	67.6	64.7	64.0	42.3	66.9	47.9	68.3	59.6	65.2	68.5	30.6	41.4	64.1	66.6	68.2	67.7	62.8	56.5	38.6	60.7	59.1	63.6	56.0	64.6	64.8	55.0	66.6	60.8	67.6	68.5	68.8	66.8
61.6	65.2	58.3	65.7	68.1	26.9	65.3	67.4	67.7	67.6	66.2	68.3	64.3	66.2	64.4	68.2	69.2	66.5	67.9	62.3	64.1	37.0	67.2	43.4	67.9	59.1	64.3	68.4	22.0	41.9	64.3	66.2	68.7	67.0	62.5	56.1	36.9	60.3	56.0	63.5	56.3	63.9	60.6	54.8	64.1	63.1	67.4	68.6	68.3	66.4
60.5	65.1	59.3	67.0	67.2	25.6	65.5	68.0	65.4	68.0	66.5	68.4	65.7	67.1	64.9	67.6	68.1	66.8	67.7	63.7	64.2	35.3	67.2	39.6	67.2	58.4	66.3	67.3	18.8	40.3	65.2	65.9	69.1	68.1	62.4	52.8	34.0	61.2	57.7	64.6	54.6	63.5	62.2	54.3	57.1	62.2	67.8	67.1	68.1	66.4
60.7	65.1	62.1	66.8	68.1	19.7	64.9	67.9	66.5	68.1	67.2	68.2	65.3	66.0	65.0	67.7	66.6	65.9	66.9	62.9	64.3	46.7	67.5	40.3	68.1	48.5	64.9	67.4	16.6	36.7	64.1	66.4	69.4	68.0	62.4	41.6	33.1	59.4	59.5	62.5	53.6	63.9	62.3	54.0	46.3	61.4	68.0	68.5	66.4	66.5
50.7	66.2	60.5	66.7	66.4	18.3	63.2	67.4	66.3	68.5	66.6	67.8	65.4	66.3	65.2	68.3	67.4	66.1	66.5	61.0	63.2	50.9	66.5	42.5	69.2	45.0	65.5	67.2	17.1	32.2	64.9	66.3	69.0	69.2	54.0	36.1	28.8	60.7	57.9	62.7	55.4	63.7	63.2	53.3	56.8	59.7	67.5	68.9	67.0	66.1
44.1	66.6	59.4	64.8	66.6	15.9	64.0	68.4	67.2	68.0	66.5	68.1	64.8	66.1	65.0	68.0	66.8	65.6	66.3	62.7	63.7	64.3	65.6	42.5	69.1	39.6	65.6	67.9	18.4	30.5	64.3	66.4	68.3	68.5	39.6	38.1	28.0	61.2	58.0	63.4	54.8	62.3	62.0	54.1	51.9	59.9	67.2	67.2	67.6	65.7
40.7	66.6	59.6	66.3	65.6	13.4	63.9	68.8	66.9	67.9	67.6	68.0	65.8	65.8	63.9	67.7	66.5	66.3	66.9	61.6	63.6	52.7	66.6	45.0	69.0	33.1	66.0	65.4	13.2	28.2	64.3	66.0	67.7	69.2	29.8	42.7	29.3	61.4	57.7	61.4	44.7	62.4	61.9	53.8	38.4	50.5	67.8	63.0	67.1	66.5
35.9	67.2	58.8	68.4	66.4	13.9	61.5	70.2	63.6	67.8	67.2	66.7	66.6	66.2	63.2	67.7	66.4	66.5	66.6	61.4	62.6	52.6	66.3	44.3	66.7	28.2	64.0	65.6	11.8	26.3	64.4	67.0	68.6	68.4	26.8	33.0	28.0	62.1	57.1	61.9	38.0	62.4	64.5	53.4	24.1	36.1	67.8	45.7	66.5	66.4
36.7	66.9	56.2	66.9	65.1	15.2	57.6	69.2	62.6	67.2	67.0	66.7	66.1	66.0	64.1	67.7	67.0	66.7	66.9	58.1	60.9	55.3	66.7	43.3	67.1	29.4	65.0	65.7	10.7	25.8	64.3	66.3	68.3	68.7	23.7	33.2	26.4	60.8	58.2	60.8	28.5	60.9	64.0	54.5	21.3	28.9	68.0	26.3	66.4	65.9
38.5	66.6	39.7	67.4	62.0	13.8	50.9	69.1	63.7	67.3	66.6	67.4	66.2	65.5	61.7	68.1	65.3	65.7	66.8	48.4	58.2	57.0	67.7	42.2	66.4	27.3	65.1	65.1	10.0	26.0	63.5	66.3	68.5	69.5	29.2	30.6	25.4	60.1	55.6	62.7	32.4	60.6	64.4	54.4	19.4	24.4	67.4	16.2	66.3	64.4
39.4	66.4	26.6	68.0	49.0	13.2	46.2	69.5	65.3	66.8	65.6	65.9	65.8	60.1	62.3	67.1	65.4	64.2	66.7	38.4	56.3	54.2	67.0	37.9	66.8	32.4	63.9	65.8	10.6	22.5	63.9	65.4	69.0	68.1	28.5	27.4	21.1	58.2	54.2	60.8	28.0	61.1	64.2	53.4	17.5	22.9	66.4	10.6	65.7	64.6
39.0	65.5	16.7	68.0	40.1	14.6	42.7	66.9	65.0	66.4	66.8	65.7	65.5	60.7	56.7	67.9	65.6	64.0	66.7	32.8	54.9	52.1	66.2	37.8	68.2	27.0	62.1	65.6	11.9	22.4	63.4	64.1	68.7	69.0	27.0	27.1	20.5	58.1	52.6	61.2	26.4	60.8	64.3	54.0	16.1	23.8	67.6	7.6	64.4	65.5
40.9	65.6	10.7	66.9	34.0	15.9	41.3	67.9	65.4	67.1	67.3	66.0	66.4	62.8	48.7	68.3	65.6	64.3	66.7	30.5	54.0	58.9	67.2	40.6	68.8	22.7	62.5	65.0	10.8	25.4	63.0	65.0	69.4	68.7	26.5	26.7	23.4	60.0	55.7	60.2	28.9	61.7	63.6	54.9	17.0	27.0	68.1	6.3	62.6	65.5
38.6	66.0	12.2	68.0	34.8	13.7	40.2	68.3	67.0	66.2	67.8	65.5	65.2	62.9	45.8	67.7	66.6	63.0	66.6	28.7	53.5	67.3	66.9	39.5	67.5	21.4	55.3	67.1	10.4	25.8	59.6	64.3	68.2	68.5	27.4	25.9	21.3	59.7	51.5	62.6	27.9	62.7	64.5	50.4	19.4	31.8	68.7	6.8	61.1	63.3
35.5	65.1	10.3	67.7	33.0	12.5	38.5	67.5	65.3	65.2	68.3	66.0	65.2	63.0	42.7	68.4	66.1	63.8	67.0	27.8	52.0	70.0	65.4	38.1	68.9	20.2	52.2	67.1	9.9	22.3	58.3	64.4	68.1	67.4	33.9	26.5	25.6	61.5	52.3	62.3	26.8	62.7	64.0	46.2	17.6	25.4	69.2	6.4	61.6	64.4
41.1	65.9	13.0	68.8	30.0	15.8	28.3	68.9	66.2	65.6	67.1	64.9	65.5	64.8	43.3	68.5	65.8	64.0	66.8	26.9	49.2	68.9	67.4	36.4	67.3	20.7	57.7	66.8	10.5	23.3	57.0	64.0	67.0	67.2	36.6	29.5	22.4	60.1	52.5	63.7	24.1	63.4	65.7	47.6	14.8	21.6	68.1	6.6	63.2	63.8
45.0	65.7	11.9	68.6	28.7	18.4	30.3	68.7	66.3	66.1	66.8	64.4	65.7	65.2	43.2	68.3	65.5	64.1	66.6	27.7	49.8	50.0	67.8	41.0	70.0	20.4	61.1	68.7	10.5	23.9	58.5	64.3	67.4	65.8	37.6	35.1	21.8	60.3	46.5	63.7	28.9	63.3	65.5	49.2	22.2	17.8	67.7	6.5	62.0	63.0
45.8	66.0	11.2	69.7	29.6	20.5	27.1	67.4	66.6	65.2	67.2	64.2	65.5	65.6	43.2	67.1	65.7	63.1	66.3	27.3	47.8	48.3	66.6	36.8	68.9	20.1	62.2	68.7	11.3	25.6	58.8	63.6	66.8	66.0	35.2	31.3	19.4	58.8	43.9	64.1	27.0	63.9	66.3	51.9	45.3	18.0	67.9	7.0	63.4	63.4
49.6	66.3	11.6	68.6	27.0	19.0	23.6	67.7	66.7	65.1	66.9	64.8	65.1	65.7	41.7	68.2	66.3	64.4	65.9	27.6	47.7	61.4	67.4	36.8	69.3	19.5	60.9	68.7	11.3	25.7	58.9	63.4	68.2	66.8	26.2	29.2	23.3	58.5	42.7	62.5	21.1	63.3	66.3	53.1	60.3	19.2	67.9	5.9	62.8	64.1
54.3	66.3	10.6	67.9	26.4	17.6	26.6	69.1	66.6	64.4	66.6	64.7	65.0	64.2	41.0	68.0	66.4	63.5	65.8	26.4	47.1	51.9	65.9	35.7	67.6	20.1	61.8	67.0	10.7	24.8	57.4	63.6	68.2	67.1	26.4	30.1	23.5	59.9	39.7	61.5	22.1	62.2	65.9	53.8	55.0	19.4	67.5	7.2	62.6	61.5
55.9	65.4	12.9	66.2	26.5	22.7	21.1	67.6	65.8	65.6	65.6	64.5	65.2	64.6	39.9	66.7	66.0	58.5	66.1	26.7	46.0	49.3	66.6	33.5	66.8	19.8	63.4	67.9	12.8	27.3	56.0	64.5	67.7	68.3	33.5	32.3	19.4	63.0	39.0	62.3	22.1	62.3	65.5	54.4	44.7	22.8	67.1	6.6	63.5	59.8
57.5	65.1	14.9	67.4	27.1	19.2	20.1	67.0	65.7	64.6	65.8	65.1	65.2	62.9	39.9	66.5	65.1	51.8	65.1	27.0	45.8	56.5	65.8	35.1	68.3	20.0	61.5	69.1	14.8	27.5	57.2	63.2	67.4	68.4	36.4	34.0	20.5	59.4	39.1	62.0	20.9	62.0	65.6	52.0	54.9	22.4	66.4	11.8	64.2	61.4
56.2	64.9	17.3	66.5	24.6	23.7	22.1	65.5	64.4	65.2	65.8	63.4	64.2	63.7	39.3	67.3	65.7	50.2	65.1	27.0	45.9	50.2	65.5	36.6	69.6	20.2	62.0	64.3	12.8	29.0	57.8	62.2	68.4	68.8	34.4	29.0	23.0	61.3	36.6	62.7	22.1	61.0	64.6	52.9	63.1	22.4	66.8	27.7	63.5	62.7
55.9	64.9	32.8	66.0	24.9	29.2	22.5	66.3	66.8	64.9	66.3	63.5	64.1	64.0	40.2	67.2	65.5	55.6	65.2	26.0	46.4	55.1	66.3	37.9	68.7	19.2	61.2	54.1	13.4	35.7	60.3	62.6	66.6	70.0	33.6	29.3	18.6	58.5	36.1	62.4	23.7	62.4	64.5	52.3	63.6	22.1	67.7	43.7	62.8	62.1
55.6	65.8	44.9	67.4	23.8	30.5	21.7	66.0	66.0	64.7	65.5	63.2	63.5	64.4	47.8	67.1	65.8	60.0	65.1	25.0	46.3	68.7	67.5	36.2	68.3	16.6	61.2	61.7	12.5	42.3	63.5	63.2	67.2	70.3	28.6	36.3	21.3	59.8	33.3	64.1	21.4	63.1	64.2	56.4	68.5	21.8	66.0	52.8	63.0	63.7
55.9	65.9	55.3	65.6	26.2	29.9	19.4	67.4	65.7	64.5	66.6	62.4	64.5	60.9	56.0	67.9	65.4	61.0	64.7	26.1	45.8	65.1	65.9	35.2	70.2	16.1	61.7	65.2	11.8	44.3	64.0	62.8	67.0	70.8	35.0	43.2	22.1	59.2	29.5	63.0	19.7	63.3	63.0	56.8	71.2	22.4	67.8	59.7	63.0	62.3
56.7	65.4	59.7	67.3	26.0	36.4	19.9	67.8	66.3	63.7	66.4	63.0	64.0	60.8	59.1	66.8	65.7	62.3	64.6	25.3	46.5	63.0	64.8	37.8	70.0	15.3	62.5	69.0	10.2	45.3	63.5	62.6	67.7	71.1	47.3	51.8	19.3	59.3	28.6	63.4	19.2	62.6	63.3	54.7	73.0	26.7	68.0	63.2	62.6	62.8
57.2	64.7	59.4	68.0	22.6	51.6	21.9	66.4	65.7	64.5	66.0	65.6	64.3	63.1	61.2	68.3	66.2	63.1	64.7	24.4	46.3	64.0	66.7	33.5	67.8	15.7	62.3	70.5	9.7	34.9	63.1	62.7	69.5	69.4	55.1	58.0	21.2	58.3	38.4	62.9	18.3	63.6	65.4	55.0	70.9	39.6	67.0	65.5	64.2	63.0
57.2	63.8	62.5	67.6	24.9	61.0	24.2	66.8	65.1	65.7	66.9	65.7	64.1	65.3	62.3	68.7	65.2	64.1	64.6	26.6	47.0	63.2	66.4	33.7	69.1	15.8	63.4	69.9	9.5	32.4	63.5	62.2	69.0	69.8	56.6	59.8	22.2	57.1	49.3	63.7	21.7	63.7	65.5	53.3	70.1	47.4	67.6	66.5	64.2	65.2
56.0	64.1	64.4	68.5	25.9	57.2	19.2	67.3	65.8	66.3	65.5	64.5	64.3	65.1	62.4	67.6	64.5	65.4	64.0	27.8	44.9	75.3	66.5	32.7	70.1	17.5	63.7	69.3	9.3	44.0	64.0	63.3	67.5	69.6	59.7	60.9	22.7	58.6	52.1	63.9	20.2	64.3	66.2	53.4	69.3	54.1	66.3	68.1	64.2	67.0
54.6	63.5	64.1	68.8	23.2	62.4	19.4	68.4	64.8	65.1	65.7	63.8	64.3	66.8	63.7	67.6	65.5	65.7	64.1	23.7	46.5	61.8	66.4	35.1	70.0	17.0	63.2	69.1	9.7	51.3	64.2	62.3	68.1	68.7	61.0	64.4	24.5	60.0	50.4	63.8	22.9	64.0	67.3	54.4	69.5	59.8	65.5	67.6	64.0	65.6
56.7	64.3	62.6	67.3	21.1	66.9	25.1	68.6	64.6	64.8	66.9	64.6	64.8	64.7	61.6	67.6	65.9	63.5	64.4	25.2	47.4	68.7	65.9	35.5	69.8	18.1	64.4	68.8	11.9	53.9	62.9	60.9	67.6	67.9	61.1	65.0	23.5	59.2	47.8	63.4	23.9	63.4	65.0	54.6	70.0	60.3	66.5	67.7	64.6	65.2
58.6	64.0	62.8	67.6	22.7	70.2	23.7	68.6	66.0	63.7	67.0	63.5	64.4	65.9	62.9	67.3	66.4	63.3	64.3	23.8	46.9	62.4	66.4	37.8	68.2	17.6	63.0	68.3	11.3	55.4	63.0	60.6	66.7	67.5	59.9	65.1	23.1	57.8	46.7	61.3	22.4	62.7	65.0	55.3	70.4	60.8	67.1	68.4	63.0	64.3
58.9	64.0	65.3	67.3	26.3	70.7	20.1	67.9	64.9	64.0	66.1	63.7	64.6	66.0	63.6	66.8	66.0	65.5	64.7	25.1	45.6	73.2	66.0	37.5	67.6	19.3	62.1	68.8	21.1	58.6	63.5	59.3	67.4	66.7	59.9	65.8	26.3	58.3	44.4	64.5	23.6	62.6	62.8	55.2	70.8	61.9	66.5	69.8	62.5	65.3
58.5	63.6	64.8	67.5	26.9	70.2	21.6	66.6	64.6	64.0	65.7	64.1	63.7	65.6	62.5	67.6	65.9	65.8	64.4	24.9	46.7	73.8	66.9	39.5	67.1	18.8	62.3	67.9	25.5	58.7	63.2	59.3	67.2	66.3	61.8	67.3	29.1	58.6	41.8	64.2	33.3	64.0	62.1	54.7	70.5	60.0	65.7	71.5	62.6	65.5
59.7	64.7	61.5	67.1	28.9	72.3	28.8	67.3	65.4	63.6	65.9	64.8	63.5	65.4	61.8	66.0	65.3	64.1	64.2	25.6	49.5	78.0	67.4	36.1	66.7	18.2	62.1	68.9	38.6	58.4	63.2	59.3	68.4	64.4	59.9	67.5	25.9	58.9	44.0	62.5	31.8	64.1	62.7	53.6	70.0	61.6	65.9	71.3	63.3	65.6
59.0	64.5	61.1	66.5	30.1	70.9	33.1	67.9	65.9	63.7	65.2	64.4	64.2	64.5	61.7	67.6	65.8	63.2	64.1	26.7	50.8	78.5	67.6	35.7	67.2	19.7	62.6	71.0	46.2	60.0	63.8	59.3	68.6	66.1	59.0	66.7	29.1	58.0	49.5	63.0	32.2	62.8	63.1	54.0	69.5	62.8	65.1	72.2	63.2	64.8
58.4	64.8	62.2	65.8	29.0	72.0	31.7	67.4	66.5	64.8	64.7	64.6	64.9	64.1	62.6	68.1	65.9	64.3	64.1	24.3	51.4	78.7	68.1	36.7	68.4	22.4	61.8	71.7	52.9	57.3	64.5	59.3	69.1	66.8	59.7	65.5	27.8	59.5	54.5	63.0	34.1	63.6	62.9	54.4	69.6	63.3	65.0	72.5	63.5	65.2
60.7	64.7	61.3	65.7	29.2	73.4	41.4	67.2	65.7	63.9	64.7	64.2	65.0	64.6	64.0	68.3	65.5	66.6	64.0	26.4	54.0	78.5	67.2	33.5	68.5	27.7	61.5	72.8	58.2	57.8	64.8	59.3	69.7	67.3	61.1	66.2	27.0	56.5	56.0	63.5	46.2	63.3	63.0	55.5	70.4	63.5	64.9	72.1	63.5	66.6
59.1	64.6	61.7	66.3	35.7	70.6	51.1	66.7	65.7	65.6	64.9	64.4	63.9	63.5	64.7	68.7	64.9	67.0	63.9	29.4	57.9	76.2	67.8	31.1	66.5	44.0	62.8	68.6	61.8	61.0	64.9	59.3	68.9	66.2	60.5	65.3	30.4	58.3	52.7	64.6	51.3	63.3	63.8	56.5	69.4	64.5	65.0	71.2	63.4	67.2
58.8	65.1	60.9	66.8	40.4	68.4	55.9	67.4	65.9	65.4	65.7	63.0	65.0	63.7	65.4	68.4	65.1	66.1	63.9	30.2	59.6	74.0	66.6	31.8	66.2	52.7	62.2	66.3	63.7	62.7	64.5	59.3	68.9	67.4	60.8	65.4	29.5	57.9	48.5	64.9	55.0	63.6	63.6	56.2	68.4	64.4	66.2	70.8	63.1	67.4
58.3	65.4	56.5	67.2	49.9	68.4	56.7	67.1	64.7	65.2	66.2	63.0	64.1	64.5	65.1	68.3	65.1	67.4	64.3	34.2	60.0	71.6	64.6	36.6	64.5	57.0	63.4	66.1	65.0	63.0	64.7	59.3	68.6	67.1	62.5	63.7	30.9	59.2	54.9	63.9	58.5	63.8	63.7	55.9	68.3	63.6	66.9	70.4	63.0	67.3
62.6	65.2	56.7	67.4	57.2	67.2	58.3	67.5	65.2	65.2	66.9	63.9	63.9	65.2	65.3	68.8	65.2	66.5	64.2	45.8	60.9	69.7	65.3	36.2	64.9	59.9	62.3	67.1	65.3	63.0	63.6	59.3	68.9	67.7	62.0	63.1	30.8	59.8	57.3	63.0	58.9	63.4	63.8	54.4	68.3	62.6	67.0	69.1	62.4	65.4
64.6	65.1	56.6	67.0	61.3	68.9	59.2	67.8	64.8	64.9	65.9	62.8	64.0	66.2	65.9	68.4	64.7	66.1	63.8	52.6	61.4	68.7	66.8	33.1	66.6	60.5	62.8	67.8	66.3	63.7	64.2	59.3	67.8	68.2	61.3	63.5	30.8	59.1	60.1	64.8	58.3	63.3	64.1	55.1	69.4	63.5	66.1	69.7	61.4	64.9
66.7	64.6	58.6	67.1	63.3	67.9	58.8	67.5	64.6	64.1	64.7	63.2	63.5	66.5	65.4	67.0	65.5	64.9	64.0	56.7	60.9	67.9	67.3	35.8	65.9	61.6	61.5	68.5	65.6	64.4	65.3	59.3	67.8	67.0	62.5	63.5	35.7	58.6	62.1	63.7	59.9	62.9	64.0	57.9	69.2	63.2	65.3	68.4	63.3	67.1
66.8	64.4	56.9	67.9	65.1	68.3	59.0	67.0	65.8	62.9	64.8	64.9	63.3	66.5	65.8	67.9	65.0	65.2	64.0	58.6	60.9	68.7	67.9	41.9	64.9	61.8	60.8	68.6	65.7	64.6	65.0	59.3	67.7	67.3	61.7	64.1	40.7	60.1	62.0	65.2	59.7	63.8	65.9	60.0	69.4	65.2	65.2	69.6	63.2	67.0
66.7	64.7	55.9	68.9	65.0	68.1	59.2	68.1	66.7	64.5	63.9	64.9	62.7	66.2	65.6	67.8	65.4	64.5	64.3	58.8	61.0	69.6	67.8	49.8	65.3	62.9	60.2	68.2	65.7	66.1	65.5	59.3	69.1	68.3	63.2	64.9	52.8	58.0	61.4	63.9	61.0	62.6	66.6	60.6	69.3	64.7	64.3	70.0	62.2	66.2
66.3	65.0	57.3	69.5	66.7	69.2	60.0	67.6	65.0	65.6	64.9	63.8	62.8	65.8	65.2	68.8	64.5	64.4	64.3	55.6	61.7	68.2	67.6	55.8	65.6	63.4	62.0	67.8	65.3	66.0	65.0	59.3	68.6	68.8	60.8	64.8	59.4	60.9	62.7	61.5	62.6	63.2	66.5	59.5	67.9	66.0	65.2	69.0	62.2	64.9
68.8	65.1	61.2	67.6	67.5	68.4	59.5	68.4	64.1	63.8	65.5	63.3	64.2	66.2	65.5	68.5	65.4	64.1	64.4	56.8	60.8	68.6	68.1	60.7	65.1	64.5	62.0	70.2	64.5	66.8	66.0	59.3	69.3	68.8	60.7	64.3	61.1	58.1	63.3	63.4	63.5	64.1	66.1	60.7	68.4	65.7	65.8	68.4	61.5	65.4
69.1	64.6	57.7	66.2	65.5	69.6	60.3	68.7	61.8	63.2	66.0	63.8	64.2	63.7	66.3	69.6	66.4	63.8	64.0	58.5	61.5	70.6	67.2	64.4	65.2	64.8	60.4	69.2	65.2	66.3	65.5	59.3	69.8	69.5	61.6	63.4	66.1	58.1	64.7	64.3	64.3	64.6	64.5	62.4	68.4	66.0	66.8	69.6	62.8	66.2
67.8	65.2	58.1	67.3	65.7	69.2	60.9	68.7	64.9	63.7	66.8	63.7	64.8	64.5	66.1	68.7	65.6	64.4	63.8	59.5	61.8	72.4	67.6	66.5	65.5	66.3	61.3	68.9	66.1	66.2	65.7	59.3	68.5	70.7	62.1	64.1	67.2	59.8	64.9	66.1	64.8	63.8	66.4	60.5	69.1	67.1	67.0	69.4	63.6	66.5
67.9	65.3	59.6	66.2	66.3	68.5	63.1	68.5	65.8	63.1	66.4	64.8	65.4	65.4	66.1	68.4	64.9	63.5	63.8	59.5	62.8	68.4	65.3	65.1	67.2	66.3	61.4	69.0	66.3	66.9	66.5	59.3	68.2	70.3	62.4	63.9	66.6	61.3	65.3	62.5	64.6	63.4	63.2	62.2	68.8	68.2	66.1	69.8	64.6	66.3
68.1	64.1	59.0	67.1	66.5	68.4	62.2	69.3	66.4	65.0	65.9	63.3	65.0	65.5	67.1	67.6	65.5	64.2	63.6	61.0	62.0	67.2	65.9	66.1	67.8	66.1	60.9	68.4	65.6	66.8	66.9	59.3	67.8	70.4	60.8	64.1	66.6	59.7	62.6	65.6	64.0	65.3	63.7	61.5	68.8	68.0	66.1	69.3	62.9	64.8
69.5	63.4	58.6	67.3	66.3	68.4	61.3	68.2	66.1	62.4	66.1	62.5	64.0	62.8	67.7	68.7	65.4	64.5	63.8	60.6	61.3	66.9	67.4	66.5	66.2	65.8	61.1	68.0	66.1	67.3	66.4	59.3	68.7	69.9	61.0	63.9	65.7	60.7	63.1	64.1	63.8	65.6	63.7	62.0	68.6	68.8	66.4	70.2	61.8	65.3
69.5	64.6	59.9	67.9	67.3	67.9	61.7	68.3	66.4	63.9	66.1	63.0	64.0	64.4	67.4	68.3	65.4	63.8	63.7	61.1	61.5	64.6	66.3	66.6	64.0	65.7	60.7	68.0	66.0	66.8	66.3	59.3	68.7	69.5	61.7	64.0	67.3	60.1	62.5	64.8	64.1	64.4	64.3	62.2	68.7	70.2	66.2	68.3	62.3	65.7
68.6	64.9	55.9	68.1	65.2	67.3	60.6	68.4	64.9	63.8	65.3	63.0	64.3	64.1	67.1	67.2	64.4	64.4	63.8	57.2	61.1	63.2	66.6	66.2	65.2	66.2	60.9	67.9	65.6	67.4	66.1	59.3	69.1	68.8	62.0	63.0	67.1	59.0	62.7	63.8	64.8	63.0	63.8	61.3	67.8	69.3	66.0	68.9	62.9	66.0
69.2	64.5	56.0	68.5	65.2	68.0	62.1	67.8	64.5	61.8	65.8	63.2	64.9	62.3	66.9	68.1	64.8	64.0	63.5	54.5	62.0	65.2	66.7	67.3	68.0	66.8	60.5	67.5	66.0	67.5	66.8	59.3	68.8	68.6	61.1	63.6	65.0	58.1	61.6	64.3	64.4	63.1	65.0	61.5	67.2	69.0	65.6	69.1	62.1	65.6
67.7	63.8	59.4	66.7	65.4	68.3	61.2	68.5	65.0	62.6	65.1	64.1	65.9	65.5	66.0	68.6	66.2	64.2	63.6	56.8	61.8	65.2	65.3	65.8	65.6	66.4	60.7	67.7	67.0	67.7	65.8	61.9	68.7	68.3	62.2	63.2	66.0	56.3	62.5	63.9	64.6	63.1	63.9	62.6	67.9	68.2	65.4	69.3	62.1	65.3
67.9	64.1	59.0	67.5	65.2	68.9	61.7	67.7	65.8	62.4	64.9	64.4	64.5	63.3	66.1	68.4	64.8	63.8	64.1	58.9	61.7	66.9	66.8	64.7	67.0	66.9	60.0	68.5	66.2	67.4	65.1	62.2	68.3	69.2	61.7	62.9	66.6	59.1	60.8	63.7	64.5	62.4	64.1	61.9	67.4	66.8	65.0	68.2	63.6	64.2
69.1	64.6	58.3	66.3	63.6	67.7	61.3	68.3	65.4	63.4	65.6	64.5	65.0	64.8	66.2	68.3	65.0	63.8	63.9	58.1	61.4	66.4	67.2	66.0	65.9	66.3	62.1	68.5	65.8	67.5	65.3	60.9	68.8	68.8	62.0	63.3	66.8	58.9	61.4	65.8	64.0	63.0	63.3	59.4	67.9	66.3	65.6	68.7	63.0	62.6
69.8	64.1	60.1	65.7	64.8	67.8	61.6	67.4	65.9	63.2	64.8	64.2	64.0	63.6	65.6	67.9	65.3	64.7	64.0	57.9	61.4	68.2	66.1	63.9	66.5	66.7	61.1	68.4	65.5	67.6	64.6	60.9	69.3	69.1	63.1	63.7	67.4	58.2	62.1	64.8	64.1	63.9	63.6	60.3	68.4	65.8	64.7	68.3	63.3	62.4
69.1	65.0	59.1	67.5	65.0	68.6	62.2	68.4	65.8	63.0	66.1	64.2	63.9	62.5	66.7	67.9	65.9	64.1	64.1	58.5	61.8	69.3	66.1	63.5	65.6	67.5	60.7	68.7	65.1	67.6	64.3	60.9	69.0	69.1	61.5	64.4	67.6	57.9	63.6	63.1	64.0	64.7	63.7	60.2	68.5	66.2	66.9	69.9	64.1	64.0
69.1	65.7	61.8	67.1	65.2	68.0	62.5	69.7	67.6	63.7	65.7	64.0	65.1	63.7	66.8	69.2	65.4	64.2	64.1	60.2	62.2	68.8	67.0	65.0	66.4	67.0	60.4	67.5	64.6	68.0	64.9	60.9	69.1	70.9	62.1	65.6	67.2	60.1	64.2	65.4	63.2	65.1	62.7	61.9	67.5	66.9	66.0	67.8	64.3	63.8
70.8	65.8	65.4	67.0	64.3	66.5	62.6	69.4	66.8	64.8	66.6	63.6	65.1	62.8	68.2	68.3	67.0	64.4	64.2	61.2	62.2	68.8	65.4	65.1	67.8	65.7	60.7	68.0	65.2	68.3	66.1	60.9	68.8	70.3	62.0	64.7	68.0	60.6	62.7	64.2	63.9	64.7	63.9	62.1	66.6	69.0	66.8	69.2	63.9	64.0
70.9	64.4	69.2	68.4	64.5	67.6	61.4	69.6	67.4	63.0	66.2	64.5	65.4	61.9	67.5	69.5	65.5	64.5	64.5	60.5	61.7	69.3	66.1	65.2	67.3	66.6	60.5	68.0	65.2	67.6	65.2	60.9	69.6	69.8	61.5	63.5	67.8	59.5	63.4	64.5	65.0	64.0	64.8	61.3	66.7	67.8	66.4	69.3	63.3	64.2
71.0	64.3	70.6	67.2	65.0	67.0	62.9	69.0	66.3	63.3	66.8	62.2	64.9	63.6	67.8	69.8	66.7	64.7	64.2	59.5	62.2	70.1	67.6	64.1	67.8	66.4	59.0	68.9	65.8	67.7	65.2	60.9	69.2	69.5	61.3	63.3	68.4	59.8	62.9	62.4	65.1	65.6	64.1	62.2	68.4	68.3	67.0	66.8	61.6	64.9
67.4	64.5	67.6	67.5	66.0	67.8	61.6	68.3	65.3	64.1	68.1	64.8	64.5	62.6	67.8	69.2	65.8	64.7	63.9	58.8	61.5	70.1	66.5	64.1	66.8	66.7	58.6	67.4	66.5	67.9	66.5	60.9	69.9	68.3	60.3	63.0	67.0	60.2	62.0	64.8	64.3	65.4	64.0	63.5	68.3	68.6	68.3	68.0	62.5	64.1
69.4	64.5	68.9	68.6	63.1	68.3	60.4	66.7	67.4	63.0	67.0	64.9	63.5	64.3	67.7	69.6	66.2	66.0	64.0	60.0	60.8	70.5	68.4	64.5	66.8	66.3	60.2	68.1	66.1	67.2	65.9	60.9	67.5	69.3	63.0	63.3	67.7	60.8	63.1	65.3	65.5	65.4	62.9	62.7	68.3	68.5	67.7	68.3	63.2	61.5
72.0	65.1	70.2	65.7	65.0	67.9	60.6	68.1	66.1	62.5	66.6	64.8	64.2	64.6	67.9	69.2	65.3	64.6	64.4	60.5	61.6	70.0	67.7	65.9	66.4	66.5	60.4	68.3	66.2	67.9	66.8	60.9	68.0	69.7	63.5	63.5	66.9	56.4	63.0	64.2	65.0	64.8	62.1	62.9	68.7	69.0	66.8	68.6	64.0	62.8
71.5	64.8	70.0	66.1	64.5	67.2	62.0	68.5	66.1	62.3	65.9	65.6	64.1	65.1	68.6	68.6	65.8	64.8	64.6	58.1	61.8	71.9	67.2	64.6	65.6	66.8	60.4	67.7	66.2	67.9	66.5	60.9	69.1	69.3	61.5	63.4	67.1	58.4	60.6	65.9	65.0	64.6	62.5	59.1	68.8	68.7	66.0	69.1	64.6	62.3
69.3	64.2	69.9	67.2	65.2	68.1	61.4	68.4	65.8	61.3	66.2	63.8	64.0	64.4	68.1	68.6	65.5	62.9	64.6	58.3	62.1	70.1	67.0	65.3	65.8	66.4	59.9	67.6	66.9	67.8	66.7	60.9	69.3	69.2	62.7	64.4	67.9	58.8	62.3	65.8	65.7	64.3	63.0	58.9	69.2	68.7	66.2	68.9	63.2	62.1
71.1	64.0	70.5	67.7	64.2	68.3	60.5	67.7	66.4	62.4	66.2	64.9	63.4	63.8	68.0	70.2	66.2	63.0	64.7	58.8	61.2	69.0	67.0	66.2	66.5	67.8	60.3	66.9	66.8	68.8	65.9	60.9	69.3	70.2	63.2	64.9	67.9	59.0	62.3	66.2	65.7	65.4	63.3	59.5	68.7	69.1	66.4	70.5	64.0	62.3
71.6	64.7	68.6	68.7	64.6	68.7	61.2	68.6	67.0	62.4	66.0	63.7	63.7	64.2	68.2	69.0	65.0	62.9	64.8	54.0	61.5	68.7	66.9	66.0	67.1	66.9	60.9	68.0	66.8	68.7	67.3	60.9	69.2	70.0	63.0	64.9	68.6	60.2	61.2	63.0	65.8	63.0	65.9	62.3	68.5	69.9	66.2	70.0	64.4	63.6
70.1	65.1	66.4	68.3	64.6	68.2	60.9	68.4	67.4	61.0	65.8	62.5	64.4	64.2	68.0	68.6	64.9	64.1	64.9	52.4	61.0	67.5	66.9	66.0	66.8	67.4	60.4	68.7	66.9	69.3	65.8	60.9	67.6	69.5	61.6	66.1	68.3	60.6	61.0	63.9	66.3	63.4	65.2	62.0	67.5	68.8	66.0	68.8	62.8	64.4
71.1	65.0	63.9	67.8	64.9	68.5	59.9	68.7	68.1	59.6	65.7	63.1	63.5	64.6	68.2	69.3	65.8	65.6	64.8	52.0	60.7	67.3	67.1	62.8	67.2	67.1	62.0	69.3	66.3	69.2	66.7	60.9	69.2	68.4	61.7	64.6	69.2	59.8	61.5	64.7	66.6	63.3	65.3	62.2	67.4	69.9	65.8	68.6	63.1	66.0
69.1	64.6	65.1	66.8	66.1	69.3	61.5	68.2	65.4	62.3	66.0	63.1	64.3	64.5	68.8	68.7	66.2	65.6	64.9	51.3	61.8	67.3	66.2	61.1	66.4	67.1	61.4	68.3	66.8	67.1	67.9	60.9	68.7	68.5	63.3	63.6	69.3	58.1	62.0	67.9	67.1	63.6	64.3	62.0	67.8	69.3	66.6	68.6	60.9	66.1
67.3	63.5	63.0	65.6	66.2	69.6	60.6	68.4	65.4	62.8	65.6	62.0	64.9	64.8	68.1	69.0	65.5	65.8	65.1	54.0	61.6	67.0	66.9	61.4	66.7	67.9	59.6	67.9	66.3	64.7	66.4	60.9	69.2	68.7	63.2	63.6	69.8	59.3	61.0	65.3	67.0	64.6	62.8	62.1	68.0	70.0	65.9	68.5	61.4	66.3
68.1	64.8	65.0	65.9	65.7	69.5	60.6	68.3	63.9	62.0	65.5	63.5	64.7	63.2	67.1	69.0	66.4	63.8	65.0	56.7	61.7	67.8	67.8	63.3	66.5	68.1	56.9	66.6	66.5	62.9	66.9	60.9	69.7	68.3	63.5	64.8	69.1	60.1	60.9	66.3	65.7	64.2	64.5	62.8	68.4	68.1	66.0	67.6	60.5	64.8
68.6	64.4	68.2	66.1	65.2	68.3	60.3	67.8	63.8	60.6	66.4	63.1	65.3	64.3	67.1	69.1	66.2	64.4	65.0	57.5	61.7	68.0	68.1	64.0	66.7	67.3	57.4	66.9	66.5	60.4	66.9	60.9	69.1	68.0	63.1	63.9	68.0	59.5	61.3	64.3	66.0	64.9	62.9	62.6	67.8	70.5	67.0	68.3	61.2	64.1
69.0	64.9	68.2	66.2	66.4	67.7	59.1	69.0	63.7	61.9	65.8	64.5	64.8	63.8	67.2	69.4	65.8	63.2	65.1	54.9	61.1	68.9	68.7	62.5	67.2	67.3	57.9	66.5	66.7	62.8	66.9	60.9	69.3	68.8	62.2	63.9	67.4	58.6	60.7	64.2	65.9	64.2	64.8	62.8	67.2	69.4	66.4	68.3	61.4	64.4
70.4	65.3	66.8	65.6	65.9	68.9	60.7	68.3	64.2	61.7	64.6	64.8	65.3	63.8	67.1	69.1	65.3	65.0	65.0	56.3	61.4	68.8	68.4	64.8	67.9	68.0	57.0	66.4	66.1	63.4	67.3	60.9	69.3	67.4	62.4	63.7	68.7	58.6	62.0	65.6	66.4	63.3	63.5	62.0	65.3	67.6	64.6	67.7	62.3	64.3
69.4	64.5	65.8	66.7	65.6	68.8	60.6	68.4	63.8	62.5	66.4	66.3	65.3	62.9	67.2	67.5	65.9	64.6	65.2	58.7	61.6	68.6	67.0	62.7	67.9	67.2	55.1	65.7	66.9	64.7	67.9	60.9	69.2	69.0	63.3	63.9	70.2	58.6	60.8	65.4	65.2	63.6	62.3	61.7	64.7	68.6	67.2	35.5	62.0	64.9
68.2	63.7	65.6	66.0	64.9	68.7	61.3	68.0	64.5	61.6	64.7	64.8	64.7	63.5	67.6	68.6	65.4	64.3	65.2	58.9	61.8	68.9	67.3	62.6	67.9	66.8	52.5	65.7	67.4	65.0	67.7	60.9	68.3	68.8	63.0	64.4	69.4	57.7	62.4	66.4	64.3	63.0	64.1	62.7	66.1	68.2	65.2	20.6	62.2	64.0
67.7	64.7	63.3	65.9	63.5	69.0	61.3	68.4	64.7	61.4	64.9	64.4	64.7	62.3	67.8	68.8	65.2	64.2	64.9	49.5	61.9	68.9	65.7	62.9	67.2	66.0	48.8	66.2	61.2	64.6	67.5	62.9	69.3	69.8	64.0	63.2	68.4	56.5	61.5	67.5	65.0	62.0	64.0	62.0	67.6	69.6	65.7	17.4	61.1	64.7
68.2	65.1	65.1	66.9	63.2	68.9	62.4	68.0	64.7	60.9	66.1	63.8	64.7	63.5	67.5	68.5	64.5	64.2	65.0	41.8	62.2	69.1	65.2	63.2	67.2	66.6	42.9	66.8	56.0	63.9	66.5	61.8	69.3	68.8	62.8	62.7	68.7	58.9	62.0	65.8	65.6	63.5	65.0	58.1	67.0	68.5	66.4	41.9	61.0	65.1
68.1	64.4	62.7	66.1	62.7	68.4	61.5	68.2	65.8	60.4	66.2	62.4	64.7	63.6	67.5	68.3	65.3	63.5	64.7	48.7	61.6	68.4	64.8	63.1	68.2	67.9	36.2	66.7	31.5	64.7	66.3	61.4	67.6	69.9	62.4	64.2	68.1	60.2	62.7	66.0	66.0	63.5	64.7	51.7	67.3	67.2	66.5	55.0	60.7	64.9
69.8	64.2	63.3	66.2	63.8	69.0	59.6	68.5	64.7	60.8	66.6	62.9	64.4	63.9	66.9	68.3	65.6	63.0	64.5	51.7	60.6	68.9	65.3	63.3	67.4	67.7	32.5	67.6	22.0	64.4	65.5	61.4	67.6	68.8	62.3	63.8	68.5	59.0	62.1	66.5	65.8	64.0	64.2	60.1	67.9	67.1	66.9	62.3	61.3	64.6
70.3	64.1	59.5	67.7	63.4	68.7	61.5	68.7	64.7	60.9	66.4	64.7	65.2	64.1	66.6	68.4	65.6	64.6	64.6	48.5	62.0	69.0	64.1	64.0	68.3	68.0	29.1	68.2	23.7	65.3	65.6	60.2	69.4	68.7	63.0	63.8	68.1	59.0	62.1	65.2	66.0	62.7	62.5	59.9	66.8	67.4	66.6	64.8	61.9	64.5
70.2	65.1	59.6	68.2	64.9	67.8	62.2	69.0	64.9	60.4	65.3	64.8	64.7	64.9	66.9	68.9	65.0	65.1	64.8	53.6	62.1	68.7	65.6	65.4	67.6	67.9	29.4	68.1	40.7	65.2	67.1	60.2	69.5	68.9	62.4	63.1	68.2	59.1	62.7	63.7	66.3	62.7	59.0	58.4	66.4	67.4	65.7	64.6	62.4	61.0
70.4	64.7	59.9	71.3	65.6	67.8	60.6	68.5	65.3	46.6	66.5	62.6	64.6	65.7	67.9	69.1	64.5	58.5	64.7	56.1	61.2	68.4	66.0	64.9	68.2	67.5	28.9	67.3	54.3	64.7	67.4	60.2	70.5	69.0	62.3	64.1	67.9	53.8	63.3	64.2	65.6	62.1	59.2	55.3	66.4	68.3	67.1	67.5	61.6	61.2
69.2	64.1	58.9	52.5	63.3	68.5	59.0	67.9	65.3	32.9	65.5	62.3	65.6	64.7	68.4	67.5	64.7	42.2	64.5	57.2	60.7	69.0	66.2	65.4	68.8	68.0	28.2	66.5	60.8	65.8	67.4	60.2	70.6	68.6	62.7	63.8	68.3	58.1	61.8	64.1	66.7	63.1	40.3	57.0	67.4	68.9	65.4	67.8	60.6	59.6
68.1	63.2	57.6	36.2	61.8	69.1	60.1	66.8	65.1	26.2	66.4	61.4	64.8	65.0	68.2	67.8	64.8	34.9	64.7	56.2	61.3	70.1	67.1	64.6	68.7	67.3	27.9	67.2	64.1	66.6	67.5	60.2	70.4	67.9	61.8	64.0	68.5	59.0	62.7	62.8	67.1	64.4	32.7	59.5	67.4	69.0	66.9	67.2	57.9	57.3
67.1	63.2	57.9	27.2	62.1	68.6	59.5	66.3	65.2	22.7	66.1	61.6	63.3	64.8	67.4	67.7	65.1	29.2	64.5	53.6	60.8	69.2	66.9	64.7	68.4	68.0	27.5	66.8	65.0	65.8	68.0	60.2	69.6	68.9	60.5	63.6	68.7	60.1	63.6	63.1	66.3	64.9	29.5	60.4	67.7	69.2	66.7	66.9	58.8	57.1
69.8	63.3	56.6	29.2	63.2	68.2	58.7	66.2	64.1	22.2	64.7	61.3	63.7	62.2	67.2	67.4	65.0	25.7	64.3	47.6	60.8	67.8	65.5	63.9	68.1	69.0	26.9	67.5	64.6	66.3	66.1	60.2	69.9	67.4	61.2	64.8	69.2	60.6	61.5	64.0	66.4	64.1	26.7	60.1	68.6	67.9	64.7	67.3	59.4	56.6
70.6	63.4	56.3	29.5	62.1	68.3	58.5	65.5	64.9	21.3	65.6	60.9	63.5	62.8	67.3	67.0	65.4	25.6	64.2	53.0	60.8	68.3	65.7	64.2	67.9	68.4	26.0	67.6	66.3	65.4	67.1	60.2	69.7	67.0	61.8	65.0	69.8	61.9	61.6	64.7	67.0	63.5	26.5	58.1	69.0	67.6	65.6	67.7	60.0	57.1
71.4	63.8	56.0	40.4	60.9	68.3	60.7	64.8	64.7	17.7	66.3	59.1	64.4	63.4	67.6	56.5	65.1	24.7	64.3	54.4	61.5	68.3	65.5	66.1	68.9	68.5	25.9	66.9	65.1	65.2	68.3	60.2	69.9	67.7	62.8	65.2	70.6	58.7	61.4	66.9	67.2	64.0	28.7	50.0	68.3	67.1	66.9	66.5	59.2	57.2
71.2	64.5	55.6	54.8	60.7	67.2	59.3	64.0	65.3	16.2	67.0	46.6	64.4	63.2	66.6	46.5	65.9	25.7	64.3	57.0	60.6	68.2	64.1	64.0	69.1	69.9	26.8	65.6	66.0	64.5	67.1	60.2	69.6	69.0	61.7	64.3	70.1	56.9	61.8	66.7	67.6	65.5	39.8	45.3	68.0	67.1	67.1	67.8	56.3	56.6
70.6	63.1	56.1	62.0	61.0	67.6	55.9	65.3	65.4	14.0	67.0	44.7	63.9	61.6	67.3	36.5	66.1	25.3	64.1	53.8	58.8	68.3	64.3	65.3	68.6	69.9	26.3	66.3	66.6	64.0	67.8	60.2	62.9	68.7	63.0	63.3	71.0	56.5	62.3	69.1	67.6	63.7	50.9	38.3	67.3	68.5	67.4	68.8	54.6	56.3
69.6	61.7	55.9	65.8	62.7	67.1	56.5	63.7	65.0	14.1	67.2	40.4	63.3	60.5	67.0	30.0	66.1	25.4	64.3	55.6	59.2	67.5	64.7	65.1	68.4	69.5	24.2	66.0	66.3	64.9	67.1	60.2	51.4	69.1	62.9	64.4	70.1	57.3	62.9	67.7	66.8	64.4	54.9	45.6	67.7	68.8	68.1	68.4	47.1	55.5
69.0	61.9	54.3	54.1	61.9	67.8	55.2	64.3	65.4	16.2	65.8	36.3	57.9	63.5	65.9	34.3	64.9	24.7	63.8	58.2	58.5	68.0	64.4	65.2	68.6	66.7	24.2	66.4	65.2	64.1	65.5	60.2	42.0	70.3	62.7	64.1	68.7	55.6	60.8	65.0	65.8	64.4	56.1	53.7	67.1	67.2	66.3	67.9	39.3	53.4
69.3	59.4	54.8	60.8	59.1	67.0	40.5	62.4	63.6	15.7	65.9	36.0	51.1	64.4	66.9	35.2	64.6	24.2	63.3	58.8	53.3	67.6	65.1	65.5	67.8	66.7	25.4	66.6	64.5	64.9	66.6	60.2	34.1	70.4	61.4	64.1	67.9	54.1	60.8	66.7	65.8	64.4	55.9	54.6	67.8	67.2	66.9	67.4	34.2	53.4
69.7	54.9	54.6	60.3	59.2	67.1	30.5	63.6	62.7	14.5	67.2	35.6	41.9	65.0	67.3	33.9	65.2	27.6	62.9	57.8	49.8	68.7	65.1	64.7	68.1	66.1	24.6	64.2	63.8	62.2	66.2	60.2	24.3	70.1	61.7	63.3	69.2	54.3	59.8	63.6	65.2	65.5	49.5	49.2	67.6	67.6	67.8	66.7	31.9	52.3
70.6	44.1	55.8	55.8	57.5	66.9	29.1	63.1	61.5	13.7	67.0	32.2	40.0	61.4	67.6	41.8	66.1	30.1	63.0	57.1	49.7	67.9	63.8	66.4	67.6	66.3	25.1	65.4	63.6	62.3	66.7	60.2	18.9	68.7	61.5	63.6	67.9	55.4	58.5	62.6	65.8	65.3	43.7	46.9	68.0	67.6	67.9	68.2	30.4	44.0
70.7	37.9	56.6	51.1	58.4	66.6	29.5	62.1	60.9	14.1	66.6	27.0	43.5	61.4	66.6	44.8	65.7	30.2	62.8	57.7	49.8	67.1	63.7	63.5	67.6	66.7	24.4	65.9	65.5	62.8	65.8	60.2	14.5	69.4	62.1	62.8	69.5	54.3	58.4	65.3	65.4	65.2	41.5	48.3	66.7	67.8	67.4	67.9	36.5	44.1
70.8	31.6	57.2	47.9	58.2	66.8	33.9	61.4	60.2	16.4	67.0	30.1	41.1	59.5	65.5	41.3	65.9	29.1	62.7	56.5	51.9	67.6	64.0	62.0	67.2	68.1	22.1	65.6	65.3	63.6	65.7	60.2	13.2	69.8	62.2	63.2	70.5	53.8	57.5	65.4	64.7	64.9	41.7	44.9	67.6	66.3	67.8	67.3	37.9	44.8
71.3	30.1	56.5	44.3	59.5	67.9	46.0	62.4	59.5	14.6	67.0	24.7	40.5	58.8	65.3	37.3	65.6	28.1	62.0	58.0	56.1	67.9	63.3	62.0	67.9	68.2	23.9	65.7	64.8	62.1	64.8	60.2	12.8	69.0	62.5	63.0	71.1	53.5	58.9	65.6	65.6	64.1	40.1	44.8	67.5	64.6	67.8	66.5	35.2	45.2
72.1	32.1	54.2	43.2	59.7	65.7	50.5	62.7	60.4	13.5	66.9	28.6	40.3	59.6	64.3	39.5	65.2	27.5	61.8	59.2	57.4	67.8	63.2	62.7	67.8	68.4	23.7	66.7	64.6	60.9	64.3	60.2	14.6	70.0	62.7	62.4	68.9	52.7	58.5	66.5	66.4	63.1	40.2	54.1	66.4	65.9	67.6	64.4	29.9	40.1
70.8	33.7	54.5	47.5	57.5	67.8	55.5	63.1	61.4	12.7	66.6	25.2	40.6	62.9	65.2	40.7	65.1	26.3	61.3	58.6	59.2	67.3	59.8	64.9	67.9	68.5	22.8	67.4	64.2	61.5	65.3	60.2	12.8	70.1	63.6	62.5	67.8	51.5	53.6	66.9	65.9	63.1	42.3	55.9	67.7	65.7	67.3	64.9	29.1	40.7
71.0	34.9	53.5	42.8	55.2	66.5	56.3	62.4	56.0	12.6	66.2	20.6	41.1	63.8	65.4	39.0	65.0	26.4	60.8	57.5	60.0	67.3	62.1	65.8	68.1	67.3	23.4	66.6	64.2	62.7	66.0	60.2	11.0	69.3	64.6	62.7	68.1	52.3	48.0	66.4	65.2	63.3	41.8	59.2	67.0	66.6	67.2	65.1	28.1	38.1
71.2	36.9	49.6	42.4	55.5	67.0	57.7	60.2	43.8	12.8	65.9	17.2	42.1	63.4	66.4	38.8	64.1	26.7	60.1	58.2	60.3	68.3	63.4	64.3	68.0	68.3	22.1	67.0	64.2	63.2	65.3	60.2	10.2	67.6	61.2	63.0	70.6	55.8	43.8	66.2	67.2	62.7	43.7	59.9	66.8	66.2	66.8	65.7	29.7	37.2
70.8	36.3	53.9	47.5	55.9	67.1	52.8	59.8	36.2	12.7	65.0	19.3	41.4	62.8	65.5	37.8	63.3	28.3	59.7	58.4	57.7	69.3	62.9	65.1	67.7	68.7	23.0	67.6	64.2	62.7	65.2	60.2	9.4	68.4	62.2	63.0	71.3	57.3	40.1	65.3	66.9	62.5	46.5	60.6	67.0	67.6	65.8	65.4	28.7	38.1
70.3	37.4	55.2	47.6	56.4	67.0	50.4	51.4	31.6	12.7	64.9	20.3	45.2	63.5	65.3	37.7	63.6	29.2	59.4	58.5	57.1	68.9	62.6	66.4	68.5	68.9	23.9	68.3	65.5	64.0	66.5	44.3	8.4	70.2	63.3	63.0	71.1	55.5	39.4	64.9	66.6	63.7	45.8	60.5	67.1	67.4	65.5	67.4	29.2	41.1
70.8	38.7	57.4	47.8	55.8	67.7	49.8	51.3	30.1	12.8	66.5	19.2	44.4	62.7	65.4	37.0	64.9	31.4	58.6	58.3	57.2	69.4	61.9	63.3	68.4	67.6	24.1	67.8	64.7	63.6	66.2	35.0	10.3	70.9	62.9	63.4	70.8	50.4	47.5	66.2	67.1	63.1	44.1	61.1	67.8	67.4	67.4	67.2	31.0	44.8
70.8	35.8	56.0	44.7	56.0	68.0	52.1	54.2	28.7	13.1	67.1	20.6	40.2	62.0	65.4	33.7	65.2	32.6	58.7	58.0	58.5	69.8	63.5	63.5	68.5	68.8	22.7	68.0	64.4	62.8	66.5	30.9	18.3	70.4	63.1	63.1	71.3	48.5	44.0	66.2	67.4	63.8	44.1	61.6	66.7	67.8	68.4	66.5	30.2	47.7
71.4	32.1	54.9	47.5	56.1	66.5	51.5	47.4	25.9	13.6	67.4	19.5	37.5	62.0	65.5	43.2	65.0	31.4	55.1	59.4	58.5	68.9	60.6	63.7	68.7	69.0	24.2	67.2	64.8	63.9	67.2	29.3	18.1	70.9	64.1	63.2	71.9	47.9	40.5	67.2	67.5	63.8	42.5	60.7	66.1	66.5	69.2	66.5	36.6	48.6
71.3	28.1	55.5	45.5	55.3	67.3	54.1	51.0	24.2	13.9	66.6	22.9	42.4	60.7	64.4	41.0	64.6	30.9	54.0	59.8	59.3	68.8	59.3	64.0	68.3	70.5	23.9	67.3	65.8	62.5	67.9	28.0	13.5	71.1	62.9	62.9	71.4	45.3	34.0	66.3	67.9	63.8	40.7	61.8	67.1	66.6	67.8	66.7	36.2	50.0
72.2	25.8	54.2	39.7	56.7	67.3	53.5	56.4	23.4	13.3	66.7	21.5	34.8	61.2	63.8	36.8	65.1	30.4	52.1	59.3	58.9	69.3	61.0	63.2	68.0	70.3	23.2	67.0	65.1	62.0	67.1	27.1	11.2	70.1	62.9	62.4	70.9	45.6	30.9	65.1	67.8	63.5	39.2	61.1	67.2	67.4	67.5	67.0	35.6	51.5
72.9	25.8	55.2	40.8	57.0	67.6	56.1	58.0	23.0	12.6	65.8	24.5	34.5	59.0	64.1	32.9	65.5	29.4	49.7	60.3	59.8	68.5	60.3	63.4	66.9	70.1	23.1	67.1	64.3	63.6	65.8	26.6	11.4	69.7	63.7	62.8	71.6	44.3	26.1	64.9	68.1	63.6	40.1	61.3	68.2	66.9	66.5	67.2	31.6	50.9
71.1	29.1	55.3	41.0	57.3	67.3	57.6	61.6	25.2	12.9	66.4	21.4	35.9	62.2	63.8	33.1	65.5	27.5	48.7	60.9	60.9	68.9	60.5	60.8	68.4	70.1	22.9	68.2	65.1	64.8	65.9	26.6	12.6	70.5	63.0	64.1	71.8	45.2	24.9	65.4	68.8	62.8	40.6	61.1	67.9	66.1	67.4	68.1	27.7	49.6
72.2	30.3	54.9	37.5	57.3	66.8	58.8	63.2	26.4	11.9	67.1	18.8	43.9	63.2	63.9	38.8	64.9	25.7	45.3	60.6	61.1	69.9	60.0	61.8	68.2	69.3	22.7	67.6	65.4	64.7	65.3	25.9	12.9	70.0	64.0	63.0	70.8	42.0	29.8	64.8	68.4	59.4	39.9	62.5	66.7	66.6	68.2	68.3	28.7	44.5
72.2	29.5	56.8	38.1	57.3	69.0	57.9	65.6	27.2	12.2	67.2	18.9	44.1	61.9	63.5	36.5	64.3	25.3	43.1	59.6	60.7	69.3	60.4	59.5	63.9	69.6	23.3	67.5	65.1	64.4	65.8	25.4	12.6	70.6	63.5	64.1	70.7	43.3	27.2	64.8	65.4	52.3	39.8	61.8	67.5	66.3	67.9	68.7	28.7	40.6
71.7	28.3	53.5	38.3	57.5	68.0	55.6	65.1	24.3	13.3	66.7	16.3	48.2	61.1	63.7	30.6	65.1	23.5	39.9	60.5	59.8	68.5	60.4	53.1	60.7	68.6	21.8	67.9	65.0	63.5	63.8	26.5	11.0	70.3	63.5	62.4	70.2	36.3	30.8	65.5	67.1	50.6	41.8	60.3	67.4	64.7	67.8	67.2	29.2	39.2
72.2	25.1	52.2	41.4	57.4	68.2	56.6	66.0	25.3	12.9	67.6	18.4	49.3	60.3	63.2	30.9	65.0	24.3	39.6	59.4	60.4	67.7	60.4	47.4	60.2	68.1	21.0	66.1	65.1	63.9	65.1	26.6	12.6	70.6	63.9	62.8	69.8	26.2	31.8	66.6	67.0	52.2	41.5	61.6	66.9	64.6	68.6	68.2	26.7	38.1
72.6	25.5	53.2	38.4	56.9	68.7	58.5	65.7	28.4	13.6	68.0	23.9	46.1	62.1	62.4	30.4	63.1	28.3	39.6	59.5	61.2	69.4	60.0	47.7	58.7	66.9	20.1	66.7	66.0	64.6	65.6	26.1	13.9	69.4	63.6	64.1	70.6	25.1	29.7	66.0	65.2	52.2	42.3	62.0	68.0	60.3	69.6	69.4	25.8	37.4
71.5	22.3	53.3	36.9	56.7	69.2	57.9	61.9	28.5	13.9	67.2	21.6	46.8	61.9	63.5	29.9	62.2	27.1	37.5	59.6	61.1	69.4	59.5	48.6	59.5	67.3	21.1	66.5	65.2	65.9	65.7	26.0	13.9	70.5	63.3	65.4	70.9	31.4	28.0	65.6	64.9	44.2	41.0	61.8	68.6	60.3	68.1	67.7	26.7	36.7
70.7	22.3	53.2	35.0	57.7	69.1	55.7	61.3	28.5	12.7	67.0	20.0	43.2	60.1	62.6	36.2	62.8	25.8	35.9	60.6	59.5	68.6	58.5	51.2	59.7	67.4	21.9	66.2	64.7	66.5	66.4	25.4	13.1	65.1	63.3	66.2	70.5	34.5	25.6	66.6	65.8	34.8	41.4	60.9	67.7	61.3	68.3	67.7	25.2	34.8
71.7	21.9	53.4	34.5	58.6	68.1	42.9	53.0	26.8	13.9	67.7	20.8	41.0	60.5	62.5	28.7	62.2	24.6	33.7	60.7	55.0	67.4	59.4	48.8	59.1	67.6	23.6	66.5	66.0	66.2	66.4	26.0	12.0	66.1	64.7	64.5	70.1	32.6	24.4	67.8	65.8	29.4	41.3	47.1	65.3	61.7	69.2	67.9	23.4	34.7
71.2	22.4	52.8	31.7	58.5	55.2	28.1	42.6	26.6	12.7	67.3	21.1	43.9	62.8	61.8	27.2	62.7	23.4	33.3	61.3	49.0	67.2	46.1	45.0	60.8	65.9	23.4	66.3	63.7	65.5	65.5	25.6	11.4	50.5	64.1	64.6	70.4	30.6	32.6	67.7	65.9	26.6	40.5	39.6	65.1	62.0	68.8	67.1	23.1	35.7
72.3	21.8	51.7	29.1	57.9	50.4	21.5	40.4	28.6	12.9	67.5	23.0	44.2	64.1	61.9	28.2	63.4	23.4	33.0	60.8	44.9	65.0	38.6	39.7	59.4	66.0	22.3	67.2	64.4	65.4	65.1	25.7	11.7	39.5	63.9	64.6	69.0	24.4	35.4	66.2	65.7	25.8	38.9	35.3	64.8	58.0	68.9	67.4	23.2	33.7
71.1	19.9	49.9	25.9	57.3	49.3	17.9	38.3	24.5	13.3	67.7	21.4	39.5	65.0	61.9	32.6	63.6	19.8	32.6	61.1	43.7	65.7	36.9	47.5	59.9	65.9	21.7	66.4	64.3	65.5	65.0	26.6	12.6	33.6	63.0	63.4	67.5	28.3	28.7	65.0	64.8	27.7	37.1	34.6	65.3	53.0	69.2	67.6	22.3	32.5
71.7	19.6	46.8	23.8	57.1	48.7	15.9	39.5	26.5	13.6	68.1	26.0	40.0	64.8	62.8	31.3	63.3	22.8	32.2	59.9	42.5	63.5	31.0	41.0	59.3	65.9	22.0	65.7	64.4	64.8	65.6	26.4	10.8	30.3	64.6	63.7	67.7	25.5	27.0	64.5	64.9	24.1	38.7	32.5	64.6	54.4	69.3	68.2	21.2	34.6
70.2	22.8	42.4	29.1	56.2	42.8	14.6	41.0	23.7	13.5	67.1	23.7	42.2	65.0	61.3	27.4	63.1	24.4	32.3	59.1	42.1	62.8	29.3	40.9	59.1	65.6	20.8	66.0	65.1	65.6	65.5	26.2	11.0	26.2	64.2	64.4	69.0	28.1	32.2	64.7	65.3	26.8	40.5	30.7	64.8	56.1	67.9	68.9	21.8	34.5
71.6	24.1	41.1	28.8	56.1	37.4	13.3	46.8	21.4	13.9	66.3	26.7	44.3	65.9	61.8	25.8	63.7	23.1	32.1	58.9	41.6	61.5	18.9	39.2	57.9	66.4	19.5	66.9	65.9	65.6	63.8	26.5	10.9	27.4	64.1	63.9	68.5	26.0	35.5	65.2	65.2	26.2	37.9	32.5	65.6	59.0	67.0	67.2	23.2	35.8
71.7	25.1	42.0	25.2	57.0	51.2	15.5	54.1	23.2	14.2	66.9	29.6	40.9	65.0	62.2	21.5	63.3	23.1	32.0	59.1	43.1	60.3	14.7	38.8	58.7	66.2	19.8	66.4	63.8	65.8	62.9	27.5	12.3	31.2	64.7	64.7	68.4	29.5	40.7	68.2	64.8	25.2	36.5	33.0	65.7	56.1	67.7	65.7	24.4	34.6
71.2	25.3	41.4	23.2	56.1	59.2	19.7	55.7	23.4	14.3	66.0	29.8	42.4	64.5	61.5	21.9	62.7	22.9	33.1	59.2	44.7	60.4	16.8	40.6	58.1	65.7	20.2	66.4	64.5	64.3	60.0	26.9	14.0	37.3	65.0	64.8	68.3	32.1	50.8	67.0	63.6	28.3	36.0	33.6	66.5	57.6	66.8	66.1	24.6	34.8
71.2	25.4	41.5	24.8	55.1	64.4	25.0	57.4	24.7	15.0	66.2	30.5	46.4	63.2	62.8	22.0	62.6	24.5	34.6	58.1	47.6	61.5	32.9	37.2	58.3	65.9	20.5	67.2	64.2	65.0	62.6	27.6	12.9	44.3	66.0	64.2	69.5	34.6	57.4	66.8	64.2	27.0	36.1	42.5	66.7	60.6	66.6	67.3	24.5	34.8
70.6	25.9	43.6	27.2	55.3	66.8	36.2	58.9	23.6	15.2	65.7	33.9	50.3	64.9	63.0	25.7	62.3	22.8	36.8	58.9	50.5	62.7	42.0	33.3	60.0	65.2	21.4	68.4	64.1	65.6	63.8	28.6	12.0	49.4	67.9	63.3	68.5	33.2	63.0	64.6	63.2	28.2	36.7	51.0	67.6	61.4	66.3	68.9	25.1	34.7
70.0	25.4	46.8	26.8	57.4	67.2	46.8	56.8	22.3	15.8	65.6	40.3	50.5	64.7	62.5	36.1	62.9	22.4	38.1	61.0	55.2	64.9	46.3	32.5	59.4	64.9	22.0	68.6	63.8	65.8	64.4	28.8	10.1	56.2	67.5	63.1	68.6	31.1	66.7	63.8	63.3	29.2	38.4	55.9	66.7	61.5	66.5	68.1	25.2	34.6
70.9	24.3	49.6	27.1	57.0	66.9	53.3	57.5	23.6	16.6	66.0	44.9	49.7	62.9	62.4	38.5	61.1	21.0	38.3	59.3	58.2	63.2	50.4	31.8	60.8	64.3	20.1	68.8	63.8	65.5	63.3	29.5	10.7	62.7	67.2	61.7	67.2	27.5	65.2	64.7	62.9	26.5	37.7	57.9	66.3	60.3	66.7	68.6	23.0	35.1
70.2	24.0	47.8	26.6	54.7	68.0	57.3	57.9	20.5	16.6	65.5	45.4	50.4	62.8	62.6	42.9	61.4	21.5	40.9	58.4	59.1	66.5	53.7	32.0	60.6	64.0	20.6	67.8	63.0	65.7	63.5	28.0	11.6	64.5	66.8	61.8	67.6	29.5	67.5	65.2	63.7	26.3	36.4	58.9	67.0	63.0	66.3	67.2	24.3	35.0
70.8	23.5	45.2	26.2	55.9	66.7	57.9	58.6	17.5	17.1	65.2	43.1	54.4	62.1	63.1	41.8	63.1	20.1	44.9	58.2	59.9	65.4	57.0	36.8	63.3	64.4	21.0	67.6	62.7	64.7	63.3	28.9	12.3	66.8	66.3	61.2	68.4	33.4	66.1	66.4	63.9	24.4	36.6	59.8	65.6	63.8	66.1	67.4	26.5	34.2
70.7	22.7	49.1	26.8	55.1	67.7	59.7	58.3	17.0	17.9	66.1	39.2	57.8	63.0	62.0	40.3	62.8	19.9	47.2	58.3	60.7	66.4	58.2	38.1	63.4	64.8	21.1	66.4	62.9	64.8	63.8	28.9	17.8	68.1	65.5	60.2	67.3	34.2	63.3	66.0	63.4	18.0	36.8	61.0	66.1	63.2	67.3	68.5	26.2	36.7
69.0	22.3	51.6	27.4	52.8	66.9	59.4	57.6	16.4	19.3	66.2	40.4	59.1	61.5	61.6	33.9	62.4	19.3	50.3	57.6	60.6	67.2	57.8	41.3	62.4	64.8	21.0	66.7	62.8	64.5	63.3	30.3	28.1	67.7	66.2	59.6	66.6	38.2	64.7	66.5	64.9	16.8	36.8	59.5	67.0	62.3	67.2	68.1	27.7	36.3
69.5	23.5	42.7	26.8	52.1	67.4	59.9	57.3	20.2	18.8	65.4	35.3	59.4	62.8	61.2	32.2	62.0	19.8	53.7	56.8	60.7	64.7	57.5	50.7	63.7	64.0	21.6	65.9	62.0	64.8	64.8	29.3	46.8	64.9	65.6	59.9	67.3	41.6	67.4	66.8	63.1	18.2	35.4	57.5	65.8	61.1	66.1	66.4	29.2	39.3
69.9	24.0	37.1	22.9	53.6	67.6	59.0	58.5	22.7	17.4	65.3	36.5	60.2	63.6	64.1	33.1	61.6	21.5	56.0	56.3	60.3	64.9	57.8	57.4	65.4	66.7	20.7	67.3	62.0	65.4	66.2	29.1	59.3	65.2	66.4	60.5	65.2	44.5	63.7	66.8	65.6	21.6	35.3	53.6	65.4	63.6	66.2	66.3	27.5	36.1
70.0	22.8	35.3	26.0	55.2	67.5	58.9	58.3	22.4	17.7	65.0	40.1	61.8	64.0	64.6	36.0	61.7	19.2	57.9	56.0	60.4	64.5	58.0	58.6	65.9	64.4	20.8	67.7	62.8	65.6	67.0	28.4	65.1	66.1	67.3	59.7	66.2	47.1	63.8	67.2	63.8	24.5	36.7	55.8	65.0	62.7	66.0	66.1	27.5	33.9
69.6	25.6	35.9	27.5	54.8	67.7	60.4	58.4	22.4	19.1	65.3	42.4	61.7	63.7	63.3	46.1	62.5	19.3	59.4	56.9	60.9	65.0	57.6	57.6	67.0	64.5	21.1	67.3	63.6	64.9	67.6	29.6	68.4	67.4	67.2	58.6	67.7	49.3	65.3	66.9	64.1	26.7	36.4	59.4	65.7	63.3	66.3	66.0	30.1	35.9
70.1	25.3	39.3	26.4	56.9	67.8	60.4	60.8	21.8	20.5	65.4	44.0	62.0	64.6	65.6	55.0	62.3	21.6	61.9	58.3	61.0	66.8	60.2	60.9	66.7	64.7	22.2	67.7	64.9	65.3	67.8	30.3	69.0	66.6	66.1	58.8	66.5	50.5	63.4	65.1	64.9	30.7	36.5	61.8	66.4	66.1	66.4	67.2	29.0	35.5
71.2	23.3	47.3	27.3	60.4	67.8	59.3	61.5	22.6	22.9	64.2	50.6	62.5	65.4	67.0	59.9	62.6	21.8	63.3	61.3	60.8	67.0	60.0	63.4	67.0	65.7	22.3	67.9	63.9	67.0	68.1	34.7	71.0	67.6	66.1	60.2	66.9	53.2	66.3	66.2	65.1	32.5	34.6	61.7	67.4	67.9	65.0	67.6	29.7	34.0
70.7	23.7	53.8	28.3	60.3	68.2	59.8	61.8	22.0	29.9	66.0	54.7	63.4	66.1	66.9	63.8	63.5	21.3	63.9	61.2	61.1	65.9	61.5	63.5	66.8	66.2	22.7	68.9	63.4	67.2	66.9	38.5	71.2	68.9	66.7	59.8	67.6	56.3	64.5	67.1	65.9	31.5	35.0	60.7	67.3	67.1	66.3	67.5	29.1	35.7
71.0	24.5	53.6	27.3	60.4	68.1	60.0	63.1	32.4	30.0	66.1	56.8	63.4	65.4	66.1	51.5	64.4	19.5	64.7	61.6	60.8	69.0	62.3	63.6	67.8	65.5	23.0	69.4	63.5	67.3	66.7	41.8	70.7	71.3	65.5	61.3	67.7	56.3	66.4	66.1	65.7	30.9	34.9	61.1	67.5	68.2	66.4	67.3	31.1	41.7
71.4	30.1	54.4	29.1	59.2	68.1	59.8	64.1	38.7	32.7	65.9	57.8	63.4	65.3	66.5	39.7	64.0	22.1	65.2	59.9	60.6	66.5	62.2	63.6	68.4	66.6	22.1	68.6	64.9	67.0	67.5	46.3	69.8	71.4	65.3	61.4	68.9	59.3	65.7	66.3	66.6	45.2	36.4	61.8	67.8	68.2	66.1	69.2	41.3	46.4
69.7	38.1	56.0	30.3	61.4	67.5	60.1	65.6	45.1	44.1	64.3	59.0	64.5	65.7	67.8	31.4	64.1	24.8	65.7	61.6	60.9	66.7	63.4	64.9	68.0	67.3	21.9	69.5	65.3	68.4	68.2	52.6	70.9	73.2	65.5	62.7	68.8	60.5	65.7	67.2	66.9	54.0	35.8	63.3	67.6	68.3	64.9	68.1	51.7	49.9
71.0	52.1	58.2	32.7	63.6	67.3	61.1	67.1	47.8	47.6	65.5	59.8	64.3	65.7	67.4	25.1	64.8	23.7	66.2	62.1	61.6	69.4	63.7	65.1	67.4	67.7	22.7	68.4	65.9	67.9	68.1	55.0	71.7	71.8	67.1	63.9	68.1	60.3	66.8	66.6	67.3	58.3	36.7	63.1	67.4	69.2	65.4	69.4	55.7	51.6
70.5	58.8	59.4	35.5	65.2	67.6	62.8	70.0	50.9	39.6	65.9	61.1	64.2	66.2	68.0	23.2	64.8	22.9	66.7	63.8	62.6	68.8	63.0	64.5	67.1	69.2	24.9	67.7	66.1	67.4	68.3	54.5	73.5	71.5	67.0	63.0	70.1	59.0	67.5	66.5	68.3	60.8	36.6	64.0	68.0	68.6	65.9	69.6	59.0	53.3
70.9	62.4	61.8	45.5	66.1	68.8	64.3	71.4	51.8	30.9	65.8	61.8	65.9	66.7	67.7	24.3	65.6	21.5	66.6	64.0	63.0	70.8	64.7	62.7	68.5	67.1	25.3	68.5	65.0	67.8	68.3	46.7	74.7	72.3	66.4	62.5	68.5	59.1	66.5	67.1	65.9	63.6	37.8	64.2	68.4	69.3	66.0	69.8	59.9	54.1
71.6	64.4	63.7	53.9	66.9	68.4	64.9	72.0	54.0	29.4	66.8	61.5	66.2	67.9	66.6	23.3	66.3	22.4	66.7	63.6	63.2	70.9	65.3	64.0	68.5	65.6	26.8	68.4	65.9	68.0	68.3	42.0	75.9	70.9	67.5	61.3	69.9	60.3	65.4	68.3	66.7	63.9	48.0	64.8	68.2	68.6	67.5	68.7	59.5	54.1
68.5	65.6	65.5	57.0	68.8	68.6	65.4	71.7	54.0	33.1	66.6	62.9	65.9	67.2	67.1	25.6	66.4	24.3	66.8	64.9	63.6	69.6	64.4	65.6	68.3	67.3	29.4	68.8	64.9	68.1	68.3	47.0	75.9	71.3	67.7	61.8	69.2	61.7	66.4	67.7	67.6	65.2	53.4	66.2	67.9	68.6	66.7	70.1	60.3	53.8
69.8	67.0	65.4	60.1	69.1	68.4	66.3	72.7	55.1	50.6	66.4	64.1	66.7	66.3	67.1	38.0	66.2	25.8	67.1	65.1	64.2	66.1	65.5	66.4	68.3	65.3	35.1	69.0	65.1	67.6	68.3	55.5	75.8	72.5	67.2	61.3	68.7	61.9	66.4	68.0	65.5	64.6	57.9	66.2	68.0	68.6	66.6	69.5	62.3	54.3
70.7	65.8	66.9	62.5	70.5	67.1	66.4	70.7	58.9	58.8	66.6	64.9	66.2	66.7	67.4	52.4	68.0	45.3	67.4	65.0	64.6	64.6	66.1	65.3	69.8	66.6	36.7	68.7	64.7	67.5	68.3	59.9	72.4	69.0	68.0	60.7	69.8	60.7	65.5	66.3	67.5	64.7	61.0	65.2	67.3	68.4	67.0	68.8	64.1	58.7
71.4	64.9	68.2	63.7	70.7	67.9	66.1	70.4	62.3	63.1	66.9	65.9	66.0	67.3	67.5	60.3	67.9	54.2	67.8	64.9	64.5	63.6	67.4	64.6	69.9	67.5	49.3	68.3	66.4	67.9	68.3	62.1	70.6	67.8	67.1	61.2	68.1	60.9	66.2	66.4	67.3	65.3	62.3	63.6	66.9	67.4	67.1	69.2	66.1	62.8
71.4	64.6	68.2	65.2	72.0	66.6	65.9	69.8	64.0	64.3	67.1	64.7	64.9	66.8	67.0	64.1	68.4	60.6	68.1	66.3	64.4	66.4	68.7	65.6	69.6	68.4	56.7	68.4	65.9	68.1	68.3	62.7	70.3	67.6	66.9	62.6	68.7	62.3	65.4	65.9	67.1	66.1	63.6	62.6	67.1	67.7	67.7	67.6	66.2	63.9
70.9	64.6	68.4	65.6	72.3	66.7	65.9	69.7	64.2	65.7	67.0	65.7	65.3	67.4	65.8	67.2	68.4	62.3	67.9	66.4	64.4	64.7	68.8	64.2	69.1	68.7	60.4	67.4	65.3	68.1	68.3	63.3	71.0	67.6	66.1	61.6	70.6	61.5	63.8	63.4	68.1	66.7	65.0	63.3	67.6	67.3	67.2	68.2	65.5	64.2
71.1	65.1	68.2	66.7	72.8	67.2	66.3	69.8	63.6	65.8	66.6	66.0	65.1	66.8	66.7	68.4	68.6	62.7	68.2	65.9	64.7	63.2	67.2	65.6	69.5	67.9	60.4	68.2	64.9	67.6	68.3	62.9	71.6	68.5	66.7	62.0	69.2	61.7	64.4	65.0	67.5	66.9	66.7	64.4	66.1	67.1	67.0	69.3	65.8	64.6
71.8	65.3	69.6	66.3	74.1	67.7	65.2	69.9	63.4	65.3	66.7	66.8	65.6	66.1	67.0	68.4	68.4	64.7	68.2	66.1	63.9	62.2	68.8	66.4	69.5	68.1	63.0	68.2	67.8	67.9	68.3	62.5	70.0	69.1	66.7	62.8	71.0	61.6	65.1	65.5	67.4	66.4	66.9	66.1	68.0	66.9	67.2	69.2	66.8	65.0
71.1	66.1	70.6	66.2	72.7	68.7	64.0	69.8	65.8	66.9	67.2	66.8	66.2	66.7	67.7	68.5	67.9	65.7	68.2	65.0	63.5	64.8	69.2	66.7	69.7	68.9	63.8	68.1	66.8	68.5	68.3	63.5	70.2	68.4	66.7	63.1	71.4	61.8	64.6	67.0	67.8	65.2	67.0	66.7	67.9	66.8	67.2	69.8	65.6	65.5
71.8	66.9	68.7	66.6	72.1	68.8	65.7	69.5	65.1	67.4	66.8	66.6	65.6	66.3	67.6	69.5	68.5	64.4	68.5	65.1	64.3	64.3	68.7	66.2	70.7	69.5	63.1	67.9	65.8	68.7	68.3	63.2	70.2	69.4	68.3	62.4	71.8	62.8	64.8	67.6	68.7	66.3	67.0	65.8	67.8	67.8	67.1	68.7	66.7	65.6
71.6	66.7	67.2	66.5	72.1	67.8	66.2	70.3	63.6	68.1	67.4	66.8	65.0	66.6	67.9	69.3	68.2	64.2	68.6	66.6	64.7	64.8	69.1	66.3	70.6	69.7	53.6	68.0	65.0	68.0	68.3	64.1	69.4	68.2	68.3	62.2	71.2	62.9	65.3	67.4	68.8	66.6	66.4	66.8	67.1	68.0	67.4	69.2	66.2	65.5
71.5	66.3	67.2	66.8	71.8	67.0	66.4	71.0	64.8	68.0	67.5	67.5	65.7	66.6	68.3	70.0	68.4	65.2	68.3	66.6	64.7	61.1	69.8	68.1	70.2	70.0	57.6	68.7	65.2	67.4	68.3	63.4	68.7	67.2	67.1	60.9	71.9	62.7	64.3	65.3	69.8	66.7	67.0	65.5	66.8	68.1	67.8	68.4	67.3	64.9
70.9	65.5	67.4	66.4	73.1	67.3	65.6	71.0	64.8	67.1	67.1	68.0	66.0	67.5	68.6	69.9	68.1	66.5	68.0	67.7	64.3	61.4	69.4	68.9	70.2	69.2	58.3	69.2	65.5	67.1	68.3	63.8	69.0	67.9	66.8	60.2	69.5	62.5	64.7	66.9	68.5	66.7	66.6	65.0	67.4	69.2	66.8	70.0	66.8	66.1
71.6	66.0	67.2	66.0	72.4	68.5	66.5	70.7	64.9	67.2	66.6	67.4	66.2	68.1	68.1	70.4	67.6	66.8	68.1	67.2	64.8	59.0	68.8	64.4	68.9	69.1	61.2	68.6	65.0	66.8	68.3	63.4	69.3	67.7	67.7	61.2	69.5	62.7	65.2	65.8	68.6	66.9	66.5	66.3	67.6	69.0	66.2	68.9	68.4	66.9
70.9	66.0	67.1	67.1	71.2	68.4	66.2	68.7	65.9	68.3	65.5	67.5	65.2	67.9	68.4	69.7	66.3	66.8	68.4	67.0	64.4	61.2	69.3	65.7	68.3	68.7	64.3	68.1	66.5	68.1	67.3	64.1	69.2	66.5	67.2	61.8	69.8	62.3	64.4	65.7	67.6	65.3	65.9	66.2	68.0	68.0	65.7	69.8	68.2	66.5
72.0	66.7	65.4	68.3	69.4	67.6	66.2	68.7	66.6	65.8	65.1	69.2	65.5	66.8	67.1	69.0	66.2	67.5	68.6	66.1	64.1	58.3	69.0	64.9	68.8	68.2	65.7	68.6	66.5	68.5	66.3	64.3	69.7	66.9	68.0	61.4	70.1	61.9	63.7	66.7	67.8	66.3	65.2	65.4	66.9	67.7	65.0	69.6	68.8	66.3
72.2	66.4	67.3	67.8	69.5	68.2	66.8	68.9	67.1	66.4	64.9	68.6	64.9	66.7	67.1	68.8	66.5	67.9	68.6	65.4	64.4	58.8	68.7	66.7	68.5	68.3	65.8	68.3	65.9	68.3	67.5	64.6	69.7	66.1	68.6	61.2	70.0	62.1	63.2	67.3	67.2	65.7	65.3	63.7	67.2	67.5	65.2	68.6	69.2	67.0
71.4	66.3	67.0	67.6	69.9	67.7	62.1	68.9	67.3	67.6	65.3	68.6	64.8	66.8	67.0	68.0	66.9	67.4	68.9	65.5	63.7	57.0	68.8	65.2	69.2	68.5	65.6	68.9	66.5	67.9	67.2	65.7	68.2	66.7	66.5	62.2	69.9	62.2	63.5	66.0	67.1	66.8	65.7	63.9	66.8	67.8	65.9	68.7	69.1	66.3
70.7	66.1	67.8	68.1	70.0	68.3	60.2	68.6	66.4	67.8	66.3	68.7	65.1	67.5	67.1	68.2	67.2	68.6	68.8	66.1	63.4	59.9	69.1	67.0	68.8	68.0	67.0	69.0	66.6	68.0	67.3	66.7	69.1	65.1	66.3	61.6	68.7	62.7	63.3	66.0	67.0	65.7	66.0	63.6	67.3	66.3	66.8	69.3	69.4	66.4
71.5	65.8	68.6	68.0	69.4	68.2	59.6	68.5	66.9	68.6	65.9	69.1	65.2	64.5	67.0	68.5	67.7	67.8	68.6	66.6	63.4	61.4	68.5	63.4	68.2	67.1	67.3	68.7	66.9	67.7	65.5	66.6	69.3	66.8	67.3	61.6	68.0	62.5	63.5	66.8	64.9	66.7	65.7	65.0	67.6	67.4	65.9	69.7	68.7	67.3
71.0	65.5	67.0	69.0	70.7	67.3	61.7	68.9	67.3	68.9	66.8	68.3	64.8	65.6	67.5	68.3	68.1	67.0	68.6	68.0	63.9	64.5	69.1	65.6	68.3	67.5	68.3	68.8	67.9	67.2	66.3	66.6	69.5	67.8	68.6	61.7	69.8	62.5	64.6	67.7	66.6	66.6	66.7	65.6	67.4	67.3	66.7	70.1	69.0	67.0
72.4	66.4	68.1	69.2	70.6	67.5	61.8	69.3	67.1	69.6	66.3	67.7	64.9	66.1	68.1	69.0	68.4	67.8	68.6	68.3	64.0	64.5	68.4	67.8	68.5	68.6	69.3	68.5	68.7	67.7	67.4	66.5	69.9	68.8	68.4	61.9	70.5	62.2	64.0	67.6	66.5	65.7	65.9	65.2	66.8	67.5	66.8	70.2	68.0	66.3
71.6	66.3	66.5	69.2	71.6	66.7	61.1	68.7	67.0	68.9	66.8	68.6	64.4	66.9	68.7	68.9	68.4	68.5	68.7	69.3	64.0	62.0	69.2	67.8	68.4	68.7	69.2	68.3	67.8	68.3	67.6	66.6	68.9	69.6	68.6	62.2	70.0	62.1	64.9	67.0	68.0	67.2	65.6	64.8	67.0	68.9	67.0	70.0	69.1	67.4
70.8	66.3	65.5	68.5	72.1	67.2	61.8	68.9	67.4	69.9	67.0	68.7	65.0	66.8	67.1	68.1	68.2	68.5	68.7	69.2	63.9	63.3	68.9	66.1	69.2	68.4	69.5	68.4	66.7	67.9	66.6	67.2	68.5	69.4	68.0	62.3	69.7	62.1	64.0	66.8	68.0	66.7	66.5	66.2	67.1	68.1	66.6	69.3	69.2	67.3
71.4	65.5	66.8	68.6	72.0	67.3	61.8	68.8	67.8	70.1	66.6	68.8	64.6	66.5	67.4	67.6	67.9	68.9	68.8	69.3	63.5	64.0	68.6	67.5	68.9	68.3	70.1	69.0	66.8	67.9	67.5	66.2	69.6	68.8	67.9	62.1	70.5	62.2	64.2	66.5	68.1	67.0	65.3	65.7	67.4	67.4	67.1	69.1	69.4	67.5
73.0	65.4	67.5	69.4	71.6	66.8	61.8	68.7	67.5	70.1	66.4	69.5	64.9	67.5	68.4	69.3	68.3	69.9	68.8	69.8	63.7	59.8	68.3	68.6	69.9	68.9	70.5	67.6	66.7	68.5	68.2	65.6	69.0	68.4	66.2	62.3	72.1	61.6	63.9	66.3	68.2	67.4	66.1	66.3	67.7	67.8	66.6	68.3	69.4	67.2
72.8	65.3	66.9	68.9	69.8	67.5	61.4	68.1	66.9	68.8	66.5	68.9	65.2	67.2	67.9	68.7	67.3	67.6	68.6	69.3	63.7	65.4	68.0	68.2	69.1	69.6	69.0	68.1	67.3	68.2	67.5	66.0	68.3	67.7	67.1	63.0	71.6	61.8	62.2	66.2	68.0	66.0	65.6	66.0	67.4	68.0	66.2	68.7	69.4	67.4
71.8	66.1	68.5	67.9	71.1	67.2	61.0	67.9	65.5	67.1	67.0	68.5	64.4	67.2	67.7	68.2	67.2	67.5	68.6	68.6	63.9	66.3	68.0	67.4	69.2	69.2	67.0	69.3	66.4	67.4	68.0	66.0	69.0	69.2	64.9	62.9	70.1	62.1	63.9	66.1	69.5	65.4	65.3	66.1	67.8	67.5	67.2	69.0	68.8	67.5
71.4	65.4	67.4	68.9	71.3	67.5	60.4	67.7	66.9	67.9	66.7	68.3	65.1	67.5	67.6	68.8	67.3	69.0	68.8	68.7	63.4	69.9	68.0	67.2	70.3	69.0	67.6	68.6	67.2	69.3	67.7	65.7	69.2	69.0	66.4	62.5	69.8	62.2	64.4	65.8	68.4	65.7	66.0	65.6	68.0	67.4	66.6	69.8	69.1	68.3
71.5	66.3	67.1	69.8	69.7	66.4	60.1	68.6	67.9	69.2	66.6	68.3	65.2	66.4	67.8	68.4	66.6	68.1	68.9	67.3	64.0	71.6	68.6	68.2	70.1	69.0	68.2	68.8	67.7	67.7	67.8	65.9	67.6	69.7	66.0	62.4	71.1	63.2	63.7	67.2	68.4	65.3	67.0	64.1	67.0	68.3	67.3	69.1	68.4	66.6
72.1	65.5	67.0	70.2	70.0	66.3	60.6	67.5	67.0	70.1	67.2	68.6	65.0	67.0	67.3	68.1	66.4	68.5	68.8	68.7	63.4	70.4	68.3	68.5	68.8	69.6	69.7	68.3	67.8	68.8	67.7	66.5	69.3	69.8	66.7	62.1	71.1	61.3	64.4	65.6	68.2	63.8	67.5	64.5	67.2	68.0	66.7	70.5	69.4	67.1
71.8	65.9	67.7	69.5	71.2	67.4	60.3	67.4	66.9	69.9	66.0	67.9	64.7	66.5	67.1	68.5	65.9	68.8	68.7	68.9	63.1	69.5	68.5	67.3	69.1	69.2	70.1	68.8	67.7	68.0	67.5	67.0	68.0	69.4	66.0	61.9	72.6	61.7	63.8	65.7	69.4	65.2	66.9	64.3	67.2	68.1	66.3	69.5	68.3	67.6
71.9	65.2	67.9	69.2	70.9	66.0	63.1	68.5	66.4	69.7	66.2	67.9	64.7	66.0	67.3	68.3	66.2	68.9	68.6	68.2	63.8	70.7	68.1	67.4	68.6	70.2	70.3	68.6	67.0	67.3	67.6	66.8	69.2	68.4	66.5	62.1	69.3	60.9	63.9	66.9	68.3	64.9	66.1	65.1	66.7	67.4	66.6	69.3	67.9	67.5
71.4	65.3	67.9	68.0	69.8	67.2	62.1	68.9	66.3	69.3	66.3	68.0	64.3	66.7	67.8	69.5	66.5	67.7	68.8	66.8	63.6	68.5	68.8	65.5	68.6	70.1	69.4	68.8	66.8	68.4	66.9	65.6	68.9	69.0	67.7	62.3	71.1	62.2	64.3	66.9	69.3	64.9	65.1	65.6	66.6	68.4	66.5	69.4	68.2	67.6
71.7	65.3	68.7	69.1	70.2	67.7	63.4	68.5	66.3	67.9	66.6	68.2	64.2	66.5	68.0	68.3	66.8	67.1	68.9	68.0	63.7	68.9	68.7	67.5	69.4	69.8	68.7	68.2	66.5	68.2	67.4	65.6	69.2	69.2	67.6	62.3	71.3	61.2	63.9	66.8	68.6	64.7	65.9	64.8	67.4	67.8	66.6	68.7	68.2	66.8
71.2	65.3	68.1	68.3	70.5	67.3	58.0	68.4	66.5	68.6	66.5	67.8	64.4	67.0	67.5	68.2	66.8	68.3	68.9	67.6	58.9	70.8	68.5	68.0	69.5	68.9	68.9	67.5	67.0	66.8	68.1	65.4	69.5	69.7	66.7	62.7	71.2	62.3	64.5	66.5	68.4	64.9	65.9	64.3	67.9	67.9	66.6	69.2	67.8	67.7
71.3	65.0	67.2	67.3	70.6	68.3	58.5	68.5	66.1	68.6	66.2	69.1	64.3	67.1	67.3	68.6	66.3	68.8	68.9	67.4	57.3	69.8	68.5	68.0	69.2	69.1	68.5	68.8	67.7	67.2	67.8	65.2	69.8	69.4	67.7	62.3	71.6	61.5	64.4	67.0	68.7	65.3	65.2	66.0	67.8	68.2	66.4	68.9	69.1	68.0
71.7	65.2	67.4	68.3	70.2	67.9	59.9	68.0	66.8	69.0	65.4	68.6	65.0	66.9	67.5	68.1	64.6	68.2	68.6	67.8	57.6	69.3	68.8	67.5	67.8	69.2	69.1	68.2	67.2	67.1	67.9	65.6	69.1	69.2	67.4	62.7	72.3	63.0	64.0	66.3	69.0	65.1	65.9	66.8	68.4	67.6	65.0	69.0	68.3	67.5
72.3	65.0	67.8	68.0	70.3	67.6	60.7	67.8	66.8	69.3	65.2	67.7	64.2	65.9	67.2	68.5	66.6	67.8	68.5	67.5	57.4	69.3	67.6	67.1	67.8	68.0	69.0	68.5	67.1	67.3	67.0	65.4	69.0	68.5	66.6	61.8	69.5	62.8	64.9	66.7	67.4	65.3	65.8	67.1	67.9	67.6	63.8	69.1	68.2	67.4
71.7	64.7	67.1	68.1	69.9	66.5	61.9	67.6	66.4	67.9	65.9	67.5	63.9	67.5	67.4	67.4	66.8	68.4	68.3	67.8	58.1	68.0	68.0	66.6	69.0	68.1	67.7	67.0	66.6	67.1	67.3	64.6	69.8	69.1	67.9	62.7	71.7	62.1	65.0	67.1	68.3	65.3	65.2	66.3	66.0	67.6	65.5	69.0	68.8	68.2
70.7	64.9	67.1	67.5	70.6	66.4	61.6	66.5	66.9	66.9	66.3	67.8	63.7	66.2	67.6	68.4	66.6	68.4	68.3	68.8	57.9	67.2	68.9	64.8	68.2	67.8	67.4	68.5	66.1	67.0	67.0	64.6	69.4	68.5	67.2	62.2	70.9	62.5	64.9	67.2	67.5	65.7	63.2	64.2	66.8	68.5	66.6	68.2	68.1	67.4
71.3	65.5	66.1	67.3	72.3	67.0	61.3	67.5	66.4	66.6	66.6	68.0	63.7	66.7	67.5	68.2	67.2	68.4	68.5	69.4	57.7	67.4	68.1	66.1	68.4	67.9	67.2	68.7	66.5	67.7	66.7	65.0	69.5	69.4	66.8	62.6	68.8	63.0	64.9	66.9	67.6	65.9	63.9	65.1	67.0	67.1	67.2	68.6	68.1	67.1
70.8	64.9	67.0	68.0	70.7	67.1	64.6	66.7	66.0	68.4	65.9	67.9	64.0	65.4	67.2	67.3	65.9	68.4	68.3	67.7	58.7	66.9	67.4	66.0	68.5	68.8	67.2	67.3	67.1	69.1	66.9	64.4	69.1	69.3	67.8	61.9	70.1	62.6	61.4	66.5	67.4	66.4	64.7	65.5	65.1	67.5	66.0	68.6	68.7	67.8
70.2	64.9	67.1	67.9	70.9	66.5	65.9	67.9	66.3	68.2	66.4	68.2	64.3	66.2	67.3	67.6	66.7	67.0	68.1	68.3	59.6	67.8	68.3	67.1	67.5	67.9	68.0	68.0	66.1	67.5	67.1	64.5	70.0	69.4	67.4	61.2	68.7	62.1	62.8	67.1	67.6	66.0	65.5	65.6	66.7	67.5	66.4	68.5	67.7	67.2
71.5	64.7	67.2	67.4	71.4	66.9	63.3	67.8	66.0	67.7	66.6	67.9	64.0	65.7	67.4	66.8	66.0	66.2	67.8	69.1	58.7	68.0	68.8	66.7	67.8	67.5	68.2	69.2	66.3	66.1	66.6	65.2	69.6	68.8	66.7	61.6	69.2	61.9	63.3	66.9	66.7	66.0	64.7	66.4	66.4	67.8	66.7	69.0	68.0	67.4
71.5	65.2	66.9	68.6	71.7	66.2	63.0	67.3	66.8	67.9	66.2	67.5	63.8	65.7	68.4	68.3	67.5	67.0	68.0	69.2	58.3	67.0	69.2	67.2	67.3	67.7	68.2	68.2	66.2	68.1	68.0	65.2	68.5	69.2	67.5	62.1	70.5	62.8	62.3	67.2	67.9	65.3	65.6	65.5	65.9	68.2	67.2	69.7	68.0	66.7
71.3	65.5	67.5	68.2	71.1	66.0	60.6	67.7	66.5	68.4	66.5	68.0	64.5	65.8	65.7	68.2	66.8	68.6	68.2	68.8	57.7	68.3	69.2	67.0	67.5	67.9	69.8	68.3	66.3	67.9	66.7	65.9	68.9	69.0	67.7	62.3	71.9	62.8	63.6	66.9	67.4	65.3	65.4	65.8	67.3	67.1	66.3	69.2	67.9	67.5
70.1	64.9	67.7	67.5	71.6	66.0	63.5	68.9	67.2	69.0	66.6	66.4	64.8	66.4	67.3	67.5	66.7	67.2	68.3	70.0	58.4	66.5	68.6	65.6	69.2	67.8	69.7	67.6	66.9	67.1	65.9	65.3	68.5	68.9	67.2	61.6	70.8	62.9	62.7	66.6	67.4	65.4	65.4	67.5	67.0	68.0	66.9	68.5	67.1	67.2
70.4	64.6	65.4	68.1	71.5	67.0	64.0	68.1	66.3	69.4	66.5	68.0	63.9	65.6	66.5	66.8	67.4	66.7	68.1	69.1	58.4	68.1	69.0	66.0	67.8	68.0	69.0	67.0	66.4	67.9	65.9	64.8	69.3	68.8	67.8	61.3	70.4	62.7	62.4	67.3	67.4	64.9	64.4	66.7	67.2	67.4	66.4	69.5	67.3	68.4
71.4	64.1	66.8	67.7	70.7	67.5	59.9	65.7	67.0	68.5	66.4	67.0	63.8	65.9	66.3	68.6	65.8	66.8	68.4	68.4	55.6	67.6	68.6	65.3	67.5	67.7	69.5	69.6	66.4	68.4	65.9	65.2	69.3	68.8	66.7	61.1	70.7	63.0	63.0	67.1	67.1	65.8	65.1	65.8	67.1	67.8	66.4	68.8	67.8	68.0
71.3	63.9	67.1	67.2	70.8	65.4	71.3	66.2	66.2	67.7	66.4	67.4	63.8	65.8	67.5	68.7	66.8	67.5	68.8	67.8	65.1	67.2	68.3	65.9	68.6	68.8	67.1	68.8	66.0	66.2	66.9	64.6	69.6	67.8	67.5	62.2	71.4	67.4	63.8	67.5	67.7	64.3	64.2	66.8	67.6	67.5	66.0	68.4	67.1	67.4
70.4	65.1	67.1	67.3	71.3	67.1	69.1	68.9	66.4	68.5	66.2	68.2	64.2	65.8	66.4	66.9	67.5	67.9	68.6	68.5	65.1	66.9	65.9	63.7	67.4	68.3	68.3	68.0	66.2	67.1	65.6	64.4	68.7	69.4	66.7	61.3	72.0	67.1	63.1	67.3	67.7	65.0	63.6	66.8	67.8	67.6	66.2	68.8	67.4	66.4
71.6	63.8	67.0	67.6	69.5	66.1	67.9	67.5	66.3	69.0	66.3	67.3	64.5	66.6	67.3	67.8	66.7	67.7	68.5	68.3	64.9	67.2	68.7	66.0	67.7	68.3	68.1	69.2	66.6	66.7	66.4	64.6	68.5	68.8	67.1	62.0	69.9	67.9	63.3	68.8	66.9	64.9	64.9	65.5	66.1	67.1	65.5	69.1	67.1	67.1
71.2	64.9	66.9	67.8	71.3	67.2	67.6	67.9	66.3	68.6	66.5	67.8	63.9	65.9	66.9	67.2	66.0	67.8	68.6	68.5	65.0	67.2	69.1	66.0	68.4	67.8	68.4	68.7	65.8	68.0	65.9	64.8	70.1	68.3	67.0	62.1	71.4	68.4	62.6	68.0	67.5	64.9	64.5	65.8	66.8	68.0	65.6	68.4	67.6	66.7
69.9	63.9	67.3	67.1	69.3	67.2	67.3	67.0	66.0	68.9	66.0	67.8	64.3	65.4	66.6	68.2	66.6	67.4	68.6	68.2	64.4	67.2	68.4	66.3	67.9	67.7	68.5	69.3	65.7	65.8	66.1	64.6	68.1	69.3	66.9	61.6	69.8	67.8	61.9	68.4	65.6	64.6	64.8	65.0	67.2	66.5	65.9	68.4	67.6	66.6
71.0	63.2	66.5	66.8	69.7	65.9	67.0	66.1	65.0	69.2	65.8	68.3	64.3	65.8	67.2	67.4	67.1	67.8	68.3	67.9	64.7	67.2	68.9	66.8	67.0	67.2	68.1	68.6	64.9	66.6	66.6	64.5	69.1	68.9	66.5	60.2	69.5	67.9	62.5	67.4	66.6	64.8	64.4	65.0	65.5	66.2	66.7	70.0	68.6	67.7
70.2	63.9	66.6	67.5	70.5	66.3	63.9	66.4	68.1	67.8	66.0	66.2	64.3	66.0	67.3	68.0	65.7	66.3	68.1	68.7	63.5	64.4	68.6	65.0	68.2	68.4	67.8	67.7	66.4	66.4	66.9	64.5	67.9	67.4	67.2	60.6	71.4	67.2	62.2	68.0	67.8	64.7	64.2	64.0	66.7	68.0	66.8	68.8	67.2	66.1
70.3	64.1	66.6	66.9	70.1	65.9	66.6	67.4	68.1	68.5	65.8	67.6	63.9	65.6	67.4	67.0	65.6	65.2	68.2	69.8	63.9	66.0	68.5	65.4	68.1	68.3	68.2	69.1	65.9	66.9	66.3	64.7	67.6	68.3	66.8	61.2	69.0	67.5	61.6	67.1	66.8	64.2	64.4	62.9	65.2	67.7	66.2	69.1	67.3	66.4
69.2	64.0	66.6	67.6	69.7	65.9	68.5	66.2	65.3	68.4	66.1	67.4	64.0	66.5	66.4	67.2	66.4	67.1	67.6	67.7	64.3	68.0	69.2	65.1	68.3	66.8	67.2	68.4	66.4	68.3	65.6	64.2	68.7	68.7	67.7	60.5	70.4	66.7	62.5	67.4	66.2	63.9	65.2	63.3	65.7	68.1	66.6	68.1	66.8	68.4
70.1	65.1	65.5	67.8	69.5	67.1	69.1	67.0	68.2	66.2	65.9	66.7	64.1	65.3	65.7	68.0	63.9	65.8	67.6	68.9	64.7	65.8	67.9	64.2	68.0	66.3	66.5	68.7	67.0	68.5	65.6	64.0	68.8	69.1	67.6	59.6	70.7	67.4	62.6	67.7	66.8	63.6	64.8	66.7	67.7	65.4	65.8	68.7	67.9	67.2
70.7	64.1	66.2	68.6	70.0	65.5	69.0	66.1	65.2	67.0	65.5	67.5	63.6	65.8	66.2	68.1	66.2	66.9	67.5	68.6	64.9	67.2	68.6	64.9	67.6	66.7	66.3	66.4	65.0	67.0	65.5	64.1	70.2	69.4	65.3	61.2	70.6	66.4	61.9	68.3	66.7	63.8	66.0	65.4	66.7	67.4	65.8	68.9	66.9	67.9
70.1	63.9	66.3	67.0	70.3	66.2	69.2	67.7	68.2	66.8	65.7	66.1	63.5	65.7	68.2	68.4	65.4	67.0	67.7	68.0	64.9	65.4	68.7	65.4	67.8	67.1	66.1	68.1	66.0	67.3	67.8	64.2	69.3	70.2	66.4	60.8	69.9	67.9	63.1	68.5	66.4	63.5	64.5	64.6	67.0	67.9	66.9	70.1	66.5	67.7
71.5	63.5	66.3	68.0	69.8	67.4	69.0	67.4	71.3	65.9	65.9	65.0	64.0	65.5	66.6	67.8	65.7	67.2	67.7	68.7	64.8	65.6	69.4	66.3	67.8	68.4	66.9	70.6	65.9	70.3	66.1	63.9	69.0	69.2	66.8	61.6	71.0	66.6	61.8	68.0	66.8	64.4	65.0	64.8	66.1	69.2	64.7	68.8	67.1	66.3
70.5	64.4	66.7	68.3	69.8	65.3	69.5	67.9	68.2	67.7	65.4	67.1	63.9	65.1	66.6	68.0	65.4	67.3	67.8	69.4	65.0	67.6	68.5	64.5	67.3	68.2	66.1	67.8	66.0	65.0	65.8	64.1	68.1	69.1	67.9	63.0	71.0	66.9	62.7	67.9	67.2	64.6	64.8	65.4	64.7	66.0	66.1	68.2	67.4	67.2
70.1	64.0	67.1	67.9	71.1	64.8	69.8	68.4	68.2	67.3	65.5	67.0	65.7	64.6	66.3	68.7	65.9	67.4	67.9	68.8	65.0	65.4	68.7	64.6	67.9	67.9	67.0	68.5	64.9	68.8	66.6	64.1	69.2	70.4	65.5	62.6	72.1	68.6	62.4	69.0	67.4	63.7	65.1	66.2	65.0	66.8	64.6	69.0	66.8	68.2
71.3	63.3	67.1	66.8	70.1	65.8	69.1	66.5	68.2	67.4	65.8	66.4	63.7	64.4	67.9	68.3	66.4	67.0	68.1	69.2	64.7	65.3	68.2	65.5	67.5	67.4	67.5	67.4	65.8	69.3	67.7	64.0	68.4	68.1	67.4	56.4	70.9	68.5	61.6	69.0	66.3	63.3	64.6	65.2	66.4	68.8	66.0	68.2	66.5	66.7
71.8	63.9	66.3	66.9	70.6	66.8	69.0	67.7	68.2	69.0	65.9	66.6	63.6	63.9	66.4	67.9	65.3	67.3	68.2	68.4	64.8	65.7	68.5	65.8	67.4	69.1	67.3	69.0	65.1	66.2	66.9	64.5	68.4	68.6	67.2	59.6	71.5	66.0	62.3	68.2	67.8	63.0	64.6	64.4	66.8	67.1	66.6	66.5	65.3	68.2
70.7	63.0	66.7	67.1	70.1	67.7	69.6	65.3	68.2	67.2	65.3	66.7	63.4	64.6	66.8	66.8	64.0	67.6	67.8	69.5	64.8	66.8	70.0	64.5	67.3	67.3	67.6	69.7	67.1	67.4	66.8	64.0	69.1	68.6	68.2	55.4	70.2	67.8	62.2	68.0	66.7	62.9	63.2	66.4	67.5	68.9	63.9	68.7	66.2	66.3
70.9	63.4	67.1	66.5	69.8	66.6	69.7	67.8	68.2	67.2	65.5	66.6	63.7	63.9	67.2	67.1	65.4	68.4	67.5	69.8	64.9	67.3	65.6	67.0	66.3	68.4	66.7	71.1	65.7	66.8	67.1	64.0	68.0	67.9	66.7	58.3	70.7	67.6	61.7	68.8	66.8	63.5	63.5	67.6	67.8	67.8	64.9	67.2	66.2	68.3
70.9	64.0	66.1	68.3	70.3	67.5	69.4	67.4	68.2	67.9	65.7	67.5	63.6	64.7	66.8	68.5	66.2	66.8	67.7	69.8	65.0	66.9	68.3	65.3	66.0	68.3	66.5	70.2	66.0	65.7	66.7	63.9	69.0	69.6	67.0	59.5	70.8	67.9	62.0	67.6	68.1	62.9	65.5	65.0	66.4	68.2	66.9	69.1	66.9	67.0
70.2	63.3	67.5	64.8	69.4	66.4	69.4	66.6	68.2	66.6	65.5	67.3	64.3	64.9	66.4	68.5	65.0	67.6	67.6	69.8	64.8	67.4	67.1	65.8	66.9	67.8	65.1	67.4	65.1	62.8	66.1	63.3	68.8	69.0	65.9	60.4	70.0	68.2	62.2	68.5	67.2	63.9	63.1	65.8	67.3	66.8	66.2	67.7	67.1	68.3
69.2	62.7	66.2	67.4	71.7	66.0	69.6	66.4	68.2	66.9	65.6	65.7	64.2	64.7	67.6	69.7	67.0	66.1	67.6	67.5	65.2	67.9	69.1	65.4	66.5	68.0	65.6	67.3	65.0	67.3	66.4	63.8	68.3	69.9	66.6	60.3	70.1	66.9	62.3	68.1	67.3	63.2	64.4	67.4	67.3	66.3	64.9	69.2	66.8	66.9
69.6	63.1	66.1	65.7	70.8	64.3	70.4	67.2	68.2	67.9	66.0	68.3	63.3	66.1	67.2	68.0	65.4	67.3	67.5	68.9	65.0	66.6	68.8	65.8	65.8	66.2	66.8	67.3	67.0	64.9	67.0	63.7	68.4	70.3	65.9	60.0	70.1	67.4	61.6	68.8	65.3	62.7	63.7	66.0	65.3	68.2	64.9	69.5	64.5	67.2
69.4	62.8	65.9	67.9	70.2	66.8	68.9	67.0	65.2	68.0	65.9	66.7	63.7	65.1	67.2	67.3	66.9	67.0	67.6	69.1	64.7	66.6	67.7	65.9	68.2	65.9	67.6	66.1	65.2	67.4	66.7	64.1	68.9	67.8	66.8	60.8	70.2	67.8	61.6	68.7	64.7	62.8	64.4	66.0	64.0	68.0	64.8	69.2	67.2	66.5
70.5	63.0	66.3	67.0	70.7	66.8	69.1	68.8	68.2	67.9	65.7	68.7	63.2	65.4	66.1	68.0	65.9	66.2	67.9	69.0	64.8	65.3	70.1	64.1	67.5	65.8	66.7	69.6	65.8	64.4	65.5	64.1	69.4	71.5	66.1	59.5	69.9	67.2	60.9	68.3	64.9	62.7	63.3	66.6	66.0	67.0	63.1	68.8	67.7	67.6
71.0	62.1	66.0	68.8	69.8	65.4	68.8	62.7	64.8	68.0	65.6	65.3	63.2	64.8	64.9	68.9	66.3	67.4	67.4	68.5	64.7	67.2	70.5	65.3	67.1	66.8	68.8	66.8	65.1	66.1	65.0	64.2	69.5	67.6	65.9	59.5	70.4	68.4	61.5	68.0	67.2	63.1	63.7	66.4	64.6	65.4	66.8	67.8	66.4	67.9
69.9	63.2	66.5	66.2	70.9	65.4	59.9	67.0	68.0	67.1	65.6	66.2	63.4	64.4	68.2	67.6	65.7	67.5	67.6	68.7	60.3	67.3	66.6	65.7	67.9	66.7	67.8	64.5	65.1	69.7	67.5	64.2	67.2	70.1	65.7	61.1	70.4	66.7	61.0	69.0	65.3	63.3	64.5	66.4	63.8	67.8	63.9	69.7	66.4	68.1
71.2	63.0	67.5	67.2	70.4	65.5	68.9	68.3	68.0	65.9	65.3	66.5	64.0	64.2	65.9	65.0	65.7	67.0	67.7	70.1	61.3	65.7	67.0	64.4	67.7	67.1	66.5	68.1	67.1	65.6	65.6	64.0	68.7	71.2	66.3	60.1	70.6	66.3	62.1	68.8	67.3	63.5	63.8	65.4	66.2	66.3	67.7	69.4	66.2	68.4
71.2	63.0	67.0	66.7	70.7	64.5	68.3	68.2	68.0	66.3	65.6	67.9	63.6	64.3	66.5	67.7	65.5	66.0	68.0	67.5	61.9	65.3	68.8	62.5	67.3	68.4	66.4	68.5	64.9	66.7	65.2	64.0	68.9	68.3	66.3	61.4	70.4	66.7	62.4	68.2	68.0	63.6	63.3	67.1	67.0	66.7	65.4	69.7	67.2	65.7
70.1	63.3	66.3	67.2	70.0	67.2	68.4	66.2	68.0	67.8	65.8	69.1	63.2	65.0	65.6	66.2	67.6	66.4	68.1	68.5	61.6	66.1	64.0	61.9	68.2	67.2	66.8	68.7	65.1	66.2	63.5	64.3	68.3	69.4	67.1	60.3	70.6	67.2	61.4	69.0	67.0	62.6	64.1	66.8	66.2	65.1	68.3	69.2	67.5	67.0
71.3	61.2	66.1	67.3	70.9	65.4	69.5	65.2	73.4	67.1	65.7	66.1	63.7	64.9	66.9	63.9	66.8	66.8	67.8	67.4	61.5	67.4	67.3	63.5	67.3	67.3	67.0	68.8	65.0	69.8	64.2	64.5	66.1	67.4	67.0	60.6	71.1	67.8	61.7	67.4	67.0	62.5	63.1	63.8	63.7	64.8	65.5	70.3	67.1	68.2
69.2	63.2	67.1	68.2	71.8	65.8	67.3	64.8	64.8	67.3	65.8	67.4	65.0	64.8	65.5	66.0	66.6	67.0	67.9	69.1	61.0	64.9	68.4	64.9	67.0	67.2	66.9	66.1	65.2	64.0	64.6	64.8	69.0	68.6	64.0	59.6	70.5	67.5	61.1	67.1	66.6	64.0	64.8	65.8	67.4	66.2	67.3	70.1	66.6	67.5
71.7	62.8	66.4	66.2	69.4	65.8	64.0	67.6	69.1	67.8	66.0	67.0	63.3	64.9	66.4	66.4	66.8	65.1	67.6	68.2	59.7	67.0	67.0	64.6	68.1	67.7	67.9	65.1	66.4	67.2	62.9	64.7	67.9	67.7	66.4	60.9	71.4	66.3	59.8	67.4	66.6	63.3	63.2	65.8	65.7	65.4	67.6	70.5	66.9	66.7
71.0	63.8	66.5	66.8	70.3	65.2	67.5	68.0	69.1	68.5	65.4	67.7	63.3	65.3	67.8	68.1	67.4	66.6	67.6	69.4	59.6	65.4	69.5	62.0	67.3	67.4	67.7	70.9	65.1	68.8	65.7	64.4	68.8	69.0	65.5	61.7	71.3	67.1	60.6	68.6	67.6	62.6	64.2	66.4	65.5	67.3	68.2	66.8	67.4	66.2
71.5	63.0	66.6	67.2	70.2	64.8	68.5	65.7	69.1	66.4	66.0	68.3	63.6	64.6	66.2	67.3	64.4	67.1	67.5	69.6	61.3	65.7	67.6	64.2	66.9	68.5	67.4	66.3	65.0	66.5	65.1	64.4	70.9	70.1	68.6	60.9	71.5	67.4	60.9	67.8	66.8	62.4	64.7	67.6	63.7	65.8	65.5	69.0	67.6	67.5
70.4	63.2	66.1	63.4	71.2	68.6	69.6	68.1	69.1	66.9	66.2	66.8	63.9	63.6	65.6	66.8	68.6	66.2	67.7	69.2	61.0	64.2	69.7	65.9	66.8	67.6	65.1	65.9	66.1	69.7	64.8	63.6	69.7	69.1	66.6	60.3	70.7	66.0	61.8	67.7	67.2	62.2	62.7	67.9	69.7	65.3	64.5	67.9	67.8	66.8
69.9	62.9	67.0	67.9	70.9	67.1	70.0	67.5	69.1	65.5	65.7	66.9	64.9	65.0	66.4	69.7	65.6	67.9	67.4	68.7	61.6	67.3	68.1	65.1	67.1	68.0	65.5	65.7	66.6	66.2	65.6	63.7	70.8	70.0	67.1	60.1	69.8	66.2	61.9	68.2	67.1	62.4	63.3	68.5	65.2	68.2	67.5	69.5	67.7	67.5
69.6	62.5	66.7	65.6	68.5	66.8	69.2	66.7	69.1	65.0	65.9	67.9	63.2	64.9	67.5	70.5	66.8	67.3	67.9	68.3	62.3	67.9	69.6	63.9	66.0	68.5	66.4	65.2	65.1	66.4	65.9	63.7	71.0	70.3	66.3	60.4	67.9	66.3	60.1	68.5	67.4	63.1	63.0	67.7	65.3	67.0	67.1	68.1	67.7	67.0
70.6	63.5	66.0	67.5	70.6	66.4	69.7	67.7	69.1	67.2	65.9	68.1	63.3	65.0	66.9	69.7	67.8	66.6	67.8	69.7	61.6	67.6	66.6	66.2	67.1	66.0	67.3	68.0	66.1	66.7	66.4	64.2	70.0	71.0	66.9	59.7	70.6	66.4	61.6	69.1	66.5	62.3	63.6	67.0	67.6	66.8	67.1	67.0	68.4	66.6
70.2	62.4	66.2	68.8	70.4	66.6	69.0	66.9	69.1	67.0	65.5	66.6	63.4	65.3	66.9	67.6	64.6	66.3	67.9	69.2	61.9	68.4	70.4	66.4	66.7	67.5	67.0	68.9	66.1	67.1	66.6	64.1	70.9	69.2	67.4	60.9	70.4	67.4	61.0	67.7	66.5	62.7	64.0	66.1	65.0	68.0	66.2	69.5	66.3	67.4
70.5	62.8	66.5	65.7	70.5	65.9	65.3	65.3	69.1	67.5	65.9	65.0	63.4	64.3	66.6	67.4	64.9	64.0	67.6	70.2	60.3	63.8	65.2	63.8	68.1	66.8	65.7	67.1	65.0	69.6	66.1	63.8	69.8	70.0	67.1	60.6	69.9	65.4	60.4	68.2	65.9	62.6	63.0	67.0	67.2	66.6	67.3	67.7	67.3	66.9
70.8	62.8	66.3	68.8	67.6	66.2	66.5	65.8	69.1	66.0	65.3	66.0	63.2	65.2	66.7	68.5	63.6	67.6	67.4	70.1	60.9	46.7	65.0	63.5	67.5	67.0	65.9	69.4	66.4	67.4	64.7	64.0	69.5	69.1	67.5	61.8	70.8	68.5	61.4	69.2	66.4	63.1	64.0	65.5	65.4	63.9	61.9	66.1	67.0	68.5
70.2	62.1	66.6	65.1	71.2	67.0	67.4	66.2	69.1	67.7	66.0	68.1	63.3	65.1	66.8	66.3	67.5	66.9	67.7	68.5	61.1	52.2	70.1	66.9	67.2	67.4	66.3	68.2	65.8	68.3	66.0	64.1	72.2	68.4	69.5	60.7	71.7	66.6	61.5	68.1	66.8	63.0	64.1	67.2	66.6	66.5	65.4	68.9	67.6	67.3
68.1	61.8	67.1	62.3	70.1	66.2	66.8	65.5	69.1	66.4	66.0	64.5	62.6	66.1	66.8	65.0	66.8	67.3	67.5	70.2	60.9	59.0	68.3	67.3	66.8	68.9	66.2	67.9	65.7	65.5	67.3	64.2	67.4	67.9	67.6	62.3	70.6	65.5	62.9	67.6	68.6	63.2	62.9	67.3	66.5	67.2	65.6	68.0	66.4	69.1
70.3	61.8	66.7	65.9	71.6	66.9	68.6	65.1	69.1	66.4	66.2	66.4	62.9	67.0	66.9	70.0	65.9	67.4	67.5	69.8	61.8	63.6	68.8	67.5	67.6	68.2	65.3	68.0	65.6	67.7	66.4	64.0	67.9	64.8	67.3	62.1	70.2	66.7	61.9	69.2	67.2	62.5	62.6	66.7	66.1	68.9	67.2	66.7	67.3	68.5
71.5	62.9	67.5	66.0	69.8	67.3	67.8	65.2	69.1	66.5	65.5	65.4	63.4	66.0	67.1	67.9	66.4	66.2	67.3	68.8	61.9	65.1	66.1	68.7	67.4	68.3	65.8	66.9	67.5	67.9	67.3	64.0	70.0	69.1	68.3	62.3	69.6	68.1	62.6	69.4	67.1	62.4	63.2	66.5	67.7	66.7	67.7	68.1	66.2	67.5
72.6	62.6	66.4	67.6	70.4	67.7	67.6	66.3	69.1	65.9	65.8	65.3	63.3	66.6	68.4	68.1	67.0	67.5	67.1	69.7	61.7	67.4	67.2	69.3	67.0	65.7	65.6	67.9	66.0	66.9	68.6	64.1	68.3	71.2	69.9	62.4	72.6	67.3	60.7	69.5	67.8	62.6	63.6	65.3	67.0	68.7	67.3	67.5	65.9	65.6
71.2	63.1	66.6	66.9	70.6	66.9	68.4	66.7	69.1	65.0	65.9	64.7	63.7	65.5	67.3	69.8	66.4	67.0	67.4	69.6	62.0	66.9	68.0	69.5	66.8	68.7	63.9	69.2	66.2	68.3	68.4	63.7	68.7	71.0	67.1	61.9	72.2	65.6	61.7	68.9	68.3	60.9	64.8	65.9	66.7	69.0	67.2	67.2	64.3	69.1
72.0	62.5	66.8	67.3	72.2	67.7	64.7	66.6	69.1	65.6	65.5	65.0	63.5	66.0	67.9	68.1	65.8	66.2	67.5	69.1	60.8	67.5	70.1	68.4	67.2	67.4	65.1	68.1	65.7	68.1	67.5	63.7	69.9	69.3	67.4	62.4	71.2	66.0	62.6	68.9	65.8	62.3	63.2	67.1	68.0	67.9	65.5	68.8	64.6	65.9
70.2	62.3	65.0	68.8	69.1	67.0	66.9	68.2	69.1	65.1	65.2	66.2	64.0	65.3	67.3	67.3	67.7	66.5	67.0	68.3	61.6	67.3	64.6	68.1	67.1	69.1	65.5	69.0	66.7	68.0	64.9	63.5	67.1	67.5	67.5	62.5	69.7	65.7	62.7	67.7	68.3	56.4	63.5	66.9	66.6	67.0	65.3	66.6	66.0	67.3
71.1	62.6	65.6	67.5	70.3	67.5	67.1	66.2	69.1	65.8	65.1	67.2	63.6	66.2	67.7	65.0	65.6	66.3	67.3	68.6	62.1	67.6	68.7	67.3	66.6	67.8	65.0	67.9	66.7	67.4	65.2	63.5	68.4	68.3	67.0	62.3	70.0	69.0	63.4	68.4	66.6	57.5	63.5	67.1	68.2	68.0	63.8	67.1	66.3	67.5
72.5	61.8	66.4	65.6	70.9	68.0	67.5	66.1	69.1	66.4	64.6	64.6	63.5	66.9	67.8	66.8	65.6	67.7	67.3	68.9	61.5	67.9	67.3	69.0	65.5	68.8	65.9	67.2	65.3	67.9	66.7	63.7	69.2	67.7	67.0	62.6	71.1	65.6	62.3	68.4	67.5	59.7	63.3	66.3	67.8	68.1	64.3	67.0	67.3	67.2
70.7	62.8	64.7	66.7	70.3	67.9	68.7	67.2	64.8	66.9	65.0	66.9	63.3	66.2	68.0	66.8	65.0	66.8	66.9	69.6	62.3	68.5	67.2	71.8	67.2	68.1	66.1	69.2	66.9	67.6	68.5	63.8	68.4	68.2	67.4	62.7	71.5	66.9	62.1	68.6	66.4	59.5	63.2	65.3	67.9	68.9	64.8	68.8	66.0	68.7
72.4	63.5	65.9	65.8	70.6	67.2	67.0	66.4	69.1	67.7	65.4	66.0	63.7	66.5	68.7	66.2	65.7	67.6	67.1	70.2	61.3	68.1	67.4	70.7	66.3	67.7	65.9	69.7	67.0	67.6	66.9	64.3	66.8	70.5	68.7	63.1	71.5	66.5	62.5	68.7	66.8	62.7	63.6	67.2	68.0	67.8	66.2	67.5	66.2	67.5
72.5	62.5	64.0	66.0	70.9	68.1	66.9	66.1	64.9	68.2	65.4	66.6	63.9	67.5	68.4	69.7	66.7	67.6	67.2	70.4	61.4	68.2	67.5	68.9	66.6	69.3	67.6	68.6	66.9	67.5	65.8	64.6	68.1	68.3	68.4	63.5	71.5	65.5	62.4	69.7	67.8	60.7	63.4	67.2	68.1	68.0	65.9	68.5	66.2	66.8
74.4	62.3	65.0	68.8	71.4	69.2	66.2	65.8	69.2	67.1	65.5	67.6	63.8	67.9	67.0	68.8	65.2	66.4	67.1	69.1	61.3	68.0	66.8	69.3	66.7	68.6	67.3	69.0	67.2	68.5	63.6	64.4	69.1	67.6	67.4	63.7	72.1	68.1	63.3	68.1	67.7	60.4	64.2	67.4	68.4	66.7	66.1	68.2	67.5	67.5
74.1	63.1	67.8	66.8	70.6	68.7	65.5	66.9	69.2	68.0	65.2	66.4	63.8	68.1	68.6	67.4	66.2	67.6	67.0	69.1	59.4	69.5	67.3	70.5	67.2	70.7	66.7	68.4	67.9	69.0	66.7	64.3	67.4	68.6	67.8	63.4	74.4	67.0	63.7	69.6	69.2	63.2	63.8	66.7	68.4	68.9	65.1	68.7	66.9	66.9
74.2	63.3	70.9	66.2	71.1	68.1	65.7	65.6	69.2	67.8	65.6	66.1	64.0	68.5	69.7	68.3	67.6	68.9	67.2	69.2	60.8	69.8	67.7	71.3	66.4	72.7	67.2	68.3	67.1	68.0	66.8	64.3	69.2	68.2	68.7	63.1	74.9	68.2	64.9	69.5	70.7	65.1	63.5	67.7	68.5	69.4	66.4	67.6	66.3	68.4
73.3	63.6	67.3	66.3	71.4	68.4	62.4	66.1	69.2	66.9	66.1	67.0	64.0	69.5	70.1	66.1	67.0	67.9	67.2	68.5	59.7	69.3	67.9	73.7	67.8	73.3	66.2	68.2	67.6	69.0	68.2	63.5	67.7	68.3	69.9	63.2	74.2	68.2	64.3	70.1	70.8	63.3	63.4	67.6	67.7	71.1	67.1	67.6	67.2	67.3
74.5	64.2	67.1	67.0	71.6	69.1	63.5	67.0	69.2	66.8	65.8	66.5	64.1	68.0	69.6	68.7	66.5	67.9	67.4	68.4	62.0	69.2	67.6	74.5	69.1	71.4	65.3	67.4	67.4	68.5	68.1	64.2	67.9	68.9	69.4	63.8	73.2	68.2	63.4	69.7	67.3	63.2	63.1	67.3	68.2	71.7	65.8	68.2	66.7	67.7
75.4	62.8	68.6	65.9	71.5	69.0	63.7	66.8	69.2	67.2	65.6	64.9	63.9	68.0	70.3	67.5	65.9	66.5	67.3	69.7	62.5	68.9	66.9	75.8	68.1	71.2	65.4	67.3	68.1	68.9	67.0	64.7	69.4	67.0	67.7	64.3	73.3	68.2	64.1	68.0	69.5	65.2	62.6	70.6	69.0	71.8	66.6	68.0	65.6	67.7
74.8	64.2	69.6	70.0	71.7	69.8	65.9	66.2	69.2	64.8	65.6	65.7	63.9	68.0	70.4	66.8	66.8	66.3	67.3	70.9	64.2	68.3	66.8	76.0	68.2	72.0	65.7	67.8	67.3	70.0	68.8	64.2	68.4	69.3	68.3	65.6	72.1	68.2	64.0	67.9	68.9	67.1	63.2	71.5	69.8	70.9	65.8	67.8	65.1	67.1
74.1	63.4	72.7	65.4	71.9	69.0	66.8	67.1	69.2	63.3	63.7	65.5	64.0	68.0	70.5	66.3	65.7	66.4	67.3	68.7	64.6	68.4	67.5	76.1	66.0	71.7	62.9	68.5	68.0	70.3	68.3	64.4	69.0	67.3	68.8	65.7	73.2	68.2	63.7	68.2	69.6	67.0	62.9	73.0	69.8	71.0	62.4	68.1	64.3	67.1
73.1	63.5	68.6	66.7	72.3	70.9	66.8	66.5	69.2	61.6	64.9	66.2	64.4	67.1	70.5	66.3	66.1	64.8	67.4	68.2	64.6	68.5	67.2	76.2	62.6	72.2	61.9	68.2	67.8	69.8	68.5	64.6	68.4	67.5	68.1	66.7	74.4	68.2	63.6	65.7	70.4	61.0	63.5	73.3	70.6	69.6	66.4	68.5	66.2	66.1
70.9	63.5	70.6	66.9	71.5	70.7	67.5	67.0	69.2	63.9	65.4	65.6	64.4	68.1	69.5	66.9	66.9	65.9	67.6	69.7	64.6	66.8	66.6	76.2	65.9	73.4	64.4	67.9	66.9	70.0	68.1	64.3	69.0	68.3	69.0	65.9	74.0	68.2	64.6	67.8	71.3	57.6	63.9	71.4	70.0	70.5	66.1	68.7	66.0	67.1
68.8	63.5	68.5	67.5	71.7	70.4	67.8	65.8	69.2	64.5	65.4	66.3	64.2	67.3	69.6	67.0	67.3	62.5	67.6	69.6	64.8	68.1	67.8	75.4	67.5	72.7	65.5	68.5	66.6	69.9	69.1	65.1	68.3	68.3	68.5	65.4	73.1	68.2	64.8	68.1	70.9	63.0	63.9	72.1	69.0	69.4	65.7	69.9	66.1	66.5
67.2	65.1	68.4	67.4	71.8	69.0	68.9	67.2	69.2	66.0	66.3	67.4	64.2	65.3	68.3	67.1	67.1	65.5	67.8	68.5	65.5	67.4	66.5	75.6	67.6	71.8	64.7	67.5	66.1	69.4	67.9	65.1	69.0	69.7	69.1	64.7	71.3	68.2	65.0	68.8	70.5	66.3	64.4	69.0	68.1	69.6	67.6	69.8	66.2	67.3
65.8	64.5	68.0	67.4	71.7	69.4	69.6	66.0	65.9	66.9	66.0	66.5	64.8	67.2	67.4	66.7	66.4	66.6	67.7	70.4	65.8	68.0	65.8	74.7	68.3	70.6	64.9	67.7	65.6	69.1	67.4	66.5	68.0	67.1	68.3	63.8	69.6	68.2	65.4	67.4	68.9	67.5	64.7	67.0	68.8	68.4	66.5	68.6	66.9	68.3
65.5	64.9	67.8	67.2	71.2	68.0	69.9	66.1	66.1	68.7	65.3	66.0	64.5	65.9	67.7	67.3	65.9	68.0	68.0	70.2	65.7	66.6	65.8	65.6	66.5	70.9	66.4	68.2	65.4	67.4	68.3	67.7	68.6	68.7	69.2	63.5	64.5	68.2	64.9	67.8	68.3	67.4	64.5	65.3	67.6	67.4	66.0	69.0	66.5	67.7
65.3	64.5	69.4	68.4	70.8	66.6	69.1	67.8	66.4	67.5	64.2	66.6	65.1	67.3	68.0	67.2	66.1	68.8	68.3	70.6	65.2	65.7	66.6	61.4	68.3	70.3	66.9	66.6	65.8	67.3	68.3	67.5	67.6	68.7	68.3	63.4	65.1	68.2	65.3	71.2	68.6	66.4	64.8	63.9	66.9	68.7	64.0	67.4	66.2	68.2
67.5	63.9	68.5	67.6	69.8	67.4	68.6	67.2	65.9	67.9	63.5	67.9	64.5	67.1	67.9	67.5	66.1	67.3	68.4	70.8	65.1	65.8	66.3	60.2	68.4	69.9	65.4	67.7	65.9	66.1	67.9	68.3	69.8	68.1	69.3	62.6	59.0	68.2	64.8	67.5	68.5	65.5	64.8	62.0	66.8	68.0	64.0	68.1	66.8	68.5
68.1	64.7	68.3	67.6	71.1	67.1	69.2	66.9	65.1	67.6	65.0	67.5	64.9	67.9	67.6	67.2	66.1	68.2	68.4	70.5	65.7	65.2	67.2	59.0	67.0	70.7	65.3	66.6	66.3	65.6	67.5	68.1	68.5	68.6	67.6	62.4	61.9	68.2	65.6	68.0	69.2	65.7	64.1	60.0	66.3	68.6	65.8	66.8	67.3	67.2
68.6	64.6	66.1	67.5	68.5	65.3	68.1	67.6	65.0	68.0	64.8	66.5	64.5	67.6	66.3	67.5	63.2	69.2	67.7	69.4	65.0	63.1	66.5	54.1	68.2	69.3	66.1	67.7	65.7	63.4	66.0	67.8	68.0	67.8	67.9	61.0	55.0	68.2	66.5	69.7	67.7	65.1	63.9	58.8	68.1	65.9	65.8	71.0	66.6	67.1
67.8	64.8	61.8	67.4	70.0	62.9	68.1	67.5	65.6	66.0	65.2	67.4	64.3	66.3	65.3	66.4	63.6	69.4	67.7	68.2	64.7	59.8	65.8	48.6	66.8	66.6	67.7	67.7	64.3	62.1	65.3	65.2	67.5	68.4	67.4	59.8	53.9	68.2	65.7	65.8	65.0	63.6	63.5	60.1	65.8	64.1	66.6	71.2	66.7	68.2
68.2	64.8	58.4	66.9	70.1	62.4	67.6	66.6	65.6	66.1	63.3	67.4	64.3	66.4	64.3	65.7	62.0	68.9	67.6	67.1	64.3	56.4	66.8	48.1	68.0	64.6	66.6	67.6	62.5	57.9	63.9	65.9	67.8	68.0	66.1	57.7	49.3	68.2	64.5	65.1	63.6	65.8	62.9	57.8	66.8	63.6	62.9	71.5	67.4	67.8
68.2	64.8	58.7	66.4	70.0	60.9	67.0	67.0	65.5	66.9	63.1	67.9	64.6	66.2	64.3	67.4	63.5	67.2	67.6	65.7	64.0	44.8	66.5	49.3	69.5	65.0	67.2	67.4	62.1	57.0	63.8	65.6	68.8	68.0	65.7	57.4	49.9	68.2	64.3	65.2	63.2	65.4	62.0	56.3	66.4	62.5	63.9	70.2	67.0	66.9
66.6	64.7	54.8	66.7	69.2	53.5	66.0	67.0	66.6	65.9	65.0	68.6	64.6	65.3	64.2	66.5	64.7	68.8	67.4	66.5	63.8	37.3	66.4	46.3	68.2	65.0	65.6	67.3	62.4	55.8	63.8	65.7	68.2	68.4	65.1	57.2	51.2	68.2	64.0	65.1	63.8	63.8	64.0	55.7	64.2	62.8	65.1	71.0	68.3	67.2
66.4	65.0	50.9	67.6	69.0	42.4	65.6	67.4	66.9	66.5	66.9	68.0	64.9	65.2	64.1	66.8	65.5	67.3	67.4	64.6	63.7	35.4	66.0	45.3	66.4	63.9	66.8	67.1	62.7	56.3	63.7	66.8	68.0	69.0	65.6	56.4	50.1	68.2	64.6	65.5	61.5	63.2	61.3	55.8	65.6	61.2	68.2	70.5	68.8	66.7
66.8	64.7	55.4	67.7	70.6	33.2	65.6	66.9	67.1	67.3	67.0	67.3	65.3	66.2	62.9	67.7	66.4	66.7	67.6	66.4	63.7	34.5	67.0	45.4	68.2	63.6	68.0	67.0	62.8	50.2	64.5	67.3	68.8	68.3	65.3	55.6	43.0	68.2	63.9	65.4	60.5	64.1	63.5	53.4	61.7	60.9	68.0	70.8	68.6	67.3
66.3	65.2	56.0	66.6	71.2	29.7	66.3	67.4	66.8	68.1	67.2	67.2	65.3	65.8	62.7	67.4	65.9	66.4	67.7	66.2	63.8	35.4	67.2	42.4	69.6	62.3	66.9	65.9	61.3	46.6	64.5	67.1	68.5	69.7	62.6	55.1	37.0	68.2	62.8	65.2	59.6	63.3	63.2	50.6	48.1	59.6	67.9	69.3	66.3	66.8
66.2	65.3	54.5	67.4	69.4	26.7	65.6	67.1	67.1	66.6	65.8	68.3	65.2	66.6	61.5	66.9	66.1	66.5	67.5	65.0	63.7	34.7	67.4	41.9	71.2	62.0	65.9	66.0	54.7	42.6	63.1	66.1	68.0	69.5	61.2	54.7	36.7	68.2	61.8	64.9	58.7	61.4	63.4	51.9	37.6	57.7	66.4	67.4	68.3	67.0
65.7	65.7	57.1	68.1	69.1	25.2	64.6	67.4	66.3	67.1	68.8	67.7	65.4	66.0	63.1	67.5	66.3	65.6	67.6	64.2	63.1	32.3	68.0	42.8	69.0	60.9	66.5	66.7	48.4	37.4	62.9	67.3	68.6	69.4	61.1	54.2	34.8	68.2	60.2	63.3	57.8	57.6	63.9	53.2	26.1	59.4	69.8	68.4	68.6	66.7
65.3	65.8	55.7	67.9	67.2	24.9	63.4	67.3	66.6	67.7	69.0	67.3	66.2	65.6	64.0	68.0	67.9	66.4	67.7	63.4	63.0	29.3	67.2	38.6	66.6	60.3	67.0	67.0	43.6	35.1	63.9	67.7	69.0	69.0	61.7	53.6	36.6	68.2	60.3	64.0	56.8	58.9	61.5	54.1	21.6	61.1	70.1	69.1	68.2	66.6
65.1	65.8	61.1	67.8	68.6	22.5	64.3	67.3	66.1	68.5	69.4	68.2	66.0	66.5	63.8	68.3	67.1	66.7	68.2	62.5	63.3	27.4	66.4	41.1	68.6	60.0	69.9	67.7	37.4	32.9	63.5	68.5	68.8	70.4	62.2	47.2	32.3	68.2	60.9	64.2	55.1	58.5	64.1	53.3	26.9	60.3	71.1	68.6	68.1	67.0
62.6	65.6	60.8	68.2	68.1	22.0	64.7	67.0	66.5	67.2	65.4	66.8	66.0	64.0	64.4	66.9	65.2	66.8	66.9	63.4	63.4	27.3	67.8	40.6	69.5	57.2	70.5	66.4	35.3	32.7	63.6	66.9	69.0	68.5	62.9	47.4	31.6	68.2	63.5	65.0	50.4	56.0	64.0	52.8	45.7	59.6	67.5	73.8	67.3	67.5
52.4	65.8	58.9	69.0	67.9	17.4	64.4	68.2	67.4	68.4	65.1	67.5	65.0	66.1	63.8	67.5	65.4	66.8	66.2	63.3	63.9	24.2	66.5	40.1	68.3	56.6	69.9	65.4	32.1	31.8	64.6	66.9	68.0	68.1	60.6	38.1	29.7	68.2	62.4	64.6	48.6	57.2	64.8	53.0	53.6	57.9	67.2	74.2	67.7	67.0
44.6	65.8	58.4	67.9	68.9	17.9	64.4	68.1	66.6	68.3	65.5	67.9	65.7	65.0	63.4	67.8	65.0	68.9	66.5	64.4	63.7	21.3	67.4	39.4	68.4	54.6	71.3	64.7	27.9	31.0	63.6	65.7	70.1	68.8	40.6	28.8	30.4	68.2	63.7	65.0	43.4	56.6	64.8	53.0	48.0	58.9	65.9	73.4	64.4	66.5
37.6	66.3	56.1	68.7	67.5	18.8	63.1	68.2	66.8	68.0	65.7	68.0	65.1	66.0	63.3	68.5	64.3	68.6	66.6	64.0	63.0	26.9	66.6	38.1	68.5	52.9	72.2	63.6	21.2	25.8	64.3	64.8	69.3	69.7	30.7	33.0	33.0	68.2	63.1	66.1	38.2	48.7	65.7	53.0	38.7	58.6	66.8	72.9	65.7	66.2
31.7	66.5	51.7	70.1	67.2	14.9	60.5	68.5	67.0	67.8	66.5	67.9	65.7	65.0	63.1	68.6	64.3	67.0	66.8	63.0	61.8	23.5	68.2	41.9	69.0	41.3	69.6	63.5	22.0	25.7	63.9	65.2	68.9	70.1	25.6	36.5	28.3	68.2	62.9	64.8	34.2	46.3	66.7	53.3	33.9	57.6	68.0	72.1	65.6	66.7
29.8	65.8	45.9	69.7	64.4	15.8	53.2	68.4	65.1	67.0	67.0	67.1	65.6	64.9	63.3	68.1	64.8	65.1	67.1	60.4	59.0	28.9	67.3	37.6	70.7	35.2	69.1	64.2	14.8	25.3	64.5	64.6	67.9	69.5	22.5	33.2	25.4	68.2	62.6	63.9	33.0	37.6	66.1	53.6	31.3	56.9	68.2	70.1	66.2	66.0
31.0	66.6	30.4	68.3	42.4	13.0	47.8	66.9	65.0	66.2	66.6	67.3	64.9	66.6	63.4	67.7	64.0	65.7	67.2	37.4	56.7	27.0	67.3	40.6	71.6	29.1	67.8	63.8	11.2	25.9	63.5	64.8	66.8	69.7	24.0	28.3	21.4	68.2	63.9	63.4	29.9	30.8	64.7	51.6	27.1	39.9	67.8	67.4	65.7	64.0
33.5	65.8	22.0	67.0	29.4	14.7	43.6	66.6	65.3	67.4	64.6	66.7	64.7	65.7	61.4	66.6	63.9	65.1	67.0	22.6	55.2	23.8	65.5	41.0	71.0	26.8	67.7	62.5	12.7	37.7	63.5	65.1	68.2	69.6	24.2	24.8	23.0	68.2	62.1	63.2	26.8	26.7	62.6	53.9	19.5	30.0	65.3	60.5	65.8	66.3
47.1	64.7	16.0	66.5	19.5	13.6	39.0	66.2	66.2	68.0	65.5	66.8	64.8	67.7	54.5	68.1	64.1	66.8	67.0	15.3	52.5	19.4	65.4	41.1	71.4	23.2	69.0	63.8	12.7	43.7	64.0	65.2	68.3	68.5	28.4	22.1	25.9	68.2	62.4	62.9	28.6	24.5	61.8	55.6	17.2	22.8	65.9	60.7	65.4	66.0
56.4	65.0	12.1	67.6	11.4	25.7	24.9	65.8	65.2	67.1	66.8	66.7	65.0	67.5	48.9	68.1	64.3	53.4	67.0	11.4	44.9	21.8	64.0	35.5	71.7	22.3	68.6	63.6	11.8	46.2	63.0	64.8	68.4	69.0	26.3	21.6	24.0	68.2	62.6	63.4	24.1	22.8	63.8	54.2	15.6	16.2	67.6	67.0	65.4	64.3
60.5	65.7	10.0	67.2	9.8	15.7	15.9	66.3	65.5	65.8	68.3	66.3	64.6	68.2	44.3	67.9	65.0	57.2	67.1	11.0	41.9	29.4	65.9	38.4	71.5	23.2	67.4	64.5	9.9	46.2	62.6	63.8	68.5	67.2	28.8	24.8	24.5	68.2	62.4	64.0	23.9	21.1	63.4	54.4	15.6	14.0	69.3	70.6	65.5	64.1
63.7	64.9	10.7	67.5	9.3	15.8	11.8	66.1	64.8	66.0	68.1	65.5	64.8	66.6	41.5	68.1	64.4	58.6	67.5	10.3	40.0	27.8	65.7	41.6	71.8	21.3	65.6	65.2	11.9	46.3	58.8	64.1	68.4	66.5	27.1	24.5	24.7	68.2	59.9	65.0	25.2	20.7	63.7	55.2	12.7	17.1	69.3	72.6	64.7	65.2
64.7	66.3	8.9	68.1	9.7	17.2	10.0	67.2	66.3	65.6	67.4	65.8	64.7	66.9	40.6	69.2	64.4	58.7	67.3	10.0	39.9	26.5	65.5	40.2	70.2	19.8	67.4	63.7	12.9	48.9	57.6	63.5	68.4	67.1	30.3	28.0	22.9	68.2	63.4	64.6	23.6	21.9	63.9	53.7	13.7	20.4	68.5	67.9	64.9	65.2
65.9	66.6	7.4	68.6	12.9	17.0	8.2	67.4	66.9	65.9	66.9	64.9	64.9	63.7	40.6	68.7	64.5	59.9	66.9	9.5	37.6	22.6	65.3	36.2	70.4	24.4	65.3	62.7	14.3	49.6	55.3	63.4	66.5	67.9	24.1	25.8	23.8	68.2	65.9	65.1	23.0	21.8	65.2	53.3	20.2	25.2	67.9	67.0	65.6	66.2
65.3	66.6	8.6	69.3	14.4	18.6	6.7	67.2	67.3	66.7	66.4	64.8	65.6	65.1	40.8	68.4	64.0	59.0	66.3	10.7	37.4	18.5	67.0	37.0	69.1	21.8	66.7	61.6	16.7	48.7	56.0	63.4	67.2	68.8	20.0	24.8	26.7	68.2	64.3	64.1	24.1	20.2	64.4	54.4	26.3	27.7	67.7	66.4	64.1	65.1
63.7	66.1	9.7	69.4	12.9	20.3	5.9	66.5	66.4	66.1	67.1	64.2	65.5	65.2	41.2	67.1	64.7	59.3	66.0	11.2	38.4	16.2	65.1	39.0	68.4	19.8	67.6	59.2	19.4	48.9	55.4	63.8	66.7	69.1	18.2	31.2	23.8	68.2	62.6	64.4	26.2	19.1	65.0	54.3	33.1	29.4	67.4	65.5	64.2	65.7
62.8	66.7	8.4	69.0	14.3	17.1	6.1	64.7	66.5	65.1	67.0	63.6	64.0	65.9	41.2	67.9	65.3	59.0	65.8	11.5	38.9	19.3	67.0	36.8	67.1	19.6	68.3	60.0	19.7	48.4	55.0	62.7	67.1	69.8	17.1	35.8	24.9	68.2	64.4	63.5	23.5	18.6	65.8	55.0	47.4	28.3	68.1	63.1	63.8	63.9
63.3	66.5	12.0	68.9	13.9	21.0	7.6	65.0	65.0	65.5	67.3	64.1	64.5	65.9	49.9	68.9	64.5	59.5	66.0	10.4	38.8	19.8	65.7	39.8	68.6	19.0	70.3	60.8	22.4	46.6	55.3	62.6	68.4	71.3	14.1	29.8	24.0	68.2	65.8	62.9	24.2	17.7	66.2	54.1	37.5	32.2	68.6	66.0	64.0	64.7
64.1	66.2	20.6	68.9	11.4	20.3	9.1	65.3	64.6	64.4	67.1	65.1	64.3	64.6	54.5	68.6	64.7	60.0	65.7	11.5	37.7	19.8	65.5	38.9	70.5	19.1	68.0	61.1	15.7	45.8	55.9	62.4	67.5	72.4	12.7	30.6	23.6	68.2	65.4	62.0	21.7	18.2	65.9	44.4	32.8	33.7	68.2	69.9	65.1	63.5
64.1	65.7	31.3	68.4	13.6	22.9	7.2	65.7	63.8	62.3	69.2	62.5	64.3	64.0	57.1	67.2	64.9	60.5	65.2	11.7	39.4	21.0	65.0	39.1	68.9	19.5	67.3	60.3	15.4	47.4	55.9	60.8	67.7	70.8	12.9	32.4	23.0	68.2	64.5	60.7	21.9	17.6	67.1	43.3	32.1	34.4	70.6	69.0	64.3	65.2
63.8	66.0	27.2	67.3	11.3	25.5	6.2	65.3	64.3	62.6	67.7	61.4	64.3	64.3	59.0	67.9	64.4	60.7	65.2	10.0	40.7	22.9	65.9	38.3	70.1	18.6	66.3	58.7	12.2	50.5	58.5	60.4	66.7	70.9	15.1	29.3	26.8	68.2	58.8	61.9	23.1	16.9	64.0	49.0	47.5	30.2	68.9	69.2	63.7	63.6
64.3	65.7	24.7	67.9	14.8	23.2	7.8	64.5	67.0	65.0	67.8	62.8	64.7	65.0	59.7	67.1	64.8	59.5	65.2	10.1	39.5	23.7	64.9	39.3	68.5	19.0	62.9	60.4	12.7	49.9	60.4	61.9	67.4	71.2	13.9	34.1	24.9	68.2	62.0	62.5	25.7	16.5	64.5	50.3	57.0	25.5	68.9	69.4	63.2	62.9
63.6	65.8	29.2	68.8	13.1	25.4	8.1	64.0	64.5	65.7	67.5	63.8	64.2	65.2	61.0	67.7	64.4	59.4	64.8	9.4	36.1	23.3	63.5	39.8	70.6	18.1	65.2	61.2	10.8	50.3	61.4	62.5	66.3	70.7	12.7	32.7	25.3	68.2	63.6	63.6	24.4	16.5	64.3	44.1	60.5	28.5	68.2	70.3	63.2	60.9
61.5	65.7	23.3	68.9	9.0	22.2	5.7	65.1	64.7	64.2	68.0	64.2	64.4	65.3	60.2	67.4	65.3	61.1	64.6	8.4	39.3	21.8	65.3	38.9	69.7	15.9	65.1	61.3	11.4	49.4	58.3	61.2	66.8	70.8	12.2	32.2	25.1	68.2	66.0	64.3	24.6	16.4	64.2	41.3	63.7	44.6	69.3	70.6	65.1	63.3
61.2	65.7	35.6	68.2	7.4	17.6	6.0	66.5	66.5	63.6	66.9	66.0	65.5	65.5	60.6	69.3	63.9	62.4	64.9	9.1	37.2	19.6	64.8	39.2	68.6	18.7	64.2	60.3	10.1	48.5	55.9	60.7	68.3	70.5	14.5	38.6	24.4	68.2	68.9	64.5	21.9	16.0	64.8	47.2	66.6	52.0	67.9	70.6	64.7	66.5
61.1	65.9	47.2	68.3	12.2	17.6	6.6	66.8	64.3	64.2	65.4	65.0	65.8	66.8	61.9	69.5	64.6	63.4	64.5	10.2	37.4	23.7	64.2	38.1	70.0	18.5	65.1	59.8	10.2	44.5	54.1	60.9	67.8	70.3	15.3	39.5	26.8	68.2	69.7	65.3	29.2	15.4	64.3	48.9	66.5	56.9	65.9	67.9	65.7	67.3
59.9	66.0	54.4	68.3	14.1	21.2	5.2	66.9	64.6	62.8	66.1	65.5	65.2	66.7	62.2	68.7	65.0	64.5	64.2	17.2	40.2	20.7	64.9	36.5	68.1	16.2	63.1	58.3	9.8	35.7	53.2	60.0	67.6	70.4	13.1	49.8	29.3	68.2	69.9	64.6	29.1	14.6	66.0	51.6	67.5	60.3	66.5	66.2	64.5	67.7
57.2	65.4	57.4	68.0	18.4	20.6	5.0	66.7	65.3	60.1	67.0	63.5	65.3	65.1	63.0	69.2	65.3	63.4	64.1	21.1	40.4	17.7	64.2	35.6	70.7	16.0	61.8	57.7	9.0	25.0	53.9	59.6	67.3	69.5	14.4	55.8	31.1	68.2	70.6	62.4	27.0	13.9	66.2	52.0	68.9	62.1	67.6	64.3	64.9	67.5
41.8	66.4	58.8	68.8	23.1	43.1	7.2	66.4	66.6	60.3	67.9	63.2	64.9	64.4	63.9	70.1	65.8	61.6	64.6	22.9	40.8	15.0	66.3	36.4	69.3	16.5	61.8	58.9	9.6	24.2	53.1	58.3	68.3	69.3	13.8	57.9	29.2	68.2	69.7	63.5	24.6	14.2	66.3	52.9	68.8	62.5	68.4	63.9	64.4	67.2
48.4	66.3	57.2	68.5	22.9	53.7	9.7	67.0	65.4	59.3	68.9	62.4	64.8	65.7	64.0	68.4	66.1	61.9	64.7	24.6	42.4	16.4	65.5	35.9	67.4	17.5	60.2	59.5	9.0	22.0	53.5	57.5	66.2	69.7	11.6	58.7	29.4	68.2	70.7	63.9	24.4	13.8	64.7	53.6	69.0	63.2	69.9	64.3	64.9	67.8
52.4	66.1	59.5	67.3	22.4	59.9	12.0	66.6	65.5	60.8	66.8	62.9	65.0	64.6	63.4	67.9	64.5	61.7	64.5	25.2	41.3	16.4	67.0	35.2	66.8	16.6	59.9	59.7	10.0	17.8	53.2	59.2	67.3	68.7	13.4	59.4	30.7	68.2	69.7	63.2	25.8	13.6	63.8	54.0	69.6	64.7	67.2	64.4	64.6	67.2
56.2	64.6	59.7	68.3	22.3	63.4	13.1	66.0	66.8	61.5	66.7	64.7	64.5	64.4	64.3	69.0	64.3	62.9	64.3	23.3	42.3	17.3	66.0	36.2	68.8	21.8	61.3	59.4	8.9	16.7	53.2	60.3	68.2	68.7	18.0	59.6	27.8	68.2	68.0	62.3	22.9	13.9	64.4	53.2	70.0	63.6	66.8	67.4	64.4	67.5
57.9	65.5	61.3	68.7	20.0	65.1	13.0	66.3	66.4	62.8	65.9	64.3	64.7	63.1	64.1	69.1	65.0	60.8	64.0	22.3	42.1	23.2	65.2	35.5	68.6	20.4	63.1	58.9	10.2	23.9	52.8	59.0	67.6	69.1	25.0	59.3	27.3	68.2	67.1	61.2	31.3	13.7	65.6	54.6	69.9	64.8	66.4	66.9	64.4	67.6
55.9	64.7	58.9	69.3	21.0	64.5	23.9	66.8	67.6	62.7	66.6	62.9	66.1	64.2	64.0	69.1	65.2	57.4	63.8	22.5	45.9	28.6	66.0	37.2	68.3	24.3	65.5	59.4	11.8	24.0	55.4	59.0	67.1	70.0	28.0	58.9	30.5	68.2	61.9	61.7	27.8	13.3	66.3	55.0	69.0	64.1	67.5	68.0	63.1	66.1
57.0	64.8	59.4	69.1	20.8	65.3	23.5	66.2	67.3	63.5	66.8	62.6	66.7	63.9	63.6	68.6	65.2	44.1	64.2	22.3	46.0	41.5	67.2	30.7	67.1	24.9	65.4	60.4	12.2	25.4	57.5	59.0	67.1	69.3	35.7	58.6	28.3	68.2	59.5	61.1	28.6	12.8	65.5	53.9	69.6	63.7	67.9	69.0	64.0	61.8
58.1	65.2	58.2	67.2	22.6	66.8	19.7	66.0	67.1	65.0	66.6	62.0	65.5	64.1	63.9	68.5	64.9	35.1	63.7	23.2	45.6	51.7	66.9	29.2	68.4	30.5	65.4	61.9	11.8	29.5	60.2	59.0	66.6	70.5	46.8	59.2	29.3	68.2	57.9	59.1	37.6	13.2	64.0	53.9	69.5	63.1	67.5	69.5	63.8	59.4
58.9	64.3	58.7	67.1	22.4	67.6	19.2	65.2	67.5	65.2	66.2	62.5	65.4	64.2	64.7	67.0	65.2	32.1	63.4	24.7	45.3	55.2	66.1	33.4	67.6	24.0	65.7	61.4	16.8	41.9	63.5	59.0	68.3	67.6	55.1	58.7	30.2	68.2	57.6	59.4	46.3	12.9	62.4	54.4	68.4	62.5	67.2	70.0	63.7	57.2
59.5	64.0	57.8	68.1	23.9	67.8	19.7	65.2	65.5	64.9	65.5	62.1	64.3	64.5	63.9	67.0	64.5	26.8	63.8	27.0	46.2	57.1	67.8	37.0	67.8	23.2	66.1	63.6	20.7	51.5	63.7	59.0	68.0	66.4	58.1	59.6	27.4	68.2	58.9	61.2	51.0	13.1	64.0	54.1	67.6	63.0	66.4	70.6	63.0	47.1
60.8	63.9	57.7	68.5	25.7	67.2	24.1	65.4	66.5	64.3	65.8	63.5	63.9	62.9	63.9	66.6	64.0	36.8	63.8	26.6	47.6	57.5	65.9	37.3	68.2	25.2	66.5	64.1	15.0	56.5	63.7	59.0	67.8	67.0	61.3	59.6	26.4	68.2	56.6	61.1	54.1	12.8	65.2	53.7	67.5	63.4	66.5	69.4	63.1	37.0
60.0	64.3	55.3	68.4	27.6	67.9	24.3	65.8	66.9	61.7	66.9	63.7	65.4	62.7	64.8	65.6	65.5	49.8	63.8	25.7	47.5	59.2	65.2	36.8	67.9	24.9	67.0	64.7	10.8	59.9	63.7	59.0	69.7	66.8	62.4	59.3	26.3	68.2	59.2	61.0	56.6	13.0	65.2	56.5	67.9	63.9	67.1	68.9	63.8	36.3
59.8	64.3	50.0	68.7	28.6	68.5	28.8	65.4	66.6	62.4	65.4	63.0	65.2	64.1	64.0	66.4	64.4	55.5	63.8	26.2	49.7	60.1	66.1	36.4	68.8	34.4	67.4	64.7	9.1	62.5	62.9	59.0	68.2	67.5	62.2	59.7	30.1	68.2	60.5	62.5	58.3	13.5	63.8	59.8	67.8	64.9	66.4	67.8	62.1	47.7
58.7	64.3	24.3	69.2	33.3	67.6	44.9	66.3	66.1	62.7	66.2	64.4	65.5	63.9	64.3	67.3	65.3	59.0	63.4	27.2	55.3	61.9	66.8	36.8	68.7	45.4	67.6	65.9	7.9	63.6	62.8	59.0	68.4	67.4	62.7	60.5	34.4	68.2	62.9	63.8	58.5	13.3	66.3	60.6	68.0	64.4	66.8	68.7	63.4	55.1
59.4	65.2	16.1	69.3	41.7	67.3	53.3	65.8	65.9	62.9	65.9	64.0	65.7	63.5	64.9	67.7	65.0	61.2	63.6	29.1	58.4	62.3	66.2	38.4	69.3	53.3	67.0	65.3	7.1	64.5	64.1	59.0	68.3	67.9	63.2	60.6	33.9	68.2	63.8	63.8	58.5	12.5	64.8	61.9	67.7	63.4	66.8	69.2	62.8	59.4
60.1	64.8	14.2	68.8	52.1	67.5	57.1	65.8	64.6	62.4	64.5	64.3	65.9	60.7	64.9	68.1	64.0	64.4	63.7	39.8	59.8	62.8	67.1	41.0	69.7	58.1	67.0	65.8	6.6	65.5	63.7	59.0	68.8	68.5	62.1	60.3	36.1	68.2	63.2	62.7	58.5	12.3	65.1	61.5	67.5	62.8	65.0	69.4	62.7	62.2
60.4	65.9	7.1	66.5	57.0	67.1	57.7	66.2	65.2	64.2	65.5	62.6	65.7	62.5	65.7	68.1	64.3	64.9	63.8	48.0	60.2	63.0	66.1	42.8	68.8	59.5	65.9	67.5	6.2	65.4	64.3	59.0	68.9	69.3	61.3	60.5	31.3	68.2	63.9	61.9	59.0	11.9	61.1	61.9	67.0	63.7	65.8	68.7	62.8	64.5
62.5	65.4	6.3	66.6	61.2	66.9	57.9	66.1	65.6	62.4	66.0	62.3	65.4	63.2	64.8	68.5	64.9	64.4	64.1	53.3	60.5	61.0	64.1	41.1	67.9	62.2	64.9	67.9	6.5	65.0	63.6	59.0	68.8	69.0	61.9	59.6	36.6	68.2	64.5	61.5	59.8	12.1	56.4	61.1	66.9	63.2	66.4	68.8	62.3	65.4
65.6	65.7	6.5	69.0	61.4	67.1	59.4	66.4	67.0	62.2	65.7	63.6	65.8	63.3	64.9	68.1	64.7	63.9	63.9	56.6	61.3	61.7	63.8	41.3	66.9	62.0	64.7	67.9	7.8	65.8	64.6	59.0	68.3	68.7	61.9	60.6	37.1	68.2	65.6	61.1	59.1	12.4	59.7	60.0	67.2	62.7	66.3	69.4	62.9	65.2
66.7	65.1	4.5	69.1	62.1	68.1	59.1	66.3	66.4	63.5	64.2	64.6	65.8	64.4	65.6	68.5	64.5	62.3	63.7	57.6	61.0	62.5	66.0	43.7	67.7	63.4	66.0	68.2	10.1	66.3	64.4	59.0	68.7	68.3	59.0	60.6	32.3	68.2	67.2	58.7	59.9	11.9	64.4	58.3	68.5	63.3	65.5	71.2	63.8	64.7
68.2	65.3	5.1	68.6	64.7	68.3	57.8	65.7	65.0	63.1	64.9	62.9	65.1	63.7	66.1	68.0	65.4	64.2	63.9	57.3	60.1	62.9	67.4	47.7	69.2	63.5	65.9	65.4	37.4	66.7	63.9	59.0	68.2	67.9	59.2	61.6	31.8	68.2	65.3	61.1	60.0	12.2	65.0	60.1	67.7	63.0	65.4	70.4	62.1	65.4
71.2	65.5	7.2	68.5	66.0	68.2	59.5	65.6	65.0	61.1	65.2	63.5	65.6	63.8	66.3	67.6	64.2	63.4	63.4	57.6	60.9	62.2	67.4	55.9	69.8	62.0	65.7	66.4	52.4	67.5	65.1	59.0	67.4	67.4	61.3	61.5	31.6	68.2	65.0	62.0	61.7	13.0	65.3	59.0	68.3	64.7	65.7	70.4	62.8	66.4
72.1	65.0	16.5	68.5	67.7	68.1	60.0	64.9	66.5	62.9	64.3	63.0	64.1	63.2	67.8	67.7	65.2	63.1	63.6	60.2	61.6	63.4	66.6	59.1	68.1	61.8	66.1	65.5	59.0	66.9	65.0	59.0	67.5	68.1	62.2	60.3	29.7	68.2	65.3	61.4	60.5	12.9	66.2	58.2	68.1	66.2	64.6	69.4	62.8	65.8
71.9	63.9	28.7	67.8	67.8	65.7	60.5	64.5	66.9	63.6	64.5	62.8	64.1	63.4	68.0	68.1	65.1	64.0	63.3	60.1	61.6	62.9	66.4	62.9	69.1	62.9	63.9	66.9	62.0	65.7	64.7	59.0	67.4	69.3	61.3	60.5	36.7	68.2	64.5	61.1	61.7	12.8	64.6	59.7	68.2	66.3	64.8	68.6	62.6	65.8
71.6	65.1	33.3	68.6	68.5	66.3	59.5	65.0	67.9	64.3	64.8	63.8	64.5	63.9	68.2	68.3	65.3	64.1	62.8	60.4	61.2	63.7	67.0	63.3	69.0	62.7	66.9	67.5	64.4	67.8	65.8	59.0	67.3	69.9	61.5	61.1	51.5	68.2	62.7	60.2	60.9	13.3	65.8	60.5	68.2	66.6	65.8	67.9	62.2	65.9
72.6	64.3	37.6	67.9	69.0	67.1	59.7	65.2	67.9	64.0	65.7	64.7	65.3	62.7	68.2	67.6	65.1	64.2	63.2	61.7	61.4	64.2	66.6	61.6	68.6	64.3	68.6	67.2	65.3	67.9	66.0	59.0	67.6	69.3	61.6	61.5	59.8	68.2	61.9	60.7	63.4	13.3	64.4	61.5	67.9	67.2	66.2	68.9	63.0	64.9
73.5	64.4	39.7	67.4	68.9	68.1	60.8	65.0	68.0	62.4	65.9	64.3	64.0	62.6	67.9	68.0	64.6	65.6	63.3	62.2	61.4	64.6	66.6	63.3	66.8	64.2	67.8	66.2	65.8	66.5	64.6	59.0	68.0	69.0	61.7	61.2	62.7	68.2	63.4	61.4	64.0	13.5	65.1	62.6	67.8	66.7	66.4	69.3	63.6	65.1
71.5	65.5	47.5	67.1	67.0	68.9	59.1	65.6	68.0	63.5	66.6	64.3	64.3	63.9	68.9	69.1	65.6	64.7	63.3	57.0	60.8	64.4	67.1	63.7	67.9	65.1	66.1	67.1	66.5	66.8	66.2	59.0	67.5	70.1	61.9	63.3	63.8	68.2	63.9	61.5	64.3	13.2	64.5	62.2	68.8	67.4	67.0	68.2	64.2	64.7
71.6	65.7	50.7	67.8	68.1	67.6	59.4	65.8	67.1	63.8	66.2	64.1	64.8	63.5	68.9	68.3	65.1	64.1	63.7	55.3	61.0	65.2	65.5	64.8	68.2	63.9	65.3	67.7	67.1	67.5	66.4	59.0	65.6	70.0	61.4	63.7	65.4	68.2	63.5	60.7	63.0	13.5	64.3	60.6	66.9	66.6	67.1	69.1	65.3	64.7
71.9	64.9	48.3	68.5	68.6	67.7	60.3	65.4	67.6	63.2	66.7	63.0	64.5	64.0	68.6	68.8	65.5	63.1	63.9	55.0	61.3	64.4	65.7	62.3	67.5	65.0	64.1	67.6	66.6	66.8	65.9	61.0	67.1	68.3	61.5	62.5	66.9	68.2	62.9	61.2	63.6	13.8	65.7	60.8	67.4	68.2	67.2	69.8	64.3	64.1
72.0	65.7	53.8	69.4	67.7	67.2	59.4	66.5	67.6	62.7	66.2	63.7	65.0	63.0	68.1	68.5	65.6	62.9	63.8	56.9	60.8	64.3	67.3	64.2	67.3	64.4	66.2	66.9	66.6	66.5	66.3	60.0	67.5	68.7	62.8	62.2	65.6	68.2	64.4	62.0	62.6	15.2	66.3	62.4	67.4	68.3	66.6	68.3	63.0	63.2
72.2	65.4	57.2	68.6	67.8	66.6	60.5	64.8	68.3	61.3	66.2	63.6	64.1	64.5	68.7	68.9	66.0	64.0	63.8	56.7	61.5	64.3	66.0	64.1	68.6	65.3	66.6	67.3	66.1	66.7	66.1	58.8	67.7	69.3	63.3	62.3	67.0	68.2	64.5	60.6	63.3	16.2	66.0	61.8	67.1	68.0	66.6	69.1	62.8	63.4
71.5	64.3	55.7	69.1	69.5	65.9	60.8	65.0	67.8	64.4	66.0	63.5	64.5	63.8	67.3	68.3	64.6	64.7	63.8	59.9	61.5	64.3	67.9	63.9	69.2	66.3	65.0	67.7	66.7	67.1	65.1	58.8	67.7	69.5	63.0	62.4	68.1	68.2	64.3	62.4	63.8	17.5	67.1	60.4	66.6	68.0	66.7	69.5	64.2	64.7
71.6	63.9	55.3	68.9	70.2	66.4	60.3	65.0	67.4	64.9	64.6	63.2	64.4	64.4	66.7	68.6	64.7	66.2	64.0	61.4	61.6	64.0	68.8	63.9	69.4	66.6	66.7	67.5	66.9	67.4	64.7	58.8	67.5	69.9	61.6	63.0	67.7	68.2	64.1	60.0	64.7	17.7	66.6	62.2	67.0	66.5	65.0	70.9	63.2	64.4
70.7	63.6	54.2	69.4	70.5	67.9	58.7	64.9	67.0	64.5	66.6	62.6	64.7	63.7	67.3	68.2	64.4	65.3	63.8	61.9	60.8	64.1	67.6	63.1	69.5	67.0	58.5	66.9	66.6	65.3	64.3	58.8	67.4	70.4	62.7	62.1	66.3	68.2	64.8	60.7	64.1	18.3	66.8	61.7	67.8	65.3	67.1	69.0	63.2	64.5
71.7	63.1	59.4	68.7	69.8	67.5	59.5	64.3	66.0	63.6	66.1	63.0	64.6	64.1	66.1	67.9	64.9	62.7	63.8	59.7	61.4	64.5	67.0	63.2	69.2	65.1	59.6	66.7	65.1	65.2	65.3	58.8	67.0	69.7	62.5	62.4	65.4	68.2	65.6	60.8	62.9	19.1	65.9	61.0	67.9	66.4	65.7	70.2	64.0	63.2
71.6	62.4	59.4	68.0	66.8	67.7	59.8	64.1	65.6	63.6	65.9	64.1	64.9	64.8	66.0	68.4	64.8	63.0	63.8	60.2	61.5	64.6	66.8	63.9	67.8	64.9	59.3	67.8	65.8	65.9	66.1	61.7	67.6	70.9	62.5	62.0	67.1	68.2	65.9	61.2	63.1	20.3	65.4	61.5	68.5	65.7	66.1	68.6	64.4	61.1
71.7	62.7	58.9	68.0	66.7	68.0	59.4	64.6	66.1	62.2	66.5	65.5	64.8	63.9	67.3	68.9	65.5	62.4	63.9	59.1	61.4	64.5	68.0	64.9	69.0	64.6	58.6	65.6	65.0	65.0	66.2	61.0	66.6	71.3	61.5	62.0	67.1	68.2	63.4	61.4	63.6	21.0	65.4	59.7	68.1	66.0	67.0	68.0	65.8	63.4
71.1	62.7	54.0	69.2	68.3	67.2	60.4	64.7	67.1	60.9	66.8	65.6	63.9	64.0	67.7	69.3	66.7	60.1	63.8	57.7	62.0	63.7	66.8	64.8	68.3	64.8	61.9	65.3	65.8	65.3	65.8	61.4	67.3	69.7	61.0	62.8	64.8	68.2	61.4	59.3	63.5	22.8	66.3	58.7	68.2	65.0	67.1	67.3	65.2	61.9
69.0	62.1	53.4	70.0	67.6	67.8	58.4	64.9	67.8	61.6	67.0	64.5	63.3	64.0	67.2	69.1	66.3	63.1	63.8	58.8	60.8	63.7	67.1	65.1	67.3	65.0	62.1	66.3	64.8	65.5	65.1	61.4	67.4	70.7	60.1	62.4	64.2	68.2	62.8	59.0	62.8	28.4	66.6	59.6	67.9	66.9	67.4	67.2	64.7	64.0
69.5	62.6	55.1	69.2	66.2	67.8	55.5	65.7	68.3	62.7	66.1	64.7	63.9	60.7	66.4	68.6	64.9	63.9	63.9	56.4	58.7	64.7	66.9	64.1	66.6	64.9	60.9	66.1	65.5	65.1	65.1	61.1	67.8	70.6	60.2	62.3	65.2	68.2	62.8	59.5	62.2	33.7	65.6	58.9	67.4	66.9	66.4	67.5	64.3	65.4
70.0	61.5	58.1	69.2	65.8	67.6	54.8	65.3	68.5	62.6	65.0	64.6	64.3	62.1	66.1	68.5	65.1	65.1	64.0	57.4	58.6	64.0	66.7	64.4	68.0	65.0	63.2	66.8	65.1	64.3	65.6	60.0	68.9	70.5	60.0	62.4	66.8	68.2	61.5	59.5	62.8	45.3	66.9	59.6	67.7	66.9	65.2	66.8	63.6	64.7
71.1	62.5	54.6	69.4	65.2	67.3	56.1	65.0	67.5	61.7	66.2	63.9	64.0	62.8	65.5	68.7	65.3	64.2	64.3	56.8	59.2	64.6	67.9	63.5	69.1	64.9	61.9	67.0	65.3	64.4	65.2	60.1	67.6	71.7	60.8	61.4	67.1	68.2	62.2	60.6	62.8	52.1	66.6	54.6	66.8	65.7	66.9	67.1	65.0	64.6
70.5	62.6	57.3	69.0	63.9	66.0	58.9	65.4	68.4	63.4	65.3	63.3	64.0	60.3	66.5	68.4	65.4	64.9	64.1	58.5	60.9	64.1	67.0	65.0	68.1	66.5	64.1	67.7	66.9	64.9	65.1	61.2	68.0	70.0	60.9	61.4	66.7	68.2	63.7	61.7	63.8	54.1	65.6	58.7	66.7	66.0	65.4	68.7	63.0	64.6
72.1	62.2	58.3	68.5	66.4	67.0	59.3	63.6	66.4	63.6	65.4	63.9	62.8	61.2	67.4	67.9	65.2	63.2	64.1	58.7	61.0	63.5	66.4	64.1	67.3	66.0	69.5	67.7	66.1	64.6	66.7	62.3	67.3	70.4	61.0	62.1	68.3	68.2	63.3	60.5	64.0	54.2	66.0	62.0	67.5	67.4	66.0	69.5	62.0	64.4
72.4	61.6	57.4	67.7	68.4	67.9	60.3	65.2	65.9	63.0	64.7	62.7	63.0	61.4	67.2	67.3	64.9	63.3	64.4	60.3	61.8	64.4	67.1	63.9	68.5	65.7	71.2	67.8	64.3	64.8	66.4	61.7	67.6	69.4	61.1	61.8	69.0	68.2	63.4	60.6	64.5	56.8	63.3	59.6	66.8	67.9	65.5	68.6	63.1	64.2
69.6	62.1	60.0	68.0	68.8	67.3	60.9	65.0	65.8	61.7	66.0	62.8	63.5	62.2	67.4	68.0	64.7	61.3	64.2	59.5	62.2	65.1	67.0	65.3	68.1	66.5	71.6	67.3	65.1	64.8	67.0	60.8	66.7	71.1	62.3	62.5	65.3	68.2	63.9	61.4	64.7	57.9	64.0	55.8	67.3	68.0	66.2	66.7	62.0	63.5
69.9	61.4	61.2	67.0	70.5	66.8	60.0	64.3	64.3	61.2	65.9	63.5	64.0	63.1	68.2	68.1	65.0	61.7	64.3	57.9	61.5	65.0	67.2	65.3	69.8	65.4	71.0	66.2	65.0	66.2	67.8	60.9	65.8	70.3	62.0	62.6	66.1	68.2	62.8	61.9	64.1	58.5	64.0	57.7	67.1	68.6	66.1	66.6	61.8	61.7
66.4	61.4	58.3	66.7	68.4	67.0	58.3	64.5	65.3	59.8	65.5	62.5	63.3	63.3	67.8	68.3	63.8	61.8	63.9	57.9	60.9	64.8	68.0	64.3	69.9	65.7	70.8	67.2	64.8	65.5	68.0	59.8	65.6	70.4	61.3	63.5	65.7	68.2	61.6	61.1	64.1	57.5	64.1	60.5	67.0	68.0	66.1	68.0	61.4	60.8
67.8	60.6	57.0	69.1	69.6	67.3	59.5	63.8	65.6	59.7	65.7	63.6	63.2	63.5	66.6	68.1	64.2	62.6	63.9	54.5	60.9	65.4	68.5	65.4	68.4	64.9	69.5	68.2	64.1	64.7	66.7	59.6	66.0	70.1	61.3	62.9	64.9	68.2	64.8	62.4	63.4	56.0	65.8	59.4	67.4	68.6	65.9	68.6	61.7	60.6
68.8	61.2	57.5	68.3	68.9	67.5	59.9	63.7	63.6	61.1	65.9	65.4	63.3	63.3	67.4	67.8	63.7	63.0	64.0	52.0	61.4	64.8	69.0	63.7	68.6	64.9	71.8	67.0	65.4	65.4	67.7	60.6	67.0	70.1	62.0	63.1	66.2	68.2	64.3	60.8	62.5	57.6	65.0	57.3	67.4	67.6	66.7	68.2	61.7	60.9
69.4	61.8	60.3	68.2	67.3	67.3	60.0	64.2	65.2	60.2	64.0	64.5	64.1	64.1	67.1	69.1	64.5	62.4	63.5	50.0	61.5	64.4	68.6	62.3	68.4	65.8	60.0	67.6	64.8	65.0	66.4	59.6	67.2	70.3	60.8	62.8	67.3	68.2	63.0	61.7	64.2	57.1	65.8	57.8	66.8	65.9	64.3	68.1	60.0	62.4
68.4	61.4	57.5	66.3	67.1	67.6	59.2	63.5	64.3	58.6	65.4	63.8	64.0	63.8	66.8	67.3	64.1	62.5	63.6	50.0	60.7	63.3	67.5	63.0	68.7	67.1	49.2	68.0	64.7	65.3	67.3	59.0	66.9	70.1	61.8	63.2	65.7	68.2	63.1	61.6	64.6	56.1	65.1	59.6	67.3	65.3	65.8	68.1	59.4	60.9
70.2	61.8	57.4	66.5	68.3	66.8	58.8	63.0	63.7	58.5	66.8	62.7	64.2	63.2	67.4	67.0	64.2	63.2	63.8	52.4	61.0	64.0	67.2	61.9	68.7	66.0	42.5	66.7	64.3	64.6	66.9	58.3	67.4	70.1	61.3	63.4	66.4	68.2	62.1	60.2	64.2	56.6	65.3	61.1	67.3	67.6	67.0	67.6	60.5	62.0
71.4	61.9	56.1	67.0	68.7	67.2	58.7	63.4	63.8	51.3	66.8	63.8	64.1	63.5	66.9	68.1	64.7	61.5	63.7	54.4	60.6	62.6	66.2	63.0	68.3	66.1	38.5	64.4	65.2	66.6	66.7	56.9	67.7	69.4	61.0	63.1	65.5	68.2	63.3	60.6	63.4	57.8	64.0	60.8	67.5	66.1	67.1	67.5	59.5	63.1
70.4	61.9	55.3	67.4	67.7	67.0	57.0	63.9	64.0	50.1	66.3	62.9	64.1	61.5	67.3	67.9	64.4	61.0	63.8	53.3	59.6	63.9	65.0	63.7	68.5	65.4	37.1	66.5	65.5	64.6	66.8	55.7	67.1	69.9	60.6	63.0	67.7	68.2	64.2	59.7	63.7	57.9	63.1	60.8	67.3	67.7	66.7	69.1	59.2	61.7
70.1	61.7	58.0	66.6	65.3	66.8	58.3	63.8	64.6	46.0	64.8	62.0	63.6	63.0	68.1	68.0	63.1	62.5	63.9	55.7	60.3	64.4	63.4	66.4	68.8	65.1	35.9	65.4	65.1	65.8	67.7	56.7	66.8	69.5	62.1	62.7	66.2	68.2	64.0	61.2	62.5	56.0	62.9	60.8	67.4	68.6	64.6	67.7	58.6	60.3
71.5	59.5	56.3	65.6	64.4	66.7	57.9	62.2	64.7	45.8	65.0	61.9	64.2	64.4	67.0	67.9	63.4	62.5	63.8	51.0	60.2	64.0	65.3	65.4	68.7	65.1	36.3	67.8	64.7	64.5	66.6	58.2	66.8	69.4	61.8	62.1	66.9	68.2	64.7	60.6	63.2	55.3	64.8	60.2	67.0	67.8	64.7	67.6	60.5	61.3
71.9	59.9	57.3	60.2	64.9	66.1	59.2	61.1	64.3	35.5	63.8	61.4	63.5	64.2	67.1	68.1	64.3	49.5	63.7	55.6	60.9	63.7	65.1	65.1	69.6	66.5	35.5	68.0	64.9	65.1	67.3	52.1	66.7	69.7	62.4	62.2	69.0	68.2	65.5	61.0	64.7	55.4	63.1	61.3	67.8	68.2	63.4	67.6	60.1	57.8
71.4	58.8	56.6	62.5	63.9	66.5	59.3	61.1	64.3	25.4	64.8	61.0	64.0	64.0	67.6	67.3	64.3	35.7	63.5	58.2	61.5	63.8	65.0	64.8	69.3	67.7	32.7	66.6	64.2	65.3	66.7	40.6	66.3	69.9	60.6	61.6	69.5	68.2	66.1	61.4	65.7	57.5	62.9	60.6	67.1	68.2	64.1	68.8	45.1	57.3
71.2	42.7	56.1	63.7	64.0	67.9	58.7	61.1	65.6	21.8	65.9	60.9	65.0	64.2	67.8	67.0	64.0	29.0	63.6	59.0	60.7	63.8	64.9	64.6	69.6	67.6	34.0	67.8	64.9	63.5	66.8	34.3	66.0	68.7	62.2	62.0	69.4	68.2	65.9	61.3	65.8	58.3	61.9	59.7	68.1	67.7	65.5	69.6	33.9	56.4
71.6	27.8	57.0	64.6	63.7	67.1	58.5	61.0	64.7	19.4	65.5	59.7	64.3	64.3	68.0	67.3	65.0	28.4	63.5	59.5	61.0	64.3	65.5	66.9	69.3	69.2	34.5	66.6	64.8	64.7	68.3	32.3	65.5	68.7	61.1	62.3	69.3	68.2	65.6	60.9	66.5	59.6	61.9	59.3	67.2	67.0	64.7	68.2	28.0	56.7
71.8	22.2	54.5	65.7	62.4	66.5	59.1	60.4	64.6	19.7	66.2	59.1	64.5	63.9	67.9	66.9	65.6	28.8	63.7	60.7	61.1	63.7	65.7	66.0	69.4	68.2	35.0	66.2	64.7	66.3	68.8	31.8	65.2	69.5	62.3	62.7	68.4	68.2	64.1	62.1	66.0	57.1	63.3	59.8	67.3	69.0	66.2	66.4	24.8	55.8
72.3	19.3	55.7	65.3	62.7	66.8	58.5	59.3	65.3	19.9	65.9	59.5	64.1	64.1	68.0	66.0	64.8	28.3	63.7	57.5	61.0	63.6	65.4	66.8	69.7	68.5	35.5	67.2	63.5	66.3	67.2	31.3	63.8	69.4	63.0	62.7	67.7	68.2	63.9	61.6	65.5	53.7	62.3	61.2	67.8	67.9	65.4	68.0	24.9	54.8
73.2	19.4	55.2	65.2	62.7	67.1	58.9	58.5	65.2	16.1	65.6	51.6	63.8	63.6	67.0	60.8	64.7	26.5	63.4	58.1	61.1	65.2	64.4	65.5	69.7	68.5	33.9	67.4	64.4	65.0	67.0	28.6	63.9	66.1	62.7	63.6	68.6	68.2	56.3	62.2	66.2	52.7	63.6	57.2	68.5	67.2	64.9	67.4	24.8	52.7
72.8	18.9	55.1	65.9	64.4	66.1	58.7	56.5	65.0	13.3	67.0	34.9	64.3	64.3	66.6	57.7	64.1	25.2	63.3	59.7	61.0	63.9	65.2	65.1	69.9	68.8	33.3	65.2	64.2	65.1	67.0	26.3	64.2	51.9	62.4	63.5	69.3	68.2	59.5	62.0	66.9	52.9	62.6	58.6	67.3	67.1	66.8	67.4	22.3	53.4
73.7	19.4	55.0	66.3	64.2	67.6	59.3	56.5	64.6	13.6	66.2	26.8	63.6	62.2	67.5	57.6	64.0	26.2	63.4	59.0	60.9	65.0	64.9	65.8	69.3	68.1	31.6	65.8	63.5	64.8	67.5	26.3	64.5	43.1	61.8	64.2	68.1	68.2	61.4	60.9	66.4	50.8	63.4	59.4	67.6	67.5	65.6	68.0	22.9	55.1
73.5	20.5	52.4	64.9	64.1	67.5	58.2	56.0	63.9	14.3	66.1	24.6	63.6	62.8	67.5	49.8	64.3	25.7	63.0	59.7	60.5	64.1	64.4	66.0	68.8	67.3	32.2	65.9	63.4	65.9	68.0	27.5	63.1	41.4	62.0	64.7	68.2	68.2	63.7	61.9	66.4	50.9	62.9	59.3	67.6	68.7	65.7	68.2	25.3	52.4
70.7	19.2	52.9	65.3	61.7	66.6	54.3	55.4	61.0	15.2	66.0	19.6	62.4	62.1	68.3	35.8	64.3	26.2	62.6	58.8	58.1	63.7	63.2	66.4	69.0	67.9	32.4	65.1	63.7	64.8	66.9	26.9	55.2	49.7	61.7	63.2	69.0	68.2	66.3	61.2	66.8	50.3	63.4	59.3	66.9	69.2	65.6	68.0	24.7	50.5
69.9	19.7	52.1	66.0	59.1	67.4	55.8	54.8	60.4	14.8	65.9	16.7	62.5	61.6	68.8	32.5	64.2	25.4	62.2	58.8	59.5	63.8	62.9	66.2	68.9	66.4	34.2	65.4	62.6	64.3	67.3	27.1	41.2	48.3	61.1	62.6	68.5	68.2	66.7	62.3	65.7	50.2	63.1	59.7	67.4	67.9	65.4	66.9	26.8	41.6
69.8	20.6	54.5	62.8	56.6	67.8	56.6	53.7	59.7	13.0	66.4	17.3	62.4	61.2	69.1	36.2	64.2	26.5	61.6	58.0	59.8	63.5	61.8	64.6	68.9	67.6	31.6	65.2	64.0	65.2	67.3	25.8	35.6	53.5	61.6	60.9	68.2	68.2	63.7	63.4	65.7	49.7	63.6	60.2	67.6	69.9	66.1	68.0	27.5	39.8
68.7	19.9	54.1	63.3	57.2	68.2	58.3	53.0	56.7	11.6	66.2	18.6	62.9	60.9	67.8	37.0	63.8	27.1	61.0	57.7	60.5	63.6	64.1	65.3	69.1	65.9	31.4	65.2	63.8	63.1	67.8	24.9	25.4	58.7	62.0	60.1	68.2	68.2	60.0	60.8	64.9	49.8	60.5	60.7	67.4	69.8	65.8	67.8	27.8	41.3
70.5	21.1	54.5	63.9	57.1	68.1	59.2	52.8	56.3	11.8	66.0	20.9	61.8	62.2	66.9	31.1	64.9	28.8	60.8	58.2	60.9	64.0	62.6	63.4	68.7	66.1	33.3	66.4	64.1	62.5	67.6	25.2	18.1	61.7	60.3	59.5	67.2	68.2	60.8	60.6	64.9	49.6	63.3	59.5	67.7	69.3	65.4	67.9	26.1	43.8
70.7	20.7	55.2	63.1	56.0	67.8	59.2	52.3	55.8	11.1	65.9	21.7	61.4	61.7	66.2	31.0	64.4	28.3	60.4	58.6	60.8	62.8	62.6	63.4	69.2	68.5	31.7	66.1	64.5	62.3	67.0	24.5	14.9	63.1	61.3	60.2	69.0	68.2	57.0	61.7	67.6	52.8	58.8	58.4	67.2	68.3	65.7	68.4	27.1	44.4
70.6	21.9	55.9	60.1	55.9	67.4	53.8	52.9	48.0	11.3	65.7	20.3	61.0	59.3	66.4	29.5	64.6	29.7	60.1	57.3	58.3	62.2	63.4	65.0	69.0	68.2	32.4	65.5	64.3	63.4	66.6	24.8	13.9	63.1	61.1	60.8	69.0	68.2	60.5	62.1	66.7	55.2	55.4	61.4	65.9	67.2	65.1	68.8	27.7	39.8
71.3	22.3	55.3	49.2	55.4	67.3	48.3	52.5	41.0	8.9	66.8	18.0	59.7	59.9	67.3	31.1	64.5	27.3	60.1	57.2	55.9	63.4	62.7	65.4	70.1	67.4	31.5	66.9	63.3	63.9	66.7	23.3	12.9	63.8	62.1	60.4	68.8	68.2	61.9	61.1	66.0	53.4	49.9	60.7	66.4	66.8	66.6	67.9	27.5	39.2
70.5	22.1	53.9	44.5	56.1	67.9	45.2	53.7	36.0	11.0	67.4	19.2	59.8	60.4	66.5	31.8	64.3	27.9	59.4	55.7	54.4	63.0	62.5	64.2	70.1	68.0	34.0	68.1	64.4	63.0	66.0	23.6	11.7	63.5	62.1	60.1	68.2	68.2	61.5	61.7	65.9	50.6	49.7	59.0	67.3	66.5	67.5	67.6	28.2	40.3
71.1	22.7	53.6	39.0	55.9	68.2	48.9	54.6	34.3	11.0	67.4	18.2	59.5	60.1	65.6	44.0	64.5	28.3	58.5	56.4	55.9	63.7	62.0	65.3	69.4	66.4	33.2	67.2	64.7	62.6	66.5	24.4	11.1	64.4	62.3	60.9	69.5	68.2	59.2	62.6	65.3	49.2	44.3	60.6	66.9	67.0	67.4	68.8	27.1	40.0
69.8	20.8	53.8	34.7	55.7	68.8	49.1	55.5	31.2	10.4	67.2	17.8	60.8	60.2	64.0	46.9	64.3	26.9	57.8	58.0	56.1	64.3	62.4	64.9	69.8	67.0	34.1	66.5	64.8	62.4	67.4	24.8	10.9	68.0	63.5	61.6	68.5	68.2	58.8	62.8	66.0	50.4	41.7	62.1	67.9	66.5	67.0	68.7	27.5	37.3
69.4	19.1	53.8	35.5	54.3	67.8	47.4	53.6	29.4	10.3	63.4	14.4	61.2	62.2	64.9	47.7	64.0	27.4	57.2	58.5	55.4	63.6	62.4	65.4	69.4	67.1	33.0	67.2	64.5	63.7	67.5	24.7	11.3	68.5	63.4	60.5	66.5	68.2	60.1	62.3	65.5	54.7	42.5	61.2	68.2	66.5	61.7	68.4	30.2	36.4
69.2	19.2	52.8	38.8	54.6	67.8	42.4	53.8	27.8	10.7	52.2	20.1	59.9	62.7	63.3	47.2	65.1	29.0	58.0	57.5	53.9	64.2	62.2	64.4	69.1	67.7	32.9	67.9	63.8	63.4	67.2	24.8	9.7	65.9	64.0	60.5	67.5	68.2	60.9	60.9	65.0	54.9	46.3	60.5	68.5	66.5	44.5	68.5	33.4	36.9
69.9	19.9	55.1	36.7	54.6	68.7	44.3	51.4	28.0	11.7	48.2	21.5	59.8	63.6	64.2	46.8	64.0	28.5	57.1	57.9	53.7	64.6	61.7	62.3	67.6	68.1	31.4	67.9	63.1	63.1	66.8	25.8	10.9	64.4	62.1	60.2	68.1	68.2	59.0	60.2	67.0	55.7	44.7	59.0	68.2	66.5	38.7	67.4	30.2	34.4
70.8	20.5	55.4	38.7	54.7	67.9	29.3	39.0	27.6	12.3	54.0	17.3	59.7	61.5	64.5	48.9	63.5	27.8	56.2	58.8	48.9	63.8	60.9	61.3	67.1	69.0	29.6	68.7	64.0	63.5	67.3	26.7	10.3	63.7	62.0	60.4	69.6	68.2	59.4	61.7	66.7	54.3	44.5	59.1	67.5	66.6	47.2	69.6	29.3	38.0
71.1	21.8	57.0	38.3	55.4	67.1	24.0	33.9	29.2	12.1	47.1	19.1	59.3	60.0	64.5	48.6	63.7	30.6	54.0	57.9	48.0	63.4	61.1	63.5	66.8	68.2	22.7	67.5	65.1	62.8	67.4	27.0	10.3	62.7	62.4	60.3	69.4	68.2	55.9	61.0	66.0	51.7	44.8	58.5	68.2	66.6	36.0	67.8	27.4	42.6
71.7	20.5	56.6	36.0	54.1	67.0	28.5	33.5	28.5	12.3	49.4	19.3	57.8	61.9	64.8	37.2	64.6	30.7	51.6	58.8	48.3	62.9	57.2	64.4	67.8	69.0	26.8	67.7	64.1	62.3	68.2	26.4	11.6	62.0	62.9	59.8	69.6	68.2	46.2	61.8	66.1	50.3	46.3	54.7	66.8	66.6	37.7	68.9	27.6	41.6
72.0	21.1	53.6	46.4	55.5	67.1	28.8	30.6	28.4	9.1	45.1	17.5	52.0	60.5	64.9	31.3	64.1	28.4	50.9	59.8	48.4	63.8	52.7	64.1	68.0	69.8	28.5	66.9	63.7	65.0	68.4	24.2	11.6	60.8	62.9	60.2	69.0	68.2	36.9	61.9	67.6	47.8	49.3	50.4	67.4	65.2	31.2	68.5	26.4	40.9
72.2	20.6	52.5	42.7	56.2	68.1	42.6	37.2	30.0	10.2	49.0	16.2	50.6	60.7	64.3	29.2	64.9	25.3	49.8	59.5	54.3	64.6	50.3	63.7	66.3	69.9	30.8	68.6	64.8	64.0	68.5	23.6	11.0	60.5	63.5	60.1	67.5	68.2	32.1	63.4	67.1	46.7	51.3	54.3	67.2	66.7	37.8	69.5	27.2	40.7
71.6	20.6	51.7	45.9	55.8	67.9	50.5	33.5	31.4	12.4	38.7	16.8	45.2	58.5	65.4	23.4	65.0	24.1	50.1	59.8	57.4	64.4	49.3	63.1	63.1	68.9	29.3	68.7	64.5	63.6	68.8	25.6	10.1	57.6	64.1	60.1	68.7	68.2	26.5	62.4	66.5	47.5	52.5	56.1	68.0	66.4	24.4	68.1	25.0	40.1
71.9	20.3	51.6	42.6	55.7	68.2	48.6	32.7	32.2	13.9	33.0	16.4	43.5	57.6	63.5	24.0	65.3	24.6	46.9	59.6	56.2	64.4	49.7	54.7	64.5	68.7	30.0	67.4	64.9	64.8	67.9	26.5	9.9	51.4	64.2	61.3	69.9	68.2	25.8	62.4	66.3	46.0	53.3	51.5	67.4	65.1	17.0	68.5	23.3	38.2
72.3	21.7	52.8	44.2	57.5	68.4	48.4	28.3	33.1	13.9	33.3	18.6	43.0	57.4	62.3	22.4	65.1	23.0	46.9	58.8	56.6	65.4	52.3	47.1	61.9	69.7	30.8	67.6	64.9	63.9	67.4	27.2	10.2	49.1	64.2	61.3	69.2	68.2	24.6	63.6	66.3	45.7	53.8	50.5	67.8	64.9	16.4	69.2	23.1	38.1
72.4	22.3	52.3	46.3	58.4	68.3	41.8	25.7	32.4	13.3	37.1	16.4	47.0	60.1	63.3	21.2	64.0	23.2	45.3	60.1	54.6	65.5	55.4	42.9	60.7	67.5	30.1	66.0	65.4	62.6	66.9	26.3	10.9	49.2	65.1	61.1	69.5	68.2	29.7	63.5	65.6	45.4	54.0	55.3	67.2	63.6	20.6	67.9	20.9	38.0
70.9	20.0	54.5	55.0	56.1	67.8	33.7	25.6	30.9	12.9	34.2	14.1	50.7	61.5	63.5	23.1	63.8	26.0	44.1	60.4	51.5	65.2	57.5	42.7	60.4	67.7	30.4	67.3	65.1	63.9	67.0	26.3	11.1	53.4	64.9	61.9	66.6	68.2	24.8	63.6	64.7	44.5	51.7	59.5	66.1	63.5	17.2	69.7	20.3	38.5
72.3	19.3	53.1	55.4	55.7	68.1	33.0	25.5	29.2	15.7	32.4	15.5	49.5	60.4	62.8	25.4	64.2	25.9	43.2	60.1	49.7	64.6	57.8	42.1	59.4	67.4	32.0	67.7	65.6	65.4	67.4	28.0	11.3	50.2	63.9	61.9	67.6	68.2	29.3	63.7	64.6	44.9	54.5	62.2	66.9	64.2	15.4	69.3	19.8	36.8
71.2	19.3	53.6	55.3	56.6	68.8	31.6	28.2	30.1	15.5	30.3	17.1	45.5	60.6	62.2	21.7	63.7	25.5	42.3	59.5	49.3	64.9	56.3	38.3	60.1	68.2	31.4	67.8	66.2	65.1	68.2	28.6	9.7	42.0	64.5	60.7	68.1	68.2	27.7	63.6	64.9	46.0	54.0	62.7	68.2	63.9	12.3	69.4	22.4	33.7
71.7	19.0	52.3	57.8	57.0	69.3	26.4	29.9	30.3	13.5	31.7	14.6	44.2	61.8	61.5	21.6	63.9	22.9	41.6	61.0	47.9	64.3	54.2	37.2	60.0	67.0	32.1	68.8	66.2	66.5	66.8	27.3	9.1	36.7	63.9	61.8	68.5	68.2	25.0	63.9	65.1	45.9	59.9	63.2	67.4	62.3	13.9	69.2	21.0	33.0
72.1	20.6	52.3	54.3	57.5	68.8	23.5	33.9	29.7	13.5	32.4	15.3	43.6	57.0	61.3	21.9	62.8	22.0	39.5	61.4	45.1	63.7	53.2	36.2	59.3	67.3	30.4	68.4	65.2	66.4	67.0	26.3	8.9	32.5	62.2	61.4	67.4	68.2	21.0	64.1	64.4	46.3	58.9	62.1	66.9	62.6	15.0	69.8	20.1	33.3
70.9	19.9	50.1	50.5	58.9	67.5	17.7	35.7	29.7	13.7	33.3	19.8	46.3	60.7	61.5	22.0	62.8	23.4	37.7	62.6	44.7	64.1	53.2	36.9	59.9	66.9	30.7	68.3	65.1	66.7	65.9	26.2	10.5	31.2	62.7	61.0	66.9	68.2	17.5	63.1	63.2	45.0	60.3	57.7	66.8	60.0	16.1	67.8	19.8	35.5
72.4	19.2	46.0	52.3	59.6	68.4	14.5	37.3	38.1	14.7	34.3	16.6	44.5	61.4	61.8	18.8	63.8	22.1	35.8	62.1	42.9	63.0	51.2	34.1	59.2	64.2	32.4	68.2	65.4	66.8	66.4	26.1	10.2	31.4	61.2	60.0	67.5	68.2	24.2	62.8	52.0	44.6	59.8	49.2	66.9	52.8	17.1	68.3	19.1	35.3
72.8	19.5	43.6	47.6	59.2	69.1	13.2	30.3	47.1	14.0	33.9	18.5	46.2	62.9	62.3	18.5	63.4	20.1	34.0	63.1	41.5	64.3	51.5	36.4	59.0	64.0	29.7	68.5	65.7	66.4	64.9	26.9	11.5	29.2	63.4	60.2	67.2	68.2	24.1	61.8	47.1	44.8	55.1	43.3	67.9	47.8	17.1	68.8	19.7	36.8
72.2	20.8	43.6	38.8	57.6	66.1	12.9	25.6	49.2	13.2	38.7	19.8	44.3	64.1	61.4	20.1	63.2	19.8	33.7	62.1	40.9	63.3	51.7	35.4	58.9	64.8	30.0	68.8	64.6	65.7	65.9	26.1	9.9	28.1	63.5	59.8	68.8	68.2	24.4	63.1	55.4	45.5	52.5	40.5	66.1	53.8	24.1	69.3	18.3	35.8
72.4	19.3	41.1	34.9	58.3	59.7	11.1	25.6	46.4	12.4	46.9	16.5	46.1	64.3	61.2	21.0	62.0	20.9	33.8	61.2	41.8	63.1	53.0	33.5	59.4	65.1	29.1	67.7	65.1	65.7	65.3	25.8	9.4	32.5	61.9	59.5	68.6	68.2	24.5	62.7	58.8	45.1	50.3	37.8	66.8	57.4	36.6	68.7	18.4	36.1
71.7	18.5	36.0	33.1	57.8	54.3	11.8	24.0	38.8	11.6	48.4	20.1	47.7	63.4	60.9	18.7	61.9	22.7	33.4	60.8	41.5	62.1	53.1	32.6	58.4	67.2	29.5	66.6	65.7	66.3	65.0	24.5	9.4	31.3	63.5	59.8	68.3	68.2	29.1	62.6	63.0	45.1	48.6	34.3	66.0	58.1	39.4	68.1	16.7	34.2
71.6	19.6	35.4	50.1	57.3	58.7	12.7	30.8	27.5	13.5	56.0	19.1	47.6	63.0	60.9	19.1	61.2	20.5	33.9	59.5	41.4	63.0	53.3	31.7	58.4	66.5	30.2	67.7	64.5	66.5	63.2	26.0	9.5	30.5	62.7	60.3	67.5	68.2	42.7	62.4	62.6	45.4	58.9	37.5	63.6	60.0	50.2	64.9	15.0	35.5
72.3	19.0	39.0	57.6	57.4	42.0	13.9	31.4	18.0	13.3	60.5	22.3	46.6	64.4	61.7	21.4	60.6	21.1	34.9	59.0	41.7	64.0	53.0	32.9	58.8	66.5	32.3	67.9	64.4	66.3	62.8	26.5	10.8	30.1	64.6	58.6	67.4	68.2	48.6	62.9	63.2	44.6	66.9	37.4	64.7	62.1	56.9	66.9	15.2	37.4
71.0	21.1	42.3	61.0	56.0	39.0	13.6	28.1	12.9	14.0	63.4	19.9	51.6	64.8	62.5	22.3	60.9	21.1	35.7	59.0	42.5	61.9	54.6	41.0	58.7	66.1	30.1	68.9	64.7	65.8	62.5	26.7	10.0	29.2	64.7	59.5	67.8	68.2	54.0	63.2	62.5	43.5	68.2	47.9	65.5	63.2	61.5	69.3	17.0	36.9
72.2	21.3	43.2	58.3	56.3	53.4	15.0	28.0	11.1	13.7	65.0	18.6	55.1	63.5	63.5	26.4	60.6	22.5	38.2	59.3	42.8	61.6	54.3	42.2	58.5	66.5	32.7	67.5	64.2	66.3	65.3	27.0	10.1	30.4	65.1	59.2	68.6	68.2	60.8	64.4	61.6	43.9	68.8	56.4	66.3	61.4	63.6	68.2	18.7	35.0
72.9	20.5	47.0	55.3	56.4	60.9	15.0	26.4	12.5	13.9	64.8	21.4	55.8	64.8	63.3	23.8	59.4	21.5	41.2	59.9	44.4	62.0	56.0	36.1	58.2	67.5	30.4	66.7	64.5	66.7	67.1	27.6	10.5	41.8	64.6	59.2	70.2	68.2	63.6	64.5	63.8	43.8	66.7	59.1	66.6	63.5	63.7	68.5	19.6	37.8
72.7	19.6	49.1	53.7	55.2	64.2	18.9	25.6	16.2	14.3	65.7	21.5	54.6	65.2	62.1	23.1	59.3	22.6	44.8	59.1	45.3	61.4	57.7	38.4	58.8	67.4	28.3	67.8	64.2	66.2	67.1	28.8	10.2	50.1	63.6	59.0	69.6	68.2	63.7	62.1	64.0	44.0	64.7	61.3	66.2	60.8	64.6	69.1	22.9	38.9
71.0	17.9	46.2	52.2	54.4	66.9	31.4	26.0	17.7	15.2	67.4	19.5	53.6	65.0	61.7	23.3	58.8	20.2	47.3	59.9	50.0	61.2	58.9	36.4	58.0	66.6	27.5	67.2	63.1	67.1	68.5	29.0	10.9	54.7	63.8	59.4	68.4	68.2	63.1	62.4	63.6	43.3	61.7	60.6	68.1	61.8	66.9	65.9	23.5	39.8
70.9	17.2	42.8	52.1	55.0	67.4	40.2	28.3	16.9	14.7	67.4	18.7	53.5	64.4	61.3	28.1	59.4	20.7	50.4	60.0	52.9	60.1	58.4	35.6	59.4	66.0	27.8	67.3	62.6	66.8	67.2	28.7	10.7	55.1	63.4	56.9	68.0	68.2	61.9	63.1	63.3	43.6	58.2	59.7	66.9	62.1	66.9	67.0	22.1	42.3
70.7	18.5	43.9	52.8	54.2	67.4	38.9	27.1	16.2	14.8	67.4	23.8	54.0	64.7	60.8	30.7	58.9	20.9	52.0	59.0	52.3	60.0	57.7	43.8	60.2	66.3	28.7	66.2	62.8	67.3	66.3	27.8	10.4	46.5	62.1	55.5	65.2	68.2	62.2	61.9	63.1	44.3	57.5	60.7	67.3	62.3	66.6	66.7	21.7	39.3
71.5	18.3	44.8	54.9	53.8	67.8	30.6	29.5	22.3	16.0	67.3	26.9	53.5	64.3	61.1	30.3	60.0	22.9	53.9	58.2	50.0	60.7	56.8	52.4	60.2	65.4	28.1	66.7	64.2	64.9	65.9	28.8	10.6	36.9	61.8	56.5	66.9	68.2	61.9	63.0	63.8	43.5	58.2	61.1	68.4	63.9	66.7	66.4	23.9	38.6
69.8	18.7	39.4	53.8	53.8	67.7	34.1	33.4	19.0	19.3	67.4	25.5	53.8	61.8	61.6	29.0	60.5	20.0	56.1	57.6	50.8	60.0	56.9	55.4	62.9	64.9	27.8	65.7	63.7	65.9	67.1	30.5	10.9	34.5	63.7	57.1	65.9	68.2	61.6	62.8	63.8	42.9	56.9	60.1	68.2	62.4	66.6	69.0	27.1	37.0
70.7	18.0	39.1	54.0	52.2	64.6	43.8	34.6	18.9	23.0	66.9	21.1	54.0	62.7	61.8	30.9	60.8	19.3	57.4	55.5	55.2	60.0	56.9	58.3	64.0	64.7	29.1	66.7	63.6	65.9	67.1	32.5	14.6	36.7	62.9	57.4	64.7	68.2	60.9	63.9	63.3	43.3	57.3	59.1	68.8	62.0	65.9	69.7	26.7	37.6
69.7	20.4	38.4	52.9	52.9	65.4	47.9	30.5	26.6	26.4	66.6	20.5	54.7	62.0	62.6	27.9	61.5	20.9	58.6	54.5	56.4	58.5	56.8	62.1	65.3	65.7	28.4	67.7	64.8	65.9	68.2	34.3	18.5	37.2	63.4	58.3	66.6	68.2	63.9	63.2	64.1	43.3	59.7	57.5	68.3	64.2	65.6	68.4	30.2	38.2
71.2	21.1	36.2	52.9	53.8	65.8	51.6	24.6	26.2	30.5	66.7	26.6	54.9	62.7	64.7	30.1	62.2	20.2	59.6	56.2	58.1	57.4	56.3	62.6	66.6	64.8	29.6	66.3	63.6	66.3	69.4	39.7	28.3	38.5	62.6	59.1	66.9	68.2	64.4	63.9	64.8	43.7	63.9	57.7	68.3	65.6	66.1	67.3	29.5	36.8
70.4	21.1	34.6	53.9	53.7	66.5	55.3	28.8	21.2	34.3	66.3	33.2	57.4	64.0	67.0	33.9	62.7	19.6	61.0	55.8	59.5	57.4	59.2	65.2	67.7	66.5	31.9	66.9	64.4	67.0	68.1	45.1	41.4	49.5	64.1	59.9	67.8	68.2	63.3	63.4	65.9	43.1	61.5	57.6	67.1	66.9	66.6	67.8	27.2	34.8
71.6	19.9	34.2	52.5	54.0	68.0	52.9	37.3	19.6	38.8	66.4	42.7	59.0	64.9	66.7	32.9	63.3	18.9	62.1	55.9	58.4	59.1	58.8	64.9	68.8	66.5	31.7	67.0	64.9	67.2	67.9	50.5	51.9	56.5	62.5	60.9	69.9	68.2	63.9	61.8	64.6	42.9	58.9	59.0	68.0	67.0	66.7	67.3	26.1	39.4
71.3	19.9	33.8	51.2	54.1	67.7	51.1	44.7	18.8	39.2	66.6	49.3	59.4	63.2	66.9	34.8	63.1	19.0	63.2	55.8	57.5	61.2	60.2	62.4	67.8	67.3	30.2	66.3	63.6	67.1	67.1	50.4	57.5	59.3	64.5	61.4	69.7	68.2	64.1	62.9	64.8	42.8	59.3	61.1	68.0	66.7	67.2	66.9	31.4	44.7
71.9	20.9	33.7	52.3	55.5	67.4	54.1	49.5	17.8	38.6	66.9	53.2	60.5	63.6	67.0	35.8	63.4	19.1	64.0	57.0	58.3	62.0	61.5	60.3	69.0	67.8	30.7	67.3	64.0	68.1	67.9	49.6	59.2	60.7	65.5	62.9	68.0	68.2	64.8	63.9	65.6	42.9	53.5	62.5	68.0	66.0	67.4	68.0	30.4	47.6
71.4	20.7	35.7	52.5	59.1	67.2	56.7	50.7	17.9	37.5	66.7	53.9	60.9	62.7	67.3	35.5	63.8	20.9	64.5	57.0	59.7	60.7	62.9	62.8	69.3	67.6	31.9	68.1	65.3	68.6	67.4	46.9	61.1	63.0	65.9	63.3	67.4	68.2	65.4	64.6	65.3	44.0	55.5	61.9	67.6	66.1	67.0	68.3	32.8	49.2
71.3	22.6	38.2	51.8	59.9	67.0	57.5	52.9	17.0	37.7	66.8	56.5	61.1	63.2	67.3	39.7	63.5	22.3	65.1	57.6	59.9	60.7	63.9	64.8	69.1	67.9	32.5	68.2	65.0	67.4	68.0	46.5	62.8	64.0	66.2	63.9	66.9	68.2	66.9	63.8	66.4	43.9	55.0	63.3	67.5	67.5	67.4	67.8	32.6	48.7
70.3	24.1	45.7	52.9	60.1	68.5	59.1	54.0	18.1	35.0	66.7	59.2	62.9	64.0	68.2	51.8	63.5	23.8	65.4	58.6	61.1	63.2	64.7	64.4	69.9	67.2	33.1	68.0	65.8	67.4	68.8	43.5	63.4	65.9	65.8	63.4	68.0	68.2	66.9	64.6	66.4	44.4	57.9	63.9	67.0	68.4	67.1	67.6	37.3	48.3
70.8	24.5	51.7	53.9	60.5	67.4	62.7	55.3	27.0	35.1	65.6	59.6	63.2	64.8	68.8	57.5	62.0	23.0	65.6	58.8	62.3	61.7	65.6	66.2	69.6	67.8	35.6	67.9	66.0	67.3	68.3	43.0	63.5	67.7	66.7	64.2	69.1	68.2	66.1	65.5	66.8	44.4	58.5	65.2	67.3	69.6	66.2	68.7	49.6	50.4
70.6	29.1	60.1	56.5	64.3	68.2	62.1	56.1	44.6	34.8	65.5	60.7	63.8	65.6	68.8	60.7	60.2	22.8	66.0	60.6	61.9	61.0	66.4	67.5	69.5	66.8	34.9	67.4	65.7	67.8	68.0	41.6	63.8	68.9	66.8	63.6	67.5	68.2	66.1	64.8	66.3	45.2	61.1	65.0	67.3	69.2	65.5	68.7	54.4	51.2
70.0	38.4	63.2	57.2	64.2	67.8	61.7	56.2	52.8	33.4	65.5	61.6	63.3	66.4	68.8	63.5	61.5	21.6	65.9	61.6	61.9	58.9	67.0	67.0	69.8	67.0	36.2	67.6	65.4	67.8	68.2	40.3	64.3	71.4	65.6	63.4	68.6	68.2	66.1	64.8	65.5	51.0	62.9	63.3	67.7	69.5	66.2	68.7	58.2	50.9
70.1	47.2	63.8	59.8	66.2	68.5	61.8	54.9	57.7	27.2	67.4	61.5	63.7	65.8	68.6	63.8	63.1	23.0	66.2	63.6	61.9	58.1	65.9	67.6	69.9	66.5	34.5	67.5	65.4	67.8	68.8	37.7	65.1	72.2	67.7	62.6	67.9	68.2	66.0	65.4	66.3	56.3	65.8	63.6	68.0	70.0	67.8	69.4	59.9	52.3
70.6	53.3	64.3	60.7	67.0	68.3	61.1	59.1	60.4	30.9	67.6	60.6	64.7	66.4	68.3	65.0	64.5	24.4	66.6	64.1	62.0	60.0	65.7	67.4	70.3	67.0	35.9	68.1	64.7	67.9	67.4	40.6	66.1	73.0	68.4	63.2	66.6	68.2	67.3	65.6	66.5	56.6	66.5	64.2	67.5	68.9	68.1	70.2	59.6	51.7
69.8	57.1	66.2	64.1	67.5	68.0	61.7	62.9	62.2	45.9	66.5	62.7	64.6	66.9	68.0	65.5	65.0	24.6	66.8	65.3	62.3	58.6	66.7	68.2	71.1	67.6	36.5	68.0	65.5	68.3	67.9	49.6	67.6	71.6	67.7	63.4	68.5	68.2	66.1	65.9	66.4	57.7	64.8	63.2	67.3	69.2	66.7	68.8	60.1	53.7
70.6	58.8	64.8	67.1	69.5	69.2	64.0	65.5	64.6	53.7	66.3	62.6	64.6	66.9	67.4	66.9	65.6	32.7	67.0	64.4	63.2	61.2	67.0	67.4	69.8	67.9	36.0	68.4	66.2	68.3	67.8	55.5	67.9	70.4	68.1	62.4	68.4	68.2	64.8	66.1	67.4	58.4	67.0	64.6	68.4	67.9	66.3	70.7	61.8	56.2
71.0	59.1	65.4	68.2	69.6	68.9	64.9	65.9	65.7	56.6	65.4	63.6	64.1	65.4	67.7	66.2	66.1	48.7	67.3	65.9	64.0	61.7	66.1	66.6	69.7	70.2	41.4	68.3	66.2	67.8	67.5	58.0	67.1	70.2	67.4	62.9	69.8	68.2	64.8	66.5	68.4	59.3	66.0	63.9	67.6	67.8	65.5	69.3	61.2	60.2
70.6	59.3	66.3	68.7	71.2	67.8	62.8	66.2	65.3	58.8	64.7	63.9	64.7	65.4	67.4	67.3	66.3	57.2	67.4	66.0	63.0	62.8	66.6	66.4	69.8	69.6	42.8	67.8	65.8	67.8	68.3	59.3	66.8	69.6	66.2	63.8	69.0	68.2	64.5	64.7	68.6	57.5	66.2	65.0	67.3	67.4	64.6	69.1	62.2	63.0
70.5	60.4	68.3	68.6	71.1	67.3	62.8	66.8	65.6	61.1	65.4	64.1	65.5	65.7	67.4	67.4	67.0	61.2	67.5	65.4	63.1	64.2	67.6	64.9	68.9	69.1	54.8	67.6	66.2	68.3	66.1	60.0	67.1	69.7	66.8	63.4	69.4	68.2	64.3	66.3	68.2	60.2	65.3	65.3	67.0	66.0	65.1	68.3	62.5	62.4
70.9	60.8	68.1	68.2	71.2	66.8	64.6	66.6	64.6	63.0	66.5	65.6	64.7	66.8	68.6	67.2	67.7	63.8	67.6	64.9	63.8	60.6	67.6	67.6	69.8	68.6	71.4	69.1	67.1	67.5	67.5	61.4	67.8	68.8	67.8	63.7	68.7	68.2	65.0	66.8	67.6	59.8	65.2	63.1	67.0	68.1	67.1	69.4	63.4	63.6
70.9	61.2	67.6	68.7	70.1	68.4	65.0	67.4	65.9	64.8	67.6	66.3	65.0	66.7	67.7	68.5	68.1	65.7	67.4	64.5	64.0	62.9	67.2	67.9	68.8	67.9	76.6	68.8	66.4	67.9	67.0	63.0	67.3	70.3	66.8	64.0	69.6	68.2	65.3	66.6	66.8	61.5	65.2	64.0	67.7	67.4	67.5	69.3	63.4	64.6
70.6	61.1	66.5	68.7	69.7	67.9	64.7	67.7	64.2	65.2	67.2	65.6	64.9	67.0	68.4	69.0	67.4	66.3	67.6	65.6	63.8	62.6	67.5	66.1	69.4	68.3	78.0	69.0	67.0	67.6	67.0	63.5	67.4	70.7	68.3	63.5	70.0	68.2	65.7	68.0	67.7	62.2	64.8	65.6	67.5	67.5	67.8	68.7	62.9	65.1
71.5	61.9	65.5	69.8	71.0	68.2	65.6	66.9	64.8	65.7	67.0	64.8	64.7	67.6	68.1	68.2	67.1	66.2	67.4	66.4	64.2	62.7	67.9	68.1	69.4	68.6	78.8	68.3	67.3	68.1	66.3	62.7	67.2	68.7	68.3	64.6	69.6	68.2	65.7	68.5	67.5	61.8	65.9	64.4	67.4	67.5	67.2	69.5	63.1	65.5
70.7	61.9	65.7	70.2	70.7	68.7	64.2	67.8	66.0	65.8	67.2	65.4	65.3	66.8	67.9	68.8	68.0	66.9	67.3	66.4	63.6	62.9	67.9	67.3	69.6	69.5	78.5	68.2	66.9	68.5	67.4	62.2	67.8	68.4	67.4	64.1	70.2	68.2	66.1	65.8	68.7	61.0	66.4	63.3	67.9	67.6	68.0	70.4	63.7	66.2
71.9	62.4	67.5	68.7	71.0	69.0	63.6	67.7	65.1	66.0	67.7	66.4	65.0	66.5	68.6	68.1	67.9	67.2	67.3	65.5	63.8	63.9	67.7	67.6	70.0	70.7	78.3	68.6	66.6	68.0	67.6	63.4	66.9	68.2	67.0	63.8	70.7	68.2	65.5	64.6	69.5	59.8	66.5	65.0	67.0	68.4	68.4	70.0	64.2	66.8
72.5	62.3	67.6	69.4	70.9	68.5	65.4	68.5	65.5	67.4	67.7	65.4	64.9	67.0	67.8	68.5	67.7	65.8	67.3	66.5	64.1	62.7	67.8	67.6	70.5	69.7	78.5	67.9	66.7	68.3	68.0	62.9	67.6	68.7	67.5	63.6	70.7	68.2	65.2	65.2	69.0	59.6	65.9	65.6	67.9	67.2	68.0	70.2	64.7	65.3
71.9	63.3	67.4	68.2	71.0	67.9	67.3	68.8	66.5	68.0	67.2	66.7	64.8	66.8	67.4	68.5	66.7	65.3	67.4	66.8	65.4	64.0	67.6	66.3	69.4	69.9	74.7	68.5	66.0	67.8	67.4	64.2	69.0	68.7	68.1	62.9	71.0	68.2	65.4	66.1	68.5	59.0	65.0	64.8	67.7	66.1	67.3	70.4	67.2	66.1
72.4	64.0	67.8	68.9	70.9	68.0	66.9	68.3	66.9	66.7	66.0	68.1	63.9	66.6	67.6	69.4	65.9	66.9	67.6	65.7	65.0	65.1	67.6	67.0	68.8	69.9	69.3	68.4	66.6	67.9	66.9	64.3	70.3	69.0	69.7	63.3	70.4	68.2	64.4	66.8	67.7	59.8	65.2	64.4	67.2	67.2	66.0	68.8	67.9	65.3
71.3	66.0	66.4	68.5	71.0	67.3	66.5	68.0	67.3	65.1	66.3	68.4	63.9	66.7	67.4	69.8	66.8	68.8	67.6	67.1	65.1	64.2	68.4	67.9	67.5	70.7	67.2	67.6	67.2	67.8	66.9	64.9	69.4	68.7	69.1	63.2	69.5	68.2	65.4	67.1	68.2	60.5	65.2	64.0	67.6	67.7	66.6	69.0	68.5	66.2
72.2	66.0	68.4	68.1	69.8	68.1	67.4	68.0	66.3	66.2	66.9	68.6	63.8	67.7	67.1	69.0	66.5	68.0	67.6	66.8	65.0	63.1	67.1	66.8	67.3	68.9	67.1	68.3	67.3	68.0	66.9	65.5	69.2	68.6	68.1	63.6	69.5	68.2	64.6	67.1	67.7	61.7	65.0	61.3	67.2	67.8	67.2	67.0	68.6	66.9
71.9	65.4	69.3	68.2	71.0	67.3	66.5	68.2	67.0	66.7	66.4	68.0	64.6	66.6	66.7	69.0	66.5	68.3	67.5	67.3	64.8	63.6	67.1	68.0	69.2	69.8	67.1	68.3	66.6	68.5	65.8	65.4	70.0	67.6	68.6	63.8	71.4	68.2	63.6	67.3	68.9	61.1	65.5	62.3	67.5	67.3	66.8	67.4	69.1	67.8
70.8	66.1	70.2	67.4	69.9	67.4	68.3	68.5	66.5	67.0	67.0	67.6	64.5	66.4	68.1	69.1	66.9	68.4	67.6	66.7	65.7	61.5	67.6	69.1	67.7	69.6	65.0	68.8	66.5	68.5	66.0	64.8	69.7	68.0	68.0	64.4	70.9	68.2	64.0	67.2	68.0	61.7	65.6	63.7	67.8	67.6	67.4	68.1	68.2	66.8
71.4	67.3	70.5	67.9	69.5	67.5	67.7	69.1	67.2	65.9	67.7	69.0	65.0	66.1	67.9	70.2	67.3	68.1	67.6	68.3	65.6	62.2	68.1	67.5	67.3	69.5	67.0	68.7	66.7	67.5	67.2	66.3	68.4	67.4	67.8	63.9	71.6	68.2	63.4	65.7	68.8	61.8	66.3	64.3	66.5	67.8	68.1	68.4	69.2	67.7
70.4	66.6	69.3	67.1	71.0	67.0	67.2	68.9	66.7	67.1	67.8	68.5	65.7	67.6	67.6	68.6	67.8	67.7	67.7	69.2	65.2	63.8	68.0	67.3	69.0	69.7	67.9	68.8	66.6	68.1	66.7	66.2	68.4	67.5	68.7	64.3	71.6	68.2	64.2	66.8	68.6	60.9	65.9	65.3	67.4	68.0	68.3	69.3	69.8	67.4
71.8	65.6	69.2	68.1	71.3	67.3	67.0	68.5	67.1	68.5	67.5	68.9	65.2	66.2	68.2	69.0	67.6	67.7	67.5	69.2	65.2	62.8	68.5	68.4	69.2	69.9	67.5	68.8	67.2	67.8	65.5	66.6	68.4	67.1	68.1	64.1	72.0	68.2	64.9	68.2	68.1	60.3	66.1	65.8	67.1	68.5	68.2	69.4	69.4	66.6
71.0	66.0	67.3	68.6	72.1	66.5	67.2	68.0	67.2	67.3	68.4	68.8	64.6	66.1	68.5	67.9	67.2	67.7	67.6	69.1	64.8	63.5	68.0	69.5	68.6	70.7	66.8	67.6	67.9	68.2	67.4	66.1	68.5	66.6	69.2	63.7	72.8	68.2	64.3	67.5	69.2	61.3	66.9	65.5	67.4	69.0	69.0	68.6	70.0	66.1
72.0	66.3	67.7	67.9	72.5	66.0	67.7	65.9	66.8	68.5	67.1	68.4	64.9	65.3	67.7	68.0	67.3	68.9	67.5	68.5	65.0	61.3	68.4	69.8	69.2	69.7	66.5	68.3	66.2	67.6	67.6	66.2	68.0	67.6	68.3	63.3	71.7	68.2	65.1	67.5	68.6	60.5	66.7	65.8	67.6	69.3	67.5	69.0	69.9	67.2
72.7	66.3	67.6	67.7	71.4	66.9	67.3	67.7	67.5	69.7	66.7	69.3	64.3	66.0	67.5	68.2	66.9	69.8	67.6	69.7	65.3	64.0	68.2	69.4	69.9	69.8	66.9	68.7	67.6	67.5	67.8	65.4	67.3	66.9	68.6	63.6	72.3	68.2	64.4	66.6	69.4	60.3	65.5	66.5	67.2	67.4	66.8	69.0	69.3	69.3
72.1	65.9	67.0	68.2	72.5	67.6	68.1	67.9	67.0	68.2	66.8	69.0	64.4	65.2	67.5	68.3	67.0	68.4	67.3	69.3	65.3	66.9	68.4	66.9	69.9	70.2	67.3	68.8	67.5	66.9	66.9	65.4	69.3	67.5	68.4	62.9	74.2	68.2	64.3	67.4	69.4	60.9	65.3	67.2	67.3	68.1	67.3	68.0	69.5	67.5
70.1	65.6	68.6	68.0	69.4	66.9	66.4	68.6	67.0	67.2	67.0	68.2	64.4	65.3	67.6	68.4	68.1	67.8	67.1	68.3	64.5	66.2	68.4	67.7	69.5	70.0	66.4	68.3	67.2	67.7	67.7	66.4	69.8	68.0	66.5	62.9	73.3	68.2	63.8	65.7	69.2	60.1	65.3	65.9	67.6	68.2	67.6	69.2	69.4	67.6
72.0	65.9	69.6	68.1	68.5	67.6	66.7	68.2	67.0	68.1	66.8	67.6	64.4	65.1	67.9	68.6	67.4	68.1	67.5	66.8	64.6	65.7	68.3	67.1	69.7	69.9	67.1	67.8	67.3	68.3	67.8	66.7	69.2	66.8	65.2	62.9	72.6	68.2	64.2	66.4	69.2	59.1	65.0	65.2	67.4	68.1	67.2	68.7	69.7	67.5
70.6	66.6	68.1	67.5	70.4	65.8	65.5	68.3	67.6	68.7	67.4	67.3	64.5	64.8	66.7	68.3	67.8	67.7	67.8	66.9	64.3	67.0	68.6	68.3	69.4	69.3	67.0	69.6	66.9	66.8	67.3	67.4	70.1	67.0	65.0	62.4	72.1	68.2	63.1	67.5	68.6	60.4	65.5	66.6	67.1	66.8	67.9	68.4	68.3	66.4
71.4	66.4	67.6	68.2	70.7	67.0	66.1	68.8	68.2	68.6	67.7	67.9	64.8	64.7	67.4	68.5	68.0	68.8	68.0	67.7	64.5	64.7	68.7	66.5	68.0	68.2	66.9	69.4	67.5	67.2	67.6	67.6	70.0	68.4	66.4	62.4	69.4	68.2	63.1	66.6	67.5	62.0	65.9	65.2	67.0	67.4	67.9	69.6	68.9	67.8
72.0	66.4	66.6	69.7	70.6	66.7	65.2	69.2	67.6	69.4	67.3	68.2	64.9	65.7	67.1	69.0	67.0	68.0	68.0	68.3	64.3	66.5	67.8	66.7	68.8	68.4	68.7	68.8	67.6	67.5	65.3	68.1	69.4	67.6	66.1	63.5	72.1	68.2	63.8	67.0	67.6	63.3	66.9	67.1	68.2	66.1	68.3	68.7	69.2	68.0
70.7	65.7	66.5	68.8	69.9	65.2	65.6	69.1	66.3	70.3	67.4	68.2	64.9	65.8	68.0	68.2	66.3	68.8	67.9	67.3	64.4	65.7	68.5	66.2	69.4	69.8	68.5	68.6	65.5	67.2	65.9	67.5	69.2	67.4	67.6	62.9	71.5	68.2	63.4	68.4	68.8	62.8	66.5	66.9	67.7	66.8	67.6	68.4	69.1	67.1
71.4	66.0	67.1	67.4	71.2	67.0	66.6	69.0	65.8	68.9	67.2	67.2	64.7	65.7	67.4	67.7	67.6	67.9	67.6	67.9	64.8	63.3	68.2	68.4	69.0	69.4	66.8	68.8	66.2	68.6	66.9	67.3	69.8	68.4	66.7	62.5	72.0	68.2	64.3	69.0	67.9	61.8	65.8	67.3	68.4	67.0	67.4	67.6	68.6	67.0
72.1	65.5	68.5	67.6	71.6	66.7	67.6	69.7	65.7	68.7	67.4	67.1	65.0	66.0	67.8	68.4	66.8	67.8	67.3	69.4	65.5	61.0	68.8	66.2	68.6	70.0	67.5	67.9	66.2	67.6	67.4	67.9	69.6	67.5	67.5	63.1	70.5	68.2	63.9	67.3	67.6	61.1	66.1	68.3	67.2	67.6	67.2	68.7	68.5	67.8
71.8	65.9	68.6	66.9	73.1	66.0	67.5	69.2	67.3	69.0	67.0	68.2	64.8	65.3	67.3	68.3	67.0	68.7	67.4	70.3	65.3	61.3	68.3	66.9	68.8	69.5	68.6	69.0	67.8	67.7	66.5	67.4	68.4	67.4	67.5	63.1	72.0	68.2	64.2	66.8	68.7	61.0	64.4	67.3	67.2	66.4	67.2	68.8	68.7	68.0
71.6	65.7	68.8	67.3	71.2	67.8	68.3	68.5	68.6	68.5	66.4	67.3	65.0	65.5	67.2	68.3	67.2	68.4	67.4	67.6	65.3	64.5	67.9	67.8	68.9	69.7	69.0	68.6	67.1	68.3	67.0	67.2	68.6	67.3	66.6	62.7	71.6	68.2	63.2	67.2	69.2	61.6	65.1	67.9	68.2	67.8	66.9	68.5	69.3	68.6
71.1	66.1	68.9	67.8	70.4	67.2	66.3	68.4	67.8	69.1	66.6	68.2	64.7	58.9	67.4	68.0	67.7	67.0	67.5	68.2	65.0	66.6	69.1	68.1	69.4	68.4	70.2	68.8	66.9	67.6	67.3	67.1	69.5	67.6	67.8	62.5	72.7	68.2	63.9	68.3	68.0	62.5	65.5	66.7	67.8	67.8	67.4	67.9	69.4	67.8
71.8	65.4	68.6	67.8	71.0	67.1	67.0	67.9	68.2	67.9	66.1	67.1	64.6	58.2	67.6	68.2	67.5	67.1	67.6	68.2	65.2	66.2	68.2	68.3	68.1	67.5	67.3	68.5	67.7	66.9	67.7	65.4	68.4	68.7	66.5	62.9	70.8	68.2	63.8	69.4	67.4	61.9	65.6	66.0	67.0	67.8	66.0	69.6	68.1	67.8
70.8	65.3	67.1	67.8	71.8	65.5	67.0	68.0	67.8	66.7	66.4	67.4	64.3	58.2	67.3	68.2	68.2	67.8	67.5	68.9	65.2	67.9	68.4	68.3	67.3	67.6	65.8	68.7	66.4	68.8	67.7	65.2	69.5	67.5	66.6	62.3	72.2	68.2	63.8	68.4	67.1	61.6	65.3	67.1	67.0	68.3	65.8	68.5	68.7	68.2
70.6	65.4	66.6	68.5	70.7	66.1	66.7	68.2	66.4	66.7	66.3	67.9	64.2	56.7	67.4	68.5	68.2	67.0	67.6	68.8	65.0	67.3	68.9	67.0	67.2	68.2	66.2	67.9	65.8	68.1	66.9	63.9	69.4	67.4	65.2	62.1	70.3	68.2	62.8	67.5	67.1	62.0	65.2	66.6	67.5	68.6	67.2	69.5	68.1	67.8
71.5	65.3	66.7	69.0	70.7	67.2	65.1	69.3	66.4	67.5	66.2	67.8	63.9	56.8	67.5	68.7	68.2	67.7	67.3	69.8	64.5	67.0	68.5	67.3	66.9	68.3	66.8	68.4	65.8	66.9	67.6	63.6	69.8	67.8	65.8	61.6	71.2	68.2	62.1	68.0	68.1	62.6	65.0	66.3	67.9	68.3	66.5	70.3	68.4	67.9
71.8	64.8	66.4	68.8	69.8	65.6	66.5	67.8	66.8	66.6	66.4	67.6	64.7	55.9	67.7	67.6	68.1	66.4	67.3	65.1	64.8	68.0	68.7	67.5	66.1	68.8	66.8	68.6	66.2	66.3	67.6	64.3	69.1	68.5	67.0	62.3	71.4	68.2	62.8	67.9	67.5	62.0	65.3	66.9	65.9	67.6	66.9	69.4	68.4	67.8
71.3	65.3	66.9	68.7	70.8	66.7	66.3	67.2	67.8	67.6	66.4	67.5	64.6	55.7	67.5	67.6	67.8	67.5	67.7	67.6	65.1	66.9	68.8	67.3	67.3	69.4	66.4	68.3	65.7	67.6	67.1	65.0	69.2	68.1	67.5	62.5	70.7	68.2	64.1	68.6	67.7	60.9	64.6	66.7	67.7	68.2	66.8	69.2	68.3	68.1
70.1	65.0	66.4	68.4	70.5	67.0	66.9	66.5	66.6	68.3	66.5	68.1	63.9	55.2	66.9	67.3	68.2	67.8	67.7	68.6	65.1	68.9	68.9	66.9	67.6	68.0	68.3	69.4	67.2	67.8	67.2	65.2	68.4	67.7	68.0	62.3	70.6	68.2	63.5	69.4	67.2	62.0	65.0	67.1	67.1	67.4	66.2	68.6	68.0	67.5
71.4	65.2	66.9	68.3	71.2	57.0	67.6	67.9	67.1	69.7	66.5	68.2	64.0	55.8	67.6	68.9	67.1	68.0	67.9	69.1	65.4	68.2	68.9	66.5	68.1	68.4	69.9	68.9	66.9	67.7	66.9	65.8	68.7	68.2	67.6	62.5	71.3	68.2	64.4	69.3	67.0	60.5	65.9	66.5	66.6	68.1	67.4	70.2	67.7	67.8
71.9	65.5	67.0	67.8	71.3	63.0	66.7	68.1	67.0	69.8	66.0	68.0	64.5	57.2	67.0	69.0	68.2	68.0	67.6	70.0	65.1	66.8	69.1	66.1	68.9	68.6	69.0	68.5	66.4	67.0	66.1	65.9	68.8	65.1	67.6	61.3	70.6	68.2	64.4	69.1	67.8	60.7	65.4	65.8	66.9	66.8	66.7	69.0	68.3	68.5
71.8	65.4	67.6	67.6	71.4	64.1	66.7	68.4	66.9	69.6	66.4	68.5	64.4	56.8	67.4	68.6	67.6	66.8	67.7	69.0	65.4	65.4	68.1	65.8	68.2	69.1	70.1	68.9	65.7	67.7	65.6	65.4	69.1	67.2	66.7	62.3	71.1	68.2	63.2	68.4	67.7	62.7	64.8	67.2	66.6	67.3	66.8	68.9	68.6	67.2
71.1	65.0	67.8	67.3	71.4	66.9	67.9	67.8	67.3	69.8	66.4	67.9	63.9	54.1	68.0	68.3	68.2	67.8	67.6	70.0	65.5	65.9	68.8	65.6	68.1	68.7	69.9	67.6	66.5	67.5	67.3	65.4	68.8	67.0	66.5	62.7	71.3	68.2	62.9	69.0	67.9	61.4	65.0	66.6	67.7	66.8	67.4	70.1	68.5	67.6
71.4	65.5	67.8	67.7	71.2	66.3	67.0	67.5	67.0	69.4	66.5	67.9	63.9	56.9	67.1	68.6	67.2	67.9	67.7	70.3	65.4	67.0	68.1	64.6	68.1	68.2	69.4	67.5	65.9	67.4	65.8	65.2	68.9	66.7	68.5	62.2	71.0	68.2	63.0	69.3	67.0	61.2	65.4	66.1	66.7	67.3	68.4	69.2	67.4	68.4
70.8	65.1	66.9	67.8	70.1	64.3	66.6	68.0	67.0	68.2	66.3	67.1	67.6	69.8	67.8	68.0	66.8	67.6	68.8	68.9	65.0	67.2	68.9	66.1	67.7	68.2	67.2	69.5	65.1	67.5	67.0	64.8	68.9	69.0	66.2	61.3	71.1	62.7	63.5	68.7	66.9	64.1	64.8	66.8	67.4	67.3	66.5	69.0	67.8	67.5
70.1	64.7	67.3	68.3	70.3	65.7	65.9	66.8	65.1	67.4	66.2	68.3	65.9	65.2	67.6	67.7	67.0	67.8	67.9	69.6	64.8	66.9	69.5	66.5	68.6	67.8	68.1	68.4	66.5	66.7	67.2	64.2	69.1	68.0	67.4	60.2	71.3	63.2	62.5	67.9	67.7	63.6	65.1	66.3	65.8	68.5	67.1	67.4	67.8	66.9
71.0	63.6	67.3	68.9	69.4	66.3	66.0	67.7	67.1	68.9	66.1	67.7	66.1	59.9	67.1	67.0	66.9	67.8	67.6	69.3	64.9	66.5	68.0	66.4	68.3	69.3	67.3	66.3	67.0	66.9	66.9	64.8	68.3	68.0	67.0	61.4	71.6	63.1	63.3	68.4	68.3	60.9	66.0	67.0	66.3	67.9	67.2	69.4	67.0	67.4
70.6	65.0	66.3	68.1	69.2	65.6	66.4	66.3	65.9	67.2	66.3	68.0	66.7	56.1	68.1	67.4	67.4	68.2	67.4	68.5	65.0	65.8	67.8	64.6	68.5	68.5	65.5	67.3	66.7	68.6	67.5	64.0	69.8	67.9	66.8	60.1	70.5	62.8	64.2	67.1	66.4	63.0	65.8	67.4	66.3	67.6	67.4	69.0	67.6	67.5
70.4	63.8	67.3	68.5	70.1	66.5	66.6	67.7	65.7	68.6	65.9	67.8	66.6	57.2	66.1	66.6	66.9	67.3	67.5	69.8	64.8	65.1	68.4	65.4	66.8	68.0	67.9	68.7	66.0	65.6	65.9	64.3	69.0	69.0	67.4	61.6	70.7	63.2	63.3	68.4	67.0	63.2	65.6	66.5	66.6	67.8	67.5	69.3	68.5	67.2
69.0	64.6	67.1	68.3	70.5	67.7	66.7	66.8	66.0	68.5	66.1	67.3	67.2	58.7	66.3	68.4	67.1	67.3	67.4	69.2	65.0	68.6	68.4	64.2	68.0	68.0	68.1	66.8	66.7	66.8	66.6	64.5	68.9	68.4	67.1	61.8	71.4	62.2	62.1	68.5	67.4	63.4	65.7	66.5	66.4	66.8	66.9	69.8	67.6	66.6
70.0	64.2	65.3	67.8	69.4	67.7	66.7	67.0	68.1	69.2	66.0	67.1	67.1	57.3	65.6	68.4	66.4	68.3	67.4	68.7	65.1	67.0	68.3	63.9	68.1	68.0	69.3	68.0	65.6	67.9	65.1	64.9	69.1	69.1	66.7	61.8	70.0	61.9	62.1	69.1	66.8	60.8	65.6	65.9	68.1	67.6	67.0	69.9	67.6	66.6
68.7	64.5	66.3	67.5	69.2	67.2	66.8	67.0	68.1	68.4	65.8	67.0	66.1	57.9	68.0	68.1	67.1	67.7	67.2	69.2	65.1	69.2	69.1	65.9	68.0	68.7	68.2	68.3	66.2	68.3	66.2	64.6	69.6	68.8	66.5	61.3	69.8	61.8	62.0	68.3	68.4	63.1	64.4	66.5	64.9	67.6	66.3	69.7	66.9	66.9
69.0	63.3	66.3	67.1	70.5	66.2	67.0	66.9	66.5	68.2	65.8	67.6	65.2	61.8	68.4	67.4	67.7	67.2	67.3	68.8	65.1	69.0	68.0	66.7	67.3	67.3	68.5	69.8	65.8	67.6	67.6	64.7	69.0	69.3	65.6	61.7	68.8	62.0	63.0	68.1	66.0	62.2	65.1	66.4	65.5	68.1	66.3	68.8	67.5	67.5
70.8	64.7	66.0	68.0	70.0	66.0	68.5	65.4	65.6	68.2	66.1	66.4	63.6	61.4	66.7	66.8	67.2	67.3	67.2	69.4	64.9	65.5	66.6	65.6	67.0	66.5	67.4	68.4	65.5	67.6	65.2	64.6	68.3	68.7	68.3	61.1	70.3	62.2	61.0	68.2	66.8	62.2	65.2	66.0	66.9	67.3	66.3	69.1	67.3	68.2
70.5	63.1	66.9	68.1	70.0	68.0	65.2	66.7	68.3	66.8	65.9	66.7	66.3	61.9	67.2	69.3	66.3	67.2	67.3	68.7	64.7	67.8	70.2	64.9	66.9	68.5	66.8	68.4	65.7	67.7	66.8	64.4	69.8	69.3	66.4	60.7	70.8	61.6	61.0	67.5	68.0	62.9	64.5	66.5	68.0	69.1	66.7	69.4	66.2	67.2
71.9	63.9	67.1	68.3	70.0	66.6	66.9	66.8	66.3	67.3	65.7	67.1	64.6	61.9	66.3	69.2	67.0	65.5	67.1	69.5	64.8	68.6	68.2	65.7	66.7	67.4	66.2	70.1	66.3	68.9	66.0	64.7	69.2	69.8	66.1	61.0	71.8	62.1	61.2	68.1	67.5	61.7	65.5	66.5	66.1	67.4	67.7	70.1	66.7	66.3
71.1	64.0	67.0	67.5	70.2	67.3	65.9	66.8	65.4	68.7	65.7	68.2	66.7	64.0	67.4	66.5	65.7	66.3	67.3	69.9	65.0	65.3	69.2	65.4	66.6	68.0	67.9	67.7	66.1	66.6	66.8	64.6	68.4	69.7	68.3	60.9	70.6	61.7	61.5	68.3	68.2	62.0	64.8	66.3	66.2	67.8	66.7	69.7	66.7	66.8
70.4	63.5	66.9	67.5	69.9	66.3	66.1	66.8	68.2	68.5	66.1	67.0	67.6	63.9	67.9	67.6	67.9	66.8	67.1	69.0	65.0	68.3	67.8	65.7	66.5	67.8	68.1	69.8	65.1	66.1	67.0	64.6	69.6	68.3	66.3	59.5	70.1	61.3	62.1	67.5	66.8	62.2	65.2	66.9	69.3	67.0	66.3	69.4	67.7	67.1
71.1	64.1	66.7	66.5	70.2	65.7	66.5	67.8	68.2	68.7	66.3	68.0	67.0	61.2	65.4	68.5	65.6	66.8	67.2	67.8	65.0	64.8	68.5	64.4	66.8	67.0	68.0	69.9	65.0	70.6	65.3	64.5	69.6	69.1	66.7	60.2	70.0	61.7	61.0	68.2	67.0	62.0	64.4	64.6	65.1	66.5	66.9	69.3	67.9	67.3
71.3	64.0	66.7	67.0	69.0	66.4	66.1	68.3	68.2	66.5	65.4	66.0	67.8	62.3	67.4	68.0	67.7	67.4	67.2	69.5	65.3	66.3	67.5	65.3	66.7	67.1	67.2	68.0	65.2	66.2	67.3	63.9	68.9	69.7	66.8	60.3	70.2	61.8	62.3	68.2	67.7	62.3	65.0	65.5	66.9	66.8	65.2	67.5	67.4	66.7
71.1	63.5	66.8	67.7	70.5	63.5	65.7	67.3	68.2	67.0	65.4	67.6	68.9	64.2	66.9	69.3	64.8	66.3	67.4	70.0	65.0	67.1	69.4	65.5	66.8	66.3	66.7	66.8	67.0	65.7	66.3	63.8	69.2	69.3	66.0	60.7	71.1	61.5	61.5	69.2	65.5	62.3	64.9	66.5	70.8	65.2	65.7	70.4	67.8	67.5
69.8	63.4	66.4	66.5	70.6	66.7	66.3	67.5	68.2	65.7	65.8	66.8	68.1	57.9	66.7	67.9	66.1	67.7	67.5	68.0	65.0	64.7	68.7	64.3	67.2	66.9	67.1	68.8	64.9	66.1	66.2	63.6	69.7	68.7	66.3	60.9	71.2	61.2	60.8	67.8	65.8	62.8	64.0	65.7	68.9	68.3	66.0	69.5	66.7	67.1
70.6	63.4	66.2	66.0	71.4	64.2	64.8	66.8	68.2	67.5	65.6	67.7	66.9	58.5	65.8	65.9	65.9	65.6	67.1	69.4	64.4	65.5	69.9	63.4	67.0	68.7	67.5	68.8	65.0	68.2	65.8	64.0	68.8	67.9	66.7	60.5	70.5	61.6	61.3	67.7	67.9	62.9	64.4	67.0	65.7	66.8	64.5	68.4	66.5	66.1
70.4	62.9	66.0	67.3	68.4	66.9	65.1	66.4	68.2	67.8	65.6	67.0	67.7	55.5	65.8	67.7	63.9	68.5	67.4	67.6	64.6	65.0	67.3	65.5	66.4	67.5	66.7	68.4	65.2	67.3	66.2	64.1	68.8	67.8	64.1	60.9	70.5	61.1	61.3	68.5	66.7	64.0	64.9	67.5	66.2	66.5	65.4	68.7	66.2	67.3
71.1	62.5	65.9	67.2	69.5	65.1	64.7	66.9	68.2	67.4	65.6	67.3	69.3	61.3	66.9	68.2	67.0	66.7	67.4	66.5	64.9	64.5	68.6	65.9	67.2	67.8	66.7	67.4	66.4	66.2	66.7	63.8	69.6	66.0	66.5	59.4	71.3	61.6	61.5	68.9	67.0	62.5	65.2	68.0	67.5	67.7	67.2	68.0	67.4	65.9
71.2	62.8	66.7	68.0	70.2	67.2	66.3	67.0	68.2	66.3	65.5	65.9	66.4	57.4	67.1	68.2	64.6	67.8	67.7	68.1	64.8	68.7	67.3	66.2	66.7	68.0	66.4	67.1	65.8	68.1	66.2	63.8	68.6	70.5	66.2	61.0	70.5	61.3	62.3	69.0	67.7	62.5	64.9	66.7	64.6	67.8	65.1	68.6	66.7	68.3
70.8	63.4	66.5	67.3	71.2	65.6	66.0	68.9	68.2	67.6	65.8	68.3	68.5	62.0	67.6	66.5	66.4	68.1	67.7	68.3	65.0	67.7	66.6	65.2	66.1	68.4	66.0	68.6	65.3	68.6	67.9	64.0	64.4	69.2	66.0	61.2	71.2	61.5	62.7	68.9	66.4	63.7	65.3	66.6	67.9	68.1	66.3	68.2	67.2	68.7
69.9	62.7	66.4	67.2	69.2	67.9	65.7	66.7	67.1	67.7	66.0	68.2	67.4	62.7	66.8	67.3	67.0	67.7	67.7	68.6	65.3	66.7	68.1	64.7	67.2	67.1	67.7	70.6	65.2	70.6	65.8	64.1	69.4	68.9	66.7	60.6	71.2	61.4	61.4	67.1	67.3	62.8	64.0	67.8	67.8	66.1	66.9	68.0	67.8	67.8
70.8	63.6	66.1	69.1	71.3	68.8	65.5	65.8	64.9	66.2	66.0	68.5	65.8	60.2	66.8	68.7	66.3	66.4	67.7	69.9	64.8	66.6	68.1	65.2	67.9	68.3	66.6	68.9	66.8	67.3	65.0	64.1	69.8	68.0	65.5	59.7	71.1	61.4	62.1	68.9	66.9	63.1	66.3	66.1	67.9	66.4	64.9	69.0	67.3	67.1
71.7	62.7	66.9	67.9	71.3	66.1	65.0	67.8	68.0	67.6	65.6	67.4	67.8	56.5	66.4	68.1	66.6	68.3	67.6	68.1	64.8	68.0	69.3	64.1	67.6	68.3	67.4	70.6	65.1	64.4	65.4	64.4	68.9	69.0	67.5	60.6	71.3	61.6	61.4	68.5	68.5	61.9	64.2	66.5	66.8	67.1	66.3	67.8	67.9	66.9
70.7	62.3	66.4	67.6	70.8	65.1	65.4	66.0	68.0	66.3	65.5	67.2	65.8	58.4	66.8	67.9	65.7	66.8	67.6	68.3	64.7	66.4	67.5	65.5	67.5	67.8	66.5	68.0	67.0	69.5	65.6	64.1	69.8	69.2	67.7	60.2	71.5	61.2	61.0	67.7	67.3	62.7	64.3	68.1	64.3	67.2	64.5	68.6	65.9	67.7
70.8	62.7	66.4	67.4	69.1	67.4	64.2	67.0	68.0	67.6	65.9	67.8	67.9	60.3	66.3	67.3	63.5	67.0	68.0	69.5	65.1	68.6	66.3	64.6	68.2	67.8	67.3	68.7	65.1	66.1	66.9	64.1	71.0	67.5	66.3	59.6	72.0	61.1	60.6	68.7	67.3	62.7	64.0	66.3	67.3	67.8	64.5	68.1	67.4	68.0
70.8	62.7	67.0	67.8	69.7	64.8	66.1	66.4	68.0	67.2	65.9	66.7	68.1	60.1	66.9	69.4	66.1	68.1	67.6	68.0	64.7	67.8	66.5	64.1	67.0	69.7	66.5	68.8	66.1	65.0	65.3	64.1	70.2	69.8	65.7	61.0	72.4	61.1	61.6	68.5	67.9	63.6	64.2	65.4	62.8	66.8	66.7	68.2	67.2	67.4
70.5	63.6	66.9	66.3	68.3	68.3	64.8	67.5	68.0	69.0	65.8	68.2	66.8	59.2	66.5	69.7	66.0	68.5	67.9	66.9	65.0	68.4	67.3	64.7	67.1	67.7	68.1	67.0	65.1	69.6	65.9	64.3	69.8	68.4	64.9	59.5	71.2	61.5	60.3	67.3	67.1	63.4	63.7	67.0	65.2	67.1	65.8	67.4	67.1	66.6
71.0	62.3	66.3	65.5	68.6	68.6	63.5	67.4	68.0	67.0	65.6	67.5	67.1	61.9	65.5	69.4	66.1	67.6	67.8	67.3	65.2	67.0	66.6	63.8	66.8	65.9	67.3	66.0	65.1	66.9	63.9	64.1	70.2	70.4	67.3	60.9	68.7	61.3	61.4	67.8	64.8	62.8	64.0	66.0	66.8	66.0	66.4	70.2	67.2	68.9
70.7	63.2	66.8	67.2	68.6	65.0	66.7	65.4	68.0	67.7	65.6	67.2	66.9	58.7	64.7	62.4	64.3	66.5	68.0	68.4	64.9	65.9	67.9	63.8	67.5	65.8	67.2	70.3	66.8	68.3	63.4	64.3	69.9	69.6	66.3	60.1	70.5	61.4	61.6	67.9	66.2	62.3	64.4	65.2	66.0	65.2	64.1	68.4	67.3	67.2
69.6	62.4	66.0	66.0	70.4	64.7	65.3	66.6	68.0	67.2	65.7	68.8	68.3	61.0	67.8	67.6	67.4	68.0	67.5	68.3	64.7	68.5	65.4	63.4	67.1	67.7	66.7	64.3	65.7	66.9	66.2	64.7	68.6	70.5	63.9	60.3	71.1	61.6	60.9	67.1	68.0	61.4	63.8	66.9	66.0	67.2	66.3	68.0	68.4	68.7
69.4	63.3	66.2	67.8	69.9	67.0	64.5	70.1	68.0	66.4	65.4	66.7	68.6	54.4	66.7	67.8	65.7	66.9	67.6	67.7	64.5	66.0	67.0	64.0	67.4	67.0	66.8	67.9	66.2	66.9	65.3	64.6	68.2	69.6	67.4	60.9	71.6	61.1	61.2	67.8	67.2	61.7	65.1	65.8	66.6	66.5	66.2	67.2	67.9	68.0
71.1	64.2	65.7	68.5	69.6	68.5	66.0	67.5	68.0	65.7	65.6	68.7	68.1	58.0	67.2	66.1	65.9	66.1	67.8	69.8	64.5	64.4	67.2	63.1	67.1	68.3	66.8	68.8	65.2	66.0	65.7	64.2	66.9	69.9	66.1	61.2	70.9	61.2	61.7	69.0	67.9	63.0	64.1	67.0	66.3	66.6	64.6	66.9	69.5	67.4
70.2	63.7	66.1	68.6	68.6	64.9	67.4	65.9	68.0	67.6	65.6	66.8	68.3	60.4	66.2	66.2	64.5	65.1	67.9	70.2	64.8	65.7	70.4	65.5	66.3	67.6	65.1	67.5	65.1	66.1	63.9	64.2	68.0	69.7	67.0	60.6	71.7	61.2	60.6	68.8	66.9	61.8	64.6	65.2	65.3	67.2	66.1	66.2	67.0	66.5
69.4	62.3	66.5	68.0	68.8	65.1	66.2	66.0	68.0	67.0	65.4	67.1	68.2	58.6	67.3	67.7	66.0	67.0	67.8	69.2	64.9	65.1	69.4	65.9	66.9	67.9	67.3	66.0	66.6	68.9	65.6	64.1	71.0	68.3	67.9	61.2	69.4	61.4	61.3	68.6	67.5	60.3	65.0	66.2	65.6	67.3	66.5	70.4	66.4	66.7
69.4	63.0	66.2	67.7	68.0	67.5	65.8	65.4	68.0	68.2	65.1	66.9	65.1	63.6	65.8	67.7	65.9	66.9	67.8	69.1	65.2	67.5	64.7	61.4	67.0	67.2	67.0	68.6	65.0	65.5	62.1	64.1	66.4	70.0	67.0	61.2	70.3	61.3	61.3	68.7	66.5	61.4	65.1	67.0	69.9	66.9	65.5	68.9	68.1	66.7
70.3	63.1	66.6	67.7	70.0	67.3	64.2	68.0	68.0	67.1	65.3	66.8	64.7	63.8	67.3	64.4	66.3	68.3	67.5	69.6	65.0	67.5	70.7	62.2	67.6	68.0	67.6	68.5	65.5	68.9	63.6	64.1	68.9	68.6	68.6	59.4	70.2	61.3	60.1	68.2	67.4	62.1	64.3	67.5	69.5	67.5	66.6	69.7	67.9	65.9
70.7	62.8	66.5	68.0	69.8	66.9	65.4	66.0	64.8	66.2	65.4	65.9	66.1	58.2	65.9	68.6	66.7	66.6	67.8	66.6	64.8	67.3	70.5	64.7	68.2	67.7	66.5	67.0	65.6	67.0	65.6	64.0	72.0	68.5	66.3	61.1	70.5	61.7	60.5	68.5	67.0	60.9	63.3	64.7	67.1	66.3	66.1	66.0	68.1	68.0
71.1	62.7	66.2	67.6	70.2	70.4	65.3	69.3	67.9	68.6	65.4	67.0	69.5	58.0	65.2	69.8	66.0	66.7	67.7	70.1	64.4	67.8	71.1	64.0	66.5	67.6	66.8	68.5	65.9	68.3	63.7	64.1	68.0	71.0	66.6	61.1	71.1	61.2	61.0	68.6	67.6	60.2	63.4	66.3	67.6	65.7	66.6	68.5	66.9	68.6
70.4	62.0	65.0	65.2	70.0	67.0	68.2	69.0	67.9	66.9	65.3	67.0	68.3	56.6	65.8	66.1	67.1	67.9	67.5	69.0	64.6	67.9	65.1	65.9	67.2	67.8	67.7	71.0	66.2	69.5	65.4	63.7	69.0	68.8	67.0	61.2	70.4	61.2	61.7	68.1	67.6	61.6	63.3	65.2	66.3	67.0	63.6	68.7	66.5	69.0
72.3	62.2	66.2	66.4	68.8	68.2	66.8	68.0	67.9	66.6	65.6	68.7	69.6	56.0	67.1	65.4	67.0	67.3	67.7	69.3	64.7	67.3	67.4	65.1	67.8	68.4	66.1	67.7	66.0	67.7	66.6	63.9	68.1	67.0	65.1	61.7	72.0	61.4	60.4	67.4	67.8	61.1	63.4	67.4	67.2	66.7	66.9	68.1	69.0	66.7
70.4	62.1	66.7	66.8	70.1	67.0	66.1	66.2	67.9	67.0	65.5	68.0	67.2	54.7	67.6	69.0	67.4	69.0	67.6	69.7	64.5	67.1	68.9	66.7	65.3	68.6	66.8	66.4	66.2	65.8	66.8	64.2	68.6	69.6	67.0	62.2	72.8	61.2	60.4	67.5	68.6	61.5	64.0	66.7	66.5	67.2	66.4	66.7	69.7	68.9
71.1	62.0	66.8	66.9	70.6	68.7	67.1	67.7	67.9	67.3	65.2	66.1	68.1	54.3	66.8	68.4	66.4	68.0	67.7	67.6	64.7	66.9	69.2	66.7	66.7	68.9	66.8	68.7	66.4	67.0	66.8	64.2	69.5	69.5	67.8	62.0	72.4	61.5	61.2	68.5	68.5	62.2	64.3	65.9	67.1	67.7	65.4	68.4	65.9	69.8
71.9	63.8	67.2	66.8	69.7	67.0	66.9	66.5	67.9	66.7	65.6	66.4	66.5	52.7	67.4	68.9	65.7	66.9	67.5	68.5	65.0	67.9	68.8	65.3	65.8	68.1	66.1	68.9	66.4	67.4	66.5	64.2	70.5	69.7	67.8	62.7	70.0	61.3	61.6	68.3	67.6	62.6	63.7	66.9	67.8	67.6	65.5	68.6	64.8	67.5
72.5	62.1	67.3	65.7	70.3	67.4	68.0	68.2	67.9	66.1	65.6	67.0	68.8	54.9	67.5	69.8	65.4	67.9	67.1	67.6	65.0	67.9	66.8	67.4	66.8	66.5	66.6	69.0	66.3	68.4	66.9	64.1	69.6	68.5	68.8	61.7	71.4	61.3	63.4	68.0	66.7	63.1	63.7	67.0	67.0	68.0	65.9	68.5	67.7	68.7
72.2	61.2	66.9	65.9	70.3	66.0	66.9	63.8	66.9	67.4	65.6	67.3	65.9	55.5	67.7	66.9	66.8	66.4	67.3	68.1	64.9	67.0	67.4	68.0	68.4	68.1	67.1	68.3	66.7	66.8	66.9	63.8	68.8	64.8	68.8	62.2	71.5	61.7	64.7	68.8	67.7	63.1	63.9	67.3	65.7	68.2	66.9	67.8	68.0	68.0
71.2	62.5	67.3	67.4	70.2	67.8	67.6	66.2	68.0	66.2	65.7	66.8	66.7	53.1	67.5	67.4	68.4	66.5	67.4	69.0	64.9	65.2	67.7	68.4	66.5	68.1	66.6	69.2	67.1	67.3	65.9	64.0	67.2	69.1	67.8	62.2	70.6	61.6	61.3	67.2	67.4	62.8	63.8	68.2	68.1	69.1	68.6	67.1	67.1	67.2
71.8	61.7	65.5	66.1	71.2	66.8	67.4	65.1	68.0	66.0	66.0	67.6	68.0	52.1	67.9	62.7	66.5	66.3	67.4	67.6	64.8	65.9	64.6	65.5	66.1	67.9	63.9	69.2	65.9	65.3	65.5	63.7	66.9	66.9	67.5	62.4	71.1	61.2	61.7	68.2	67.9	53.9	63.2	67.0	67.9	67.5	65.9	68.2	68.8	66.9
71.4	62.3	65.9	67.7	69.8	68.2	67.2	64.8	72.4	66.0	66.0	66.0	68.2	54.8	66.8	68.2	66.3	67.5	67.4	67.4	65.0	68.1	67.9	65.8	65.3	68.0	64.8	69.0	66.0	67.6	64.1	63.6	69.6	65.1	68.0	63.1	71.2	61.1	60.4	67.6	67.4	53.7	63.2	66.7	67.9	67.7	64.5	69.2	67.5	67.4
72.8	63.2	66.0	66.2	70.2	66.8	66.8	66.0	68.5	65.9	65.3	66.6	64.1	54.6	68.2	67.0	65.5	67.1	67.0	67.6	64.7	67.3	62.7	69.8	66.0	69.6	64.8	67.9	66.0	68.1	65.5	63.3	66.7	70.1	67.5	63.7	72.9	61.6	62.2	68.2	68.9	55.1	63.2	68.0	66.9	66.4	65.3	68.3	66.1	67.5
71.4	61.9	65.4	68.4	69.7	67.4	66.8	67.2	68.5	66.5	65.1	66.0	67.1	52.1	68.0	66.2	65.7	66.4	67.0	69.6	64.7	66.6	66.7	71.0	67.5	69.0	66.0	68.0	66.7	68.3	66.0	64.0	69.4	67.7	66.9	63.6	72.3	61.4	62.6	68.5	68.4	57.0	64.6	68.2	67.8	68.9	66.6	67.7	67.0	67.6
72.6	63.3	66.7	66.4	69.3	68.2	67.0	66.1	64.8	66.9	65.1	65.5	64.1	51.9	68.1	66.9	65.1	66.6	67.1	69.8	64.7	68.0	65.5	72.6	67.4	68.1	66.5	67.6	65.8	68.4	67.1	64.2	68.7	68.6	67.9	63.3	72.6	61.6	63.7	68.7	67.3	61.2	64.0	68.1	69.2	66.6	64.3	67.3	65.8	68.5
73.9	62.1	68.2	65.7	70.7	68.0	67.4	66.2	64.9	68.9	65.0	65.4	66.8	54.9	68.8	69.8	66.3	67.1	67.0	69.3	65.1	68.4	67.3	74.5	67.0	67.9	67.8	68.6	67.0	68.1	68.5	64.4	70.3	67.0	68.1	63.9	73.2	61.2	65.1	68.9	68.5	62.2	63.8	67.4	68.0	67.8	66.3	68.6	66.8	67.3
74.4	62.4	66.6	66.2	70.0	68.1	67.5	64.9	65.1	67.7	65.9	67.7	66.2	53.6	68.7	69.0	67.5	67.1	67.1	69.5	64.8	68.4	66.4	72.8	68.2	68.6	67.9	67.8	66.8	69.4	67.7	64.1	69.5	67.5	68.3	64.9	75.2	61.9	65.4	68.8	69.1	58.3	64.0	68.3	68.8	69.6	66.0	68.3	66.9	68.4
72.9	62.3	68.1	67.5	70.5	68.9	68.6	66.6	68.8	67.4	64.9	67.3	67.6	52.6	68.6	68.0	65.7	67.2	66.8	70.5	65.4	68.7	68.5	73.1	67.4	70.9	68.7	68.6	66.8	68.9	66.1	64.7	70.3	69.3	68.2	65.1	75.0	61.4	65.4	68.5	70.1	58.3	63.7	69.0	68.7	68.0	65.9	68.2	66.7	67.1
74.1	63.4	69.0	67.2	71.2	67.9	69.3	67.5	68.8	68.3	65.1	65.9	66.8	53.4	69.2	68.1	66.3	68.4	66.9	68.0	65.9	68.6	68.1	72.9	68.6	70.4	68.4	68.5	66.4	69.4	67.1	64.8	69.3	67.8	69.0	64.5	75.4	61.5	64.1	68.6	70.1	60.5	63.7	68.6	68.6	67.8	66.1	67.6	66.9	68.1
73.9	63.5	69.4	67.2	70.6	68.1	68.9	67.0	68.8	68.8	66.1	66.0	65.9	58.9	69.3	66.7	67.4	64.2	66.9	68.4	65.7	68.5	67.3	73.8	68.2	71.8	69.3	68.8	66.7	68.2	68.4	64.6	67.4	68.9	68.6	64.5	73.0	61.7	65.9	69.5	70.7	61.1	64.1	68.3	67.8	68.7	67.0	68.8	66.2	67.4
73.5	63.1	69.6	67.6	71.2	68.5	69.5	66.0	68.8	68.0	65.5	67.2	66.3	61.9	69.9	66.1	66.6	65.3	67.1	68.3	65.8	68.4	67.8	74.6	68.2	70.4	68.8	68.0	67.2	68.6	68.6	64.4	68.2	66.3	69.7	65.6	74.8	61.4	66.5	69.1	69.9	62.8	64.4	68.7	68.8	69.3	64.9	67.5	67.3	67.6
76.3	63.4	70.3	68.0	71.7	67.9	67.6	67.2	68.8	66.9	65.9	66.1	66.5	64.1	69.3	65.9	66.9	66.2	66.8	69.7	64.9	69.0	64.5	75.8	67.5	70.8	66.7	68.0	68.0	69.5	68.6	64.7	66.5	68.3	68.4	66.7	78.3	61.5	66.2	68.5	71.4	61.6	65.0	73.2	68.4	69.1	67.4	69.4	66.8	66.4
76.1	64.0	69.7	67.4	70.6	67.5	68.3	66.6	64.8	66.8	65.9	66.1	67.0	65.7	69.9	67.6	68.0	65.5	66.7	69.0	65.3	69.1	67.3	75.9	65.8	71.5	67.5	67.9	69.0	70.5	69.1	64.5	68.2	67.6	67.6	67.4	78.6	61.6	64.9	69.0	70.9	63.1	64.3	74.2	69.6	70.0	67.5	68.7	65.9	67.9
75.8	63.1	65.8	67.8	69.6	68.5	68.0	65.7	68.6	66.1	66.3	66.8	66.1	66.5	69.3	66.1	68.1	65.6	66.4	69.4	65.0	69.7	65.2	76.2	65.5	71.8	66.2	68.6	68.4	69.9	68.2	64.5	67.9	68.4	70.1	67.5	77.9	61.4	67.0	69.0	70.2	60.8	64.1	73.9	69.2	68.1	67.7	69.2	66.7	66.8
75.5	64.1	68.0	67.9	70.5	68.2	68.8	66.3	65.7	66.2	66.4	65.6	66.4	67.1	68.0	66.2	65.2	66.2	66.8	69.1	65.2	69.9	67.3	76.0	67.6	70.6	66.9	68.4	68.4	71.3	67.6	65.7	66.7	68.0	69.4	68.6	77.5	61.7	66.7	69.9	69.6	59.6	64.3	72.8	70.4	68.5	68.2	69.5	65.3	68.0
73.3	64.0	66.9	66.9	71.1	68.0	69.0	65.4	68.5	65.5	64.9	65.9	68.1	67.3	68.3	67.2	67.2	66.6	66.7	70.5	64.7	70.2	68.5	76.0	67.7	71.5	67.8	68.8	68.3	70.2	68.5	65.7	69.7	68.1	68.7	67.4	77.4	61.6	67.5	68.4	71.0	59.7	63.5	73.1	69.4	68.7	65.4	69.1	66.0	67.6
69.8	64.6	69.2	67.3	72.5	66.9	69.6	66.8	65.1	65.9	65.6	65.0	68.1	66.5	67.4	67.5	67.0	67.1	66.2	70.1	65.5	68.7	65.8	76.0	66.1	71.6	67.8	68.1	67.5	70.3	67.6	65.3	69.0	68.5	69.0	67.1	76.9	61.9	66.1	69.6	71.4	61.1	63.9	72.6	68.6	68.5	66.7	69.0	65.0	66.9
68.4	64.8	72.7	67.6	72.2	67.5	70.1	66.5	68.5	67.1	66.8	66.0	67.3	67.2	66.8	67.2	67.2	66.8	66.4	71.5	65.9	68.6	67.5	75.2	69.1	71.3	68.9	69.0	67.1	70.5	66.9	66.1	66.5	68.9	69.3	66.6	76.6	61.8	66.4	69.5	70.3	62.1	63.8	71.4	68.6	66.8	67.5	68.7	66.0	67.9
68.4	64.4	71.2	67.0	70.9	66.9	68.8	66.5	66.1	66.8	67.2	66.2	68.2	68.7	65.7	66.7	68.5	68.3	66.5	69.7	65.4	68.2	66.6	75.8	68.2	70.2	67.1	68.8	65.7	69.3	66.4	65.4	68.8	68.0	70.7	65.3	74.1	62.9	67.2	71.2	69.8	63.8	64.1	68.0	68.3	64.8	68.1	69.2	66.4	67.8
67.8	64.9	66.8	67.4	71.0	66.9	69.8	66.1	65.2	67.0	67.3	67.2	66.9	68.2	65.0	67.8	68.5	68.2	66.0	69.5	65.8	68.0	68.1	70.1	69.2	70.0	67.5	68.9	65.5	68.9	67.2	64.7	67.9	69.3	69.4	64.1	71.3	60.8	66.5	69.7	69.0	60.6	64.0	64.1	68.2	64.9	67.9	69.4	67.2	66.9
67.2	65.1	63.2	68.3	70.3	66.0	69.7	66.8	66.5	68.1	67.5	67.5	68.4	68.5	65.7	67.2	68.2	69.0	66.5	70.4	65.8	67.3	66.2	66.1	68.8	69.7	67.6	67.8	64.1	67.8	66.2	66.6	68.4	69.0	70.2	63.4	69.0	61.1	64.4	67.3	69.1	58.5	64.8	68.3	68.1	63.8	68.3	69.0	67.6	68.5
67.1	65.6	64.5	67.2	70.5	65.3	68.2	66.7	66.5	69.7	67.8	67.2	68.7	69.5	65.3	67.9	68.6	68.6	66.2	69.1	65.2	67.8	66.9	65.8	68.9	69.4	68.1	67.6	52.5	66.8	66.5	67.6	68.7	69.6	68.9	62.8	67.1	60.7	65.4	68.8	69.2	57.2	62.6	70.3	66.9	66.3	68.5	69.3	67.7	68.2
71.1	64.4	66.5	67.9	68.9	65.4	69.6	66.9	65.6	67.0	67.9	67.7	68.5	68.8	65.8	67.3	68.3	66.5	66.1	68.5	65.8	67.3	66.3	65.6	69.0	69.9	67.8	67.8	41.6	66.0	67.0	66.9	68.2	69.4	67.7	64.2	67.2	61.2	63.3	66.7	68.2	58.7	64.4	72.8	67.0	66.3	68.3	67.9	67.5	67.5
67.5	64.9	66.9	68.1	70.0	66.1	68.6	67.0	66.6	63.7	66.3	67.0	68.5	68.0	65.4	67.4	67.3	68.5	65.9	68.9	64.7	64.2	66.3	55.8	67.6	67.6	63.7	69.3	35.5	65.8	65.3	66.1	68.4	69.0	67.0	62.5	61.9	60.3	62.4	67.8	66.6	57.4	64.8	68.0	67.9	66.1	66.4	70.7	67.2	68.2
63.4	65.0	67.0	66.6	70.6	57.7	66.7	67.6	64.5	66.9	64.8	66.9	66.7	67.1	65.1	66.8	67.5	66.5	65.8	68.4	64.2	62.3	65.6	50.9	66.7	64.6	63.3	69.8	35.7	63.0	63.4	66.2	67.3	68.3	67.2	61.0	61.8	59.7	61.9	68.2	64.8	56.8	63.1	64.9	67.0	65.3	65.7	72.4	67.5	67.8
61.9	65.1	65.8	67.7	71.8	45.7	66.8	67.2	64.5	66.0	64.6	67.4	66.9	66.6	64.6	66.3	66.0	67.4	65.8	68.0	64.3	59.8	67.1	46.8	67.4	63.0	62.9	69.1	30.3	60.6	62.3	65.6	68.4	67.9	65.9	59.4	60.2	61.3	62.7	65.8	62.4	57.7	61.7	59.3	65.4	64.5	65.3	72.4	67.1	66.0
63.2	65.6	65.3	67.5	71.8	38.4	65.0	66.9	64.8	65.6	64.0	67.2	65.9	65.0	65.0	67.5	67.8	67.9	65.7	67.7	63.7	57.2	66.6	46.5	69.0	62.9	63.6	69.3	29.2	59.6	64.0	66.0	68.4	68.4	66.8	58.9	60.2	57.0	60.5	65.3	62.9	57.9	63.4	55.5	57.9	62.3	64.2	70.8	67.8	66.6
63.0	65.5	67.6	67.9	70.0	35.5	65.2	67.6	66.0	66.4	65.4	68.0	66.4	65.3	64.9	65.7	68.2	69.1	65.5	66.7	63.6	54.0	67.4	44.4	68.1	62.7	65.4	69.6	33.2	58.2	63.0	65.9	68.4	68.7	67.6	59.1	59.1	61.4	60.9	65.9	62.3	57.6	62.7	49.3	48.1	62.3	67.2	71.8	69.6	66.8
63.2	65.5	65.9	67.4	71.3	32.0	66.3	67.9	64.7	67.6	65.0	68.2	68.0	66.4	64.8	67.2	67.6	68.9	65.4	67.0	64.3	46.8	67.5	45.3	70.2	61.7	65.4	68.9	32.5	57.1	62.5	66.1	67.5	69.3	67.5	59.6	58.6	62.1	62.2	67.9	59.8	58.9	62.6	50.5	41.7	62.6	65.5	73.0	69.3	67.7
62.0	65.6	68.2	68.0	71.0	31.7	66.8	67.9	65.2	65.6	65.4	68.6	66.6	66.1	63.5	67.1	69.6	71.0	65.2	67.8	64.4	37.8	67.0	44.6	70.8	61.5	64.1	69.2	34.1	57.2	61.9	65.8	66.3	68.5	65.6	59.0	58.3	62.6	59.5	68.7	59.3	58.5	64.8	52.1	36.2	61.8	67.4	71.5	70.4	67.1
62.6	65.7	62.9	67.6	72.1	29.8	66.2	66.5	63.6	66.4	66.9	67.8	66.8	65.9	63.5	67.5	69.5	69.0	65.0	67.7	64.2	33.5	67.9	45.5	72.1	61.1	64.4	69.5	33.7	53.1	62.1	65.9	67.1	69.1	63.7	58.0	51.3	62.9	59.5	69.9	58.3	58.6	64.5	54.4	36.1	61.4	68.5	69.6	69.1	68.1
62.1	65.7	63.3	68.8	70.1	30.5	63.9	67.3	64.8	67.4	68.0	67.3	67.2	65.8	64.0	67.8	69.1	68.4	64.9	66.1	63.2	35.0	66.4	46.6	71.1	60.5	66.3	69.0	28.6	48.2	63.3	66.8	68.1	69.5	64.1	56.8	42.9	58.2	58.1	69.4	57.5	60.0	64.6	54.2	27.8	61.8	69.3	68.8	69.8	66.9
62.5	65.1	61.1	69.3	68.2	28.8	64.0	68.7	65.0	66.1	68.5	66.9	68.4	64.2	64.5	67.7	70.2	66.6	65.1	64.4	63.3	34.9	66.2	45.6	71.6	60.3	63.6	69.3	31.5	45.2	63.8	66.1	67.5	68.7	63.5	56.2	37.9	62.4	58.8	68.8	57.9	58.6	64.5	53.2	26.1	62.5	70.0	67.0	69.8	66.1
60.7	65.6	65.6	68.2	69.2	25.8	63.1	68.3	66.2	65.9	68.1	68.2	69.1	64.9	64.4	67.4	69.2	69.9	64.8	64.3	63.0	34.9	66.1	45.3	69.7	59.8	64.9	68.4	31.4	39.1	63.2	66.2	68.0	68.5	63.2	50.5	37.2	62.8	57.4	68.1	56.9	57.1	63.6	53.8	22.3	61.9	69.6	67.7	70.0	67.1
59.5	65.5	66.1	68.1	69.4	24.1	64.1	68.6	64.9	66.9	67.4	68.0	69.7	65.8	63.7	68.4	70.0	67.8	64.6	62.6	63.8	30.2	64.9	41.3	71.2	57.7	66.2	68.1	30.1	35.2	63.1	66.9	67.8	69.0	63.1	43.7	37.5	58.4	59.0	65.8	56.9	58.8	65.3	53.9	24.2	61.3	68.7	67.2	70.0	67.1
53.4	66.1	70.0	67.4	68.6	23.8	64.8	67.6	64.6	67.7	67.1	67.4	69.7	65.6	63.8	68.2	68.3	66.5	64.3	63.0	64.0	26.2	66.1	40.6	68.9	55.1	67.5	68.1	28.4	33.9	63.6	66.3	68.2	70.5	63.6	43.8	33.1	60.4	59.8	65.8	52.5	58.7	65.6	52.2	28.1	60.9	68.6	67.3	68.7	66.1
51.6	66.8	70.6	66.1	69.6	21.4	65.5	69.1	66.4	67.5	67.3	67.5	69.5	66.5	63.7	68.0	65.9	65.7	64.5	63.9	64.1	28.6	67.4	41.6	68.2	45.5	65.4	68.4	18.9	33.1	64.5	65.8	69.5	70.3	54.8	41.7	29.2	61.8	60.0	67.4	49.7	59.7	63.8	53.2	37.9	59.3	68.2	66.5	67.1	66.7
47.5	66.8	70.0	68.2	68.4	18.8	64.7	68.5	65.1	67.0	66.5	67.4	69.4	65.2	64.0	68.2	65.9	65.4	64.7	63.2	63.7	24.4	66.5	40.5	68.4	38.4	66.6	69.1	13.7	32.4	63.9	65.6	69.3	70.3	39.7	31.0	28.8	61.4	57.1	68.7	40.4	59.3	63.3	53.3	50.6	59.3	67.7	64.5	68.4	65.9
34.4	66.6	65.5	65.8	68.6	15.4	63.5	68.9	66.2	68.3	66.2	69.1	69.6	64.7	63.0	67.6	66.0	64.8	65.1	63.0	63.3	21.8	67.8	39.6	67.8	33.3	67.7	66.9	13.9	29.7	64.6	65.9	68.5	69.7	31.3	38.2	27.4	60.9	59.0	67.1	38.2	58.1	62.8	52.7	55.7	54.9	67.0	63.6	68.3	66.0
31.4	67.5	47.2	68.3	66.5	15.9	61.8	68.8	66.3	67.4	67.3	68.4	69.9	64.5	64.4	67.8	66.7	64.4	64.9	59.0	62.5	22.7	68.1	42.3	69.5	26.4	66.6	67.9	11.9	25.4	64.8	65.8	68.2	69.4	25.4	30.4	25.9	61.0	53.9	67.2	36.8	56.1	64.1	52.1	40.0	36.9	68.6	61.4	68.6	65.7
29.7	66.6	32.3	68.2	63.1	14.8	54.2	68.4	65.9	67.1	67.0	68.7	67.7	65.0	62.5	67.9	64.5	64.1	64.7	48.6	59.6	20.9	68.0	42.2	68.9	28.8	65.7	66.1	10.1	26.2	63.6	65.2	68.5	68.1	27.5	36.1	27.5	61.3	55.2	67.7	28.8	53.0	64.4	52.7	33.1	24.5	67.9	62.1	67.6	64.4
24.9	67.2	20.8	67.3	50.9	12.9	49.1	69.2	65.1	67.8	65.8	67.9	68.6	62.8	61.3	67.9	64.8	62.2	65.5	36.7	57.6	18.6	67.3	42.4	69.6	30.0	65.0	65.1	10.2	25.2	61.9	65.6	68.7	68.0	27.1	28.9	24.5	61.1	56.1	68.7	31.0	53.8	63.7	51.4	30.0	18.0	66.7	59.0	67.3	63.9
23.2	66.2	15.7	67.3	41.6	12.2	45.0	68.4	65.7	67.6	66.5	66.8	67.5	63.9	50.6	68.8	65.4	64.1	65.2	31.0	55.7	19.1	67.5	41.6	69.2	25.1	65.5	65.6	10.2	22.7	61.5	65.0	68.6	67.5	30.9	27.3	20.1	57.3	50.4	70.7	31.1	54.2	66.2	52.2	21.6	17.6	66.8	57.6	66.8	65.0
23.0	65.9	12.8	66.9	38.0	11.9	43.0	66.9	65.4	68.2	67.4	66.4	69.7	63.5	45.8	68.3	65.4	62.1	64.9	27.8	54.8	18.2	67.0	39.0	70.4	24.3	65.1	65.8	10.2	23.2	58.3	65.8	68.7	68.2	30.5	23.9	22.7	58.6	47.3	66.5	28.2	55.0	65.8	54.0	17.3	18.9	68.0	54.9	66.1	63.2
20.7	65.4	12.6	68.9	32.8	14.4	41.5	67.3	66.2	66.2	65.5	67.1	68.6	64.4	47.1	67.3	64.9	57.5	64.7	27.2	53.9	17.8	67.0	38.1	70.2	24.0	65.2	66.2	9.4	23.9	57.9	64.9	68.5	69.2	31.3	22.7	21.8	60.2	46.5	66.8	25.1	55.2	66.2	53.3	14.1	21.1	65.9	55.3	65.4	62.7
17.7	64.5	11.6	69.1	30.2	12.0	40.3	67.0	66.9	64.4	67.8	67.3	67.3	63.4	49.1	67.5	64.9	55.1	65.0	27.4	53.5	18.9	66.9	37.7	69.8	20.3	65.1	67.8	10.2	25.4	59.9	63.1	68.2	71.0	33.1	22.6	21.3	59.4	51.9	68.0	27.6	54.5	65.6	49.7	16.0	23.3	68.5	59.3	65.8	61.0
26.0	64.6	12.3	68.7	30.6	10.7	31.8	67.2	66.4	65.4	68.0	67.9	68.1	63.8	49.4	67.1	65.1	59.1	64.9	27.8	49.6	25.6	66.2	39.0	69.9	20.3	65.2	67.2	9.5	25.4	61.6	64.1	69.6	71.5	31.8	24.6	19.8	58.9	55.0	68.1	26.0	54.8	65.0	50.6	17.4	26.5	68.6	57.5	65.3	62.3
32.6	63.9	14.8	68.4	30.2	13.7	26.0	67.4	67.4	65.0	67.8	66.5	66.9	63.4	54.4	67.8	66.2	58.7	64.5	28.5	48.7	25.6	67.1	40.6	71.1	19.7	64.4	67.5	10.0	27.3	62.2	63.8	68.7	72.4	33.0	23.8	21.8	60.5	56.5	67.2	25.3	55.7	64.9	50.7	13.1	26.3	68.8	49.8	64.6	61.4
30.9	64.8	12.3	68.9	27.6	15.1	30.0	67.6	66.9	66.4	67.4	65.0	67.1	63.2	56.7	67.5	65.9	59.7	64.6	28.2	49.3	23.2	66.9	41.5	70.1	17.8	65.0	67.9	11.5	38.9	61.7	64.7	68.2	71.3	35.9	22.7	21.0	61.2	57.9	68.0	25.2	56.0	64.0	50.6	18.3	24.0	68.4	54.4	64.2	62.2
25.1	65.2	10.1	68.2	31.5	18.8	26.6	66.9	65.3	65.9	68.0	64.4	67.2	64.1	59.5	66.3	66.0	60.2	64.5	26.7	47.9	18.2	68.9	38.0	70.3	17.5	63.6	66.4	12.4	46.3	62.0	64.1	68.5	70.2	41.1	22.2	21.6	61.0	55.4	67.1	22.2	56.8	64.2	49.7	41.7	20.0	69.2	60.3	66.4	61.8
27.7	64.9	12.0	67.7	28.4	38.8	24.6	66.4	66.8	64.4	67.8	64.2	65.6	62.9	58.6	67.1	65.7	60.5	64.5	26.8	47.4	17.1	69.2	38.4	69.7	18.1	63.6	66.6	11.0	49.8	62.1	63.0	68.3	69.4	34.6	24.9	25.2	59.5	54.8	65.8	24.1	53.0	63.6	51.9	53.2	22.1	68.6	65.1	65.4	61.0
34.5	64.7	12.6	68.7	27.4	54.7	21.4	65.7	66.9	65.7	68.3	63.8	65.7	62.0	59.4	66.9	66.9	61.4	64.3	26.9	45.6	16.0	67.6	39.6	69.2	20.2	62.8	65.7	11.4	51.5	63.5	64.6	69.0	71.1	31.7	26.8	23.9	59.9	54.0	65.1	22.3	43.1	65.1	51.0	62.0	22.3	69.5	68.2	64.7	62.9
34.6	64.7	9.7	68.0	26.4	63.2	19.3	65.7	66.2	65.4	67.9	63.9	66.2	61.7	59.3	67.1	66.4	61.3	64.2	25.5	44.4	18.3	67.9	41.1	67.2	17.7	62.9	66.7	23.3	54.2	61.7	63.3	68.5	71.3	28.5	24.5	22.8	61.4	52.1	65.7	23.6	37.7	63.6	47.4	65.8	18.1	69.1	70.7	65.3	60.8
38.8	65.3	10.3	69.4	25.7	66.8	19.4	66.0	65.8	66.0	67.2	62.7	66.0	62.2	56.5	67.1	66.6	62.2	64.1	24.6	46.4	19.7	66.4	37.5	66.5	20.3	63.8	66.1	43.0	54.2	61.8	63.7	67.7	71.2	28.6	22.0	24.7	61.5	51.3	66.4	18.9	32.2	63.9	45.7	68.0	17.1	68.2	71.9	64.2	61.8
41.7	64.8	15.8	69.1	27.1	69.9	21.3	65.7	65.5	66.0	67.3	61.4	65.2	62.2	47.0	66.9	66.5	60.7	64.1	26.3	45.3	30.9	67.1	38.2	67.3	19.5	62.9	67.4	55.1	55.8	58.4	64.1	67.4	70.7	28.4	22.3	23.0	60.2	43.7	65.8	25.9	30.0	64.0	43.1	67.1	15.2	68.6	73.4	63.5	60.2
37.0	64.9	26.2	68.5	25.4	69.4	21.0	66.9	66.1	65.2	66.6	61.3	64.1	63.0	43.7	66.9	65.6	60.3	64.2	27.1	46.4	36.5	67.7	36.4	69.7	21.0	63.1	68.5	58.6	56.6	57.9	63.8	68.3	69.2	29.5	22.4	21.0	62.0	36.1	65.8	25.0	29.7	64.6	44.5	65.9	17.2	67.4	69.6	64.0	59.6
32.7	64.7	34.5	67.5	26.1	69.3	23.4	67.1	64.6	66.8	66.8	62.8	65.5	63.6	43.7	68.3	66.2	58.7	64.0	26.8	46.9	30.1	64.9	38.2	70.1	17.9	59.4	68.3	61.9	56.6	56.5	64.4	68.4	70.3	29.9	23.0	18.6	60.3	40.2	67.2	25.0	35.2	63.9	48.7	64.7	16.3	67.4	67.3	64.6	60.7
31.2	65.9	44.3	68.6	25.6	68.4	20.4	67.9	63.7	65.6	67.1	62.5	66.3	63.7	43.8	67.6	65.8	58.8	63.7	26.5	46.2	26.6	64.5	35.6	69.4	20.1	62.7	68.1	62.0	54.3	57.2	63.5	67.7	71.6	31.0	23.5	23.1	56.9	45.9	66.4	21.9	45.5	64.8	39.5	64.0	17.3	68.1	66.3	64.5	60.2
26.4	65.6	53.2	68.0	25.7	67.1	23.1	67.3	64.0	64.4	68.1	63.0	66.0	64.7	43.4	67.0	65.4	58.8	63.9	26.1	46.3	27.7	65.7	39.8	68.4	18.9	62.4	67.1	61.4	53.8	59.6	63.3	65.6	70.2	31.2	29.4	23.5	55.9	50.6	67.4	21.7	50.3	65.1	45.0	61.9	18.6	69.1	66.1	64.9	60.4
27.8	65.5	57.4	67.9	23.5	55.9	25.0	67.9	65.3	64.5	66.9	63.1	64.1	66.0	49.6	67.7	66.6	62.2	64.1	27.0	48.4	21.8	63.4	39.1	70.2	16.6	61.8	66.8	47.9	54.7	61.0	61.4	67.6	70.7	48.6	34.0	23.7	56.9	56.9	68.3	25.0	54.9	65.0	48.2	60.1	28.9	67.8	66.1	65.6	62.3
40.0	66.1	60.2	68.1	23.7	40.6	28.5	67.7	65.2	63.9	67.0	64.2	64.6	65.5	55.7	67.9	65.8	63.3	64.3	27.8	49.2	18.1	63.7	37.1	68.8	16.5	60.8	67.1	28.5	55.2	60.8	61.1	67.4	70.3	54.3	42.4	24.7	60.5	58.9	69.2	23.0	57.8	66.5	50.5	57.4	30.0	67.8	65.5	65.7	65.3
48.1	65.0	60.9	69.1	23.8	25.9	25.9	67.8	65.2	64.2	67.1	65.8	64.3	67.0	59.3	67.6	66.1	61.8	64.0	26.1	48.2	19.5	64.3	36.0	66.8	16.9	61.0	65.3	20.2	55.4	62.3	61.2	67.7	70.4	58.4	51.2	23.7	56.2	58.4	67.7	21.5	59.4	65.3	51.5	59.0	26.3	68.2	63.6	66.8	63.8
51.7	66.1	61.8	68.5	24.1	20.1	26.5	68.8	65.0	63.5	68.7	64.9	65.4	66.8	60.4	67.6	65.2	61.8	64.0	25.5	48.3	20.5	67.0	37.3	68.0	16.8	61.2	67.5	15.8	57.4	62.6	61.1	68.4	70.4	60.7	55.6	23.6	55.1	59.1	69.0	21.4	58.6	66.1	51.8	55.4	41.3	69.3	65.3	66.3	63.6
49.3	65.5	61.6	68.6	28.0	17.3	25.1	68.8	65.4	62.5	67.6	64.8	64.8	65.4	61.1	67.7	65.1	61.6	64.1	26.7	47.3	16.4	67.0	38.4	67.7	17.6	62.4	67.6	13.2	59.4	61.9	60.2	69.0	69.7	61.5	57.6	23.1	55.7	58.4	64.8	20.2	58.7	66.6	50.6	40.3	49.1	68.5	65.8	66.0	64.8
50.8	65.6	59.0	68.5	27.7	18.5	27.3	67.9	67.3	63.7	67.3	64.1	64.0	65.0	62.0	67.8	66.1	61.0	64.4	26.5	48.7	18.4	65.4	34.9	69.9	20.0	61.8	67.0	12.2	60.9	62.2	61.0	68.0	69.8	59.7	58.7	24.4	58.2	57.3	64.5	23.4	58.8	65.3	51.8	50.0	55.9	67.8	65.5	65.8	61.7
43.4	65.7	59.6	69.4	26.8	14.6	32.9	68.1	68.1	63.8	67.5	64.3	64.8	63.6	61.7	67.6	66.5	60.8	64.4	26.6	50.4	21.1	66.0	36.7	69.1	19.5	63.4	67.3	12.0	61.4	63.4	61.6	68.1	69.8	58.3	60.1	21.6	59.8	59.4	65.8	25.3	56.6	64.5	52.9	59.1	57.5	68.1	67.7	65.3	62.2
39.0	66.2	59.9	69.7	27.1	15.1	39.9	67.4	67.6	63.9	67.4	64.3	64.7	63.6	62.4	68.0	65.1	63.2	64.3	26.2	53.2	20.2	68.0	35.1	69.1	22.6	62.1	67.4	10.4	63.5	64.1	62.9	67.1	69.4	59.6	61.0	22.9	58.5	59.8	66.7	22.9	57.8	66.5	53.1	63.7	57.7	68.1	69.4	65.8	62.4
39.6	65.1	60.5	70.0	26.1	14.4	47.3	65.6	67.6	63.8	66.4	64.8	64.2	64.2	62.0	68.2	65.2	63.0	64.0	26.6	55.9	18.1	67.0	34.7	69.5	25.3	62.6	68.1	14.5	62.4	64.3	61.6	68.7	69.6	58.5	60.0	23.7	59.5	61.4	65.9	29.0	57.2	66.6	53.1	65.8	61.5	67.0	69.9	65.8	62.7
41.7	65.8	61.9	69.9	26.0	15.4	47.9	65.4	68.6	64.6	66.4	64.8	64.1	64.5	63.3	68.7	65.0	63.8	63.9	25.4	55.8	16.9	66.5	34.6	69.3	22.2	64.0	69.0	24.5	62.1	64.9	61.6	68.0	69.5	58.1	60.3	24.4	60.5	60.3	66.1	39.2	58.9	67.2	51.7	66.9	62.4	67.5	70.8	65.4	59.3
49.8	65.9	61.5	69.7	26.6	21.3	44.8	66.0	68.3	64.1	67.1	63.9	64.1	66.0	62.2	68.3	65.4	63.3	64.0	25.8	55.1	16.6	68.5	37.9	67.9	22.7	64.2	68.5	31.6	62.7	63.0	61.6	67.5	70.0	57.6	60.7	23.7	59.7	61.0	66.2	45.1	58.7	66.5	52.6	67.8	62.5	67.9	70.7	63.9	61.5
55.1	66.0	60.5	69.4	29.1	19.1	45.0	68.0	66.2	64.9	65.6	63.7	61.9	65.2	62.9	68.7	65.5	63.4	63.7	26.8	54.7	20.4	67.6	38.3	66.9	23.6	63.8	68.0	27.1	63.4	63.9	61.6	68.2	69.9	58.0	60.9	23.9	60.4	61.6	65.7	49.1	57.7	66.2	52.8	69.1	62.4	66.3	71.7	64.3	62.5
57.8	65.8	58.9	68.9	33.1	26.5	48.1	67.5	67.4	64.3	66.7	63.3	60.9	64.1	63.7	69.3	65.5	65.0	63.8	26.1	56.3	31.7	65.7	37.8	66.2	28.1	63.4	65.8	32.4	63.4	64.7	61.6	66.9	70.4	59.5	61.2	24.5	62.1	60.5	66.3	51.4	56.8	65.4	54.2	67.7	63.2	67.4	70.7	65.5	64.5
61.0	65.7	57.9	68.8	34.6	48.1	51.9	68.2	67.6	65.7	66.4	62.8	63.7	63.9	64.6	68.7	65.1	66.7	63.5	26.6	58.2	34.2	66.7	40.2	65.4	40.4	64.2	66.0	31.0	64.0	65.3	61.6	68.5	68.5	59.8	61.3	25.3	61.0	60.2	65.4	52.4	56.9	64.0	54.4	68.1	62.5	67.2	69.3	65.7	65.7
61.1	66.6	58.2	68.1	32.9	58.9	55.2	67.9	67.7	65.6	66.8	63.0	64.3	62.4	64.4	68.9	65.0	64.6	63.4	28.1	59.1	40.6	67.6	42.3	67.2	41.1	64.4	66.7	36.0	62.9	65.4	61.6	68.6	69.5	60.3	60.4	25.3	61.9	58.7	66.2	54.1	56.2	65.3	54.6	68.5	62.6	67.7	70.2	65.9	66.1
61.5	66.4	56.1	68.8	36.6	64.5	54.7	67.5	67.5	65.3	67.0	62.5	66.3	63.0	64.1	68.6	65.9	63.0	63.8	27.7	58.9	51.9	68.7	43.3	65.3	44.4	64.0	66.8	51.5	62.5	65.6	61.6	68.5	69.2	61.2	60.5	25.6	61.0	59.6	66.1	54.6	55.9	65.1	51.5	68.0	63.2	68.0	69.8	65.3	64.3
60.0	66.1	57.5	68.3	47.5	66.9	55.5	67.3	67.9	65.0	66.4	62.4	65.3	63.3	65.3	68.5	65.4	63.4	63.6	32.5	59.5	52.8	67.9	41.8	64.6	42.7	63.9	66.6	59.2	62.4	66.2	61.6	68.7	69.5	60.0	60.8	26.6	59.6	59.4	64.8	56.3	57.7	64.7	52.7	68.2	62.8	67.0	68.2	65.4	63.7
60.0	66.3	57.5	70.7	55.4	68.3	56.5	68.0	67.9	64.4	66.1	63.2	64.5	64.4	65.7	68.3	65.4	63.6	63.8	39.6	59.9	57.8	67.0	41.9	66.4	49.1	62.0	67.9	62.4	64.2	66.7	61.6	67.6	69.6	61.5	62.0	30.7	59.2	59.7	66.3	57.4	58.4	66.1	53.6	67.6	62.8	66.4	68.0	64.7	64.3
61.3	66.7	56.5	70.4	61.2	67.8	55.7	67.5	65.8	63.6	66.7	63.6	63.0	63.0	65.9	68.4	66.1	62.7	63.8	47.7	59.5	60.0	68.0	43.0	65.5	54.9	61.7	69.5	63.9	64.6	67.0	61.6	68.4	67.3	61.8	61.3	28.8	59.5	59.1	65.4	58.1	58.2	65.4	55.8	67.4	62.8	67.0	68.4	66.0	64.3
62.4	66.6	57.2	68.5	63.3	69.0	57.5	68.1	66.6	63.1	67.2	63.2	63.9	63.8	66.1	68.1	65.3	61.7	64.0	52.4	60.1	61.6	67.7	41.7	64.2	57.8	62.0	70.5	65.3	64.3	66.6	61.6	68.5	68.8	61.8	60.6	26.6	58.9	56.9	66.5	59.1	57.2	63.1	56.5	67.4	63.7	67.5	67.5	66.0	65.3
64.8	65.6	55.5	68.0	65.9	68.0	58.8	67.8	67.6	62.4	66.8	62.8	64.4	63.2	66.8	67.5	64.6	61.4	63.6	55.9	60.9	59.0	66.3	43.0	64.6	59.2	61.8	70.0	65.8	65.1	67.1	61.6	68.2	69.2	61.8	59.8	30.3	58.4	56.8	66.9	58.5	58.2	63.6	54.5	66.8	63.8	67.1	67.4	65.5	65.7
67.1	66.0	56.2	68.6	66.3	68.1	58.9	66.7	67.8	63.0	66.3	63.1	64.5	63.8	66.2	68.0	65.8	63.0	63.4	57.1	60.6	51.1	66.2	41.6	64.4	61.4	60.7	70.0	65.6	64.9	66.4	61.6	68.6	68.8	62.3	60.5	34.2	58.5	57.7	66.5	59.2	58.5	63.6	54.9	67.3	64.5	66.9	67.3	65.4	65.2
68.7	65.2	56.2	68.3	68.9	68.2	58.5	66.8	67.0	62.6	67.4	61.2	64.9	63.2	65.5	67.8	66.3	63.2	63.6	59.4	60.7	57.7	67.3	39.9	65.3	63.1	60.3	70.0	66.0	64.7	66.1	61.6	68.0	68.9	62.5	59.7	37.1	56.6	55.4	68.0	60.5	58.1	64.6	53.7	67.2	64.0	67.9	68.8	65.0	64.4
68.2	65.5	53.4	70.2	67.4	68.7	59.6	66.9	66.8	61.6	66.5	62.7	64.3	63.2	66.2	68.8	65.2	62.5	63.5	58.8	61.5	61.5	67.7	36.9	64.9	63.0	60.0	68.9	65.1	64.8	66.4	61.6	67.7	70.3	61.6	60.2	34.0	57.3	57.0	66.6	60.7	57.4	63.2	53.3	68.1	64.3	67.3	68.3	65.2	65.4
69.3	65.9	52.8	69.1	70.2	69.2	59.7	67.0	66.9	62.9	65.8	62.4	64.5	63.6	66.3	67.8	65.0	60.2	63.6	60.2	61.2	63.7	68.4	39.3	65.5	63.5	60.3	68.6	66.5	65.4	66.2	61.6	67.0	69.7	61.2	61.8	47.6	58.2	57.0	66.5	60.6	57.6	63.8	55.0	67.9	64.5	66.9	67.8	65.5	64.8
69.3	64.9	55.2	68.9	72.0	69.4	60.1	66.9	66.2	63.1	66.7	61.5	64.3	66.2	65.6	67.5	64.4	62.7	63.6	61.2	61.5	64.2	67.7	42.4	64.9	63.7	61.0	66.8	64.8	66.4	65.6	61.6	67.6	69.0	61.9	61.6	56.6	57.6	58.9	66.1	61.2	57.1	64.3	58.6	68.1	65.1	66.8	67.1	65.9	64.5
68.0	65.3	54.0	71.1	72.3	69.1	59.8	66.4	65.4	64.1	65.9	62.3	63.2	61.8	65.3	68.0	64.8	60.7	63.4	58.6	61.6	64.7	68.4	52.4	65.4	63.3	62.0	67.6	66.2	67.1	64.6	61.6	68.6	70.2	61.8	61.2	62.2	59.8	59.0	66.1	61.6	59.1	66.4	60.2	67.1	66.8	66.2	68.5	63.9	65.8
69.0	64.8	58.4	69.2	71.2	68.6	60.3	67.2	67.8	62.2	65.2	62.7	63.6	58.5	65.6	68.0	64.7	61.8	63.3	55.0	61.2	65.7	68.2	59.6	66.0	63.9	61.7	67.8	66.2	67.3	65.4	61.6	68.9	68.7	62.2	61.3	63.8	58.5	59.1	66.1	62.8	57.3	64.4	60.0	67.1	67.0	65.5	67.7	65.3	65.3
67.5	65.3	59.1	69.7	72.8	68.9	59.8	66.6	66.8	61.7	63.7	63.0	62.7	61.0	66.5	68.4	63.6	63.2	63.3	57.2	61.0	66.1	68.4	62.5	66.4	65.2	60.8	67.2	64.8	67.3	67.3	61.6	69.2	69.1	61.9	61.6	65.3	59.0	59.9	66.5	63.6	59.3	65.7	59.0	68.0	67.8	63.7	66.9	64.4	65.8
67.3	66.2	59.7	69.1	72.0	69.0	59.4	66.8	65.8	62.3	65.1	62.1	63.3	59.1	66.8	68.4	65.0	63.8	63.2	58.6	60.8	65.6	68.4	62.1	67.4	63.2	61.5	67.5	65.1	67.5	66.0	61.6	68.5	70.1	61.7	63.1	64.9	58.5	61.2	66.3	62.4	58.5	64.9	60.6	68.2	68.3	66.1	67.1	65.4	64.0
67.7	65.3	59.3	69.0	72.6	69.0	60.2	67.4	66.4	63.0	65.2	62.0	63.1	60.9	67.7	68.6	63.8	62.1	63.2	58.6	61.0	65.5	68.3	65.6	67.6	63.4	61.0	67.9	65.2	67.4	66.9	61.6	68.9	68.6	62.3	63.2	64.4	59.4	59.5	66.4	63.0	59.3	65.2	60.1	67.9	67.9	65.3	66.0	63.7	65.0
67.1	66.0	59.1	68.1	71.5	69.1	60.0	67.2	67.5	63.0	66.0	63.3	62.3	63.3	66.9	69.3	65.7	63.0	63.0	58.4	60.9	65.2	67.9	65.1	66.6	63.6	59.0	67.7	65.6	66.4	66.1	61.6	67.7	69.6	62.6	62.6	62.9	59.9	60.3	66.4	62.5	58.6	66.3	59.8	67.2	68.1	66.5	68.1	65.5	63.7
67.2	65.7	56.3	68.0	71.8	69.0	60.1	67.8	66.2	62.9	66.0	63.2	62.6	64.7	66.8	68.9	65.7	61.4	63.2	58.9	61.4	65.1	69.3	65.1	66.3	63.8	54.5	66.7	65.8	66.5	66.3	63.0	68.2	69.7	63.6	61.7	63.4	60.0	60.7	69.8	62.6	56.8	64.1	52.8	67.6	65.6	66.5	67.4	66.2	63.8
67.4	66.3	56.2	67.6	71.5	68.6	60.6	68.5	66.3	62.8	66.2	64.1	63.0	61.7	67.3	68.6	66.3	60.9	63.1	54.5	61.3	65.2	68.8	64.4	66.5	63.7	55.5	67.4	66.0	67.0	67.4	62.4	68.8	71.4	62.7	62.1	65.7	56.3	60.0	66.2	63.2	55.4	62.9	56.8	67.4	66.8	67.3	68.0	65.8	62.5
66.3	66.4	56.3	68.1	71.6	68.1	59.7	68.1	66.6	64.1	67.1	63.9	64.1	63.3	68.0	68.6	66.4	60.5	63.3	55.9	60.7	66.2	68.2	65.5	65.9	64.7	59.2	67.9	65.1	68.0	67.3	62.6	67.6	70.5	61.6	62.4	66.3	56.1	60.4	66.0	63.4	54.5	63.4	58.3	67.5	68.0	68.0	68.1	66.3	62.9
67.1	66.7	57.5	68.9	69.7	69.2	58.5	67.9	67.6	63.1	66.8	63.7	64.5	64.3	68.2	67.7	65.5	63.3	63.2	52.0	60.4	66.2	66.5	65.8	66.8	66.0	59.2	68.4	65.9	68.0	68.5	61.5	67.6	69.3	61.9	62.1	66.0	58.7	59.7	66.1	64.6	56.4	64.7	60.1	67.2	68.4	67.4	67.8	66.1	64.4
68.1	65.4	57.5	69.6	68.7	69.0	60.0	66.8	66.6	63.5	66.1	63.8	64.2	66.1	67.4	69.1	65.9	61.1	62.9	55.6	61.8	66.9	67.4	66.8	67.2	65.7	58.9	67.5	65.8	68.4	67.7	61.9	67.8	70.0	62.5	63.5	67.0	56.6	59.5	66.2	62.6	56.0	64.6	60.4	67.8	67.9	66.2	67.8	65.5	60.7
67.1	65.2	57.2	69.4	71.7	68.4	60.5	67.7	65.9	64.4	66.8	64.4	63.6	64.7	67.4	69.0	65.6	60.1	63.0	58.0	61.8	67.2	67.2	65.0	67.1	63.7	59.2	65.9	66.2	67.7	67.2	62.5	67.2	70.6	62.4	62.6	67.2	55.3	60.3	63.2	62.6	57.8	66.9	60.0	67.6	67.9	67.0	69.1	66.3	62.3
67.7	65.1	54.8	68.5	70.6	68.7	60.4	68.4	67.6	64.5	67.2	63.8	63.7	64.5	67.3	69.2	66.4	62.1	63.4	59.1	61.5	66.2	67.8	67.1	67.6	65.0	60.0	66.4	67.0	68.3	66.4	62.2	68.3	70.4	61.0	61.8	66.7	56.7	61.2	64.4	63.1	57.4	65.7	59.8	68.1	66.9	67.6	68.2	64.3	63.5
68.6	65.2	56.5	69.1	69.7	68.8	58.4	67.7	66.5	62.6	66.3	64.9	64.7	65.3	68.2	68.9	66.3	60.8	63.6	58.0	60.3	67.3	66.8	66.4	67.9	65.9	59.5	67.7	67.2	68.2	66.8	61.6	68.5	70.4	61.1	61.2	68.0	55.7	61.4	65.3	64.1	58.3	64.9	60.6	67.3	69.6	66.6	69.0	64.0	63.6
68.8	65.5	57.2	67.7	68.8	68.7	57.2	67.8	65.5	63.5	66.9	64.0	64.9	63.1	67.9	68.7	66.7	61.2	63.3	51.9	59.4	65.9	67.5	65.6	67.5	66.2	56.1	67.6	66.7	67.9	65.5	62.1	68.3	69.7	60.6	61.9	68.1	54.7	60.3	65.4	63.9	56.8	64.0	60.7	67.5	67.7	67.1	69.0	64.0	62.9
68.6	66.3	57.3	67.5	69.0	69.5	58.4	68.4	65.5	63.1	66.1	63.8	65.2	62.4	67.0	69.9	65.6	61.8	63.1	52.6	61.1	66.3	67.3	66.9	67.8	64.7	59.3	68.0	66.1	68.4	66.3	61.2	67.8	69.7	61.6	62.3	66.9	54.1	61.8	64.0	63.2	56.8	65.2	58.7	68.5	65.7	66.6	68.5	63.7	64.6
68.0	66.9	58.3	68.7	69.0	69.4	60.3	68.4	66.2	63.2	66.9	63.7	65.3	60.8	67.7	70.1	65.3	61.8	63.2	57.1	61.0	66.9	67.6	67.1	68.8	64.7	58.9	68.7	64.9	68.2	66.2	61.7	68.4	70.7	62.8	62.1	67.1	55.7	62.3	64.9	64.1	56.8	65.6	53.9	68.5	67.2	67.4	67.9	63.6	63.0
68.4	66.6	60.5	68.9	69.3	69.0	58.3	68.0	66.3	62.4	65.2	65.3	64.7	63.4	68.1	70.0	65.7	60.6	63.4	56.2	60.6	67.1	67.6	67.8	68.4	65.1	55.9	69.0	64.9	68.1	67.0	60.8	69.3	70.9	61.9	62.5	65.9	56.3	62.5	67.0	63.7	56.4	65.2	56.0	67.2	67.9	65.6	66.4	64.1	64.0
68.6	65.9	59.9	71.1	69.5	68.4	59.2	67.0	67.2	62.7	66.1	65.6	64.7	64.4	67.5	69.9	65.9	61.6	63.3	56.8	60.6	66.7	67.0	65.7	69.1	65.0	56.7	68.5	64.6	67.4	66.7	61.6	69.6	69.9	62.6	63.1	66.1	57.4	61.0	67.2	63.4	57.9	66.3	56.6	67.2	67.7	66.5	69.3	64.2	62.5
68.4	66.3	57.4	69.7	69.5	68.1	60.0	67.6	66.8	63.0	65.9	64.6	65.4	62.0	68.0	69.1	65.7	63.6	63.6	57.6	61.3	65.4	66.0	64.2	68.8	64.9	58.3	67.5	64.8	68.2	66.5	62.1	69.9	70.4	62.6	64.3	66.5	57.1	58.8	66.6	64.4	54.6	66.1	57.3	67.3	67.1	66.7	68.2	65.2	63.5
67.8	66.1	56.5	68.1	69.7	69.2	60.4	67.4	66.6	64.2	66.4	64.8	65.9	61.7	68.1	68.9	65.9	63.8	63.3	53.0	61.9	65.6	67.2	64.7	68.6	65.8	61.5	67.9	64.3	68.8	67.7	62.0	68.5	69.5	62.8	63.5	68.1	56.6	60.1	66.0	64.6	52.1	66.0	57.4	68.0	67.9	67.1	67.2	64.7	64.6
68.8	67.0	56.4	67.2	70.2	68.2	60.8	67.5	67.6	62.7	66.8	64.8	65.1	63.2	67.4	68.8	66.1	62.8	63.2	48.6	62.1	64.7	67.4	64.1	67.0	66.0	60.1	66.9	64.2	68.5	66.6	61.8	68.0	68.9	62.3	63.1	67.4	57.9	60.1	65.7	61.9	49.3	65.0	57.5	66.5	66.3	67.8	67.6	64.5	64.3
68.7	65.8	55.7	67.7	71.1	68.4	60.8	67.7	65.3	63.0	66.0	64.5	64.7	64.4	66.5	68.5	65.9	62.0	63.3	52.2	62.2	64.0	66.4	62.7	67.2	66.5	59.6	65.6	65.3	68.5	66.4	63.1	67.9	69.0	61.4	62.5	69.1	57.8	60.6	64.9	64.3	52.7	65.3	58.8	67.8	66.0	67.3	69.0	63.1	64.2
68.1	65.6	54.4	67.3	69.3	68.7	60.3	67.1	65.8	60.9	65.3	64.1	62.5	64.5	66.8	68.8	66.1	44.9	63.4	52.5	61.6	64.5	66.7	64.4	66.5	67.6	57.8	66.1	66.0	67.5	66.5	61.8	68.4	69.5	61.4	61.6	68.0	57.3	61.4	64.5	65.1	55.3	64.5	60.6	67.6	64.5	66.3	70.2	63.3	64.2
68.4	65.4	56.2	67.9	67.8	68.0	59.0	66.6	65.7	61.8	65.7	63.9	61.8	66.1	67.9	70.2	66.9	32.8	63.3	54.8	60.6	64.4	68.5	64.2	67.6	66.7	54.5	64.6	65.8	66.8	65.9	61.6	69.3	67.8	60.9	62.0	68.5	59.4	61.1	66.5	64.2	55.4	65.5	61.6	67.3	66.3	66.1	68.8	61.6	64.2
69.4	66.3	54.9	66.6	67.3	68.6	59.0	67.2	65.9	62.0	64.8	65.4	62.2	66.6	68.3	70.9	66.1	26.5	63.3	55.3	60.9	64.7	66.6	65.3	67.2	66.8	55.5	66.5	65.6	67.2	66.7	61.3	69.8	69.5	63.3	61.3	67.9	57.4	61.6	65.2	64.7	55.6	63.7	60.5	67.5	69.5	65.3	69.3	62.6	63.1
68.0	66.4	54.2	67.7	67.1	67.8	59.5	67.4	65.5	60.8	64.6	64.6	61.7	66.6	67.3	71.2	66.0	41.7	63.4	56.5	60.8	64.9	66.7	64.7	67.2	66.6	57.3	67.3	64.9	67.4	67.6	61.1	69.5	69.3	62.6	59.9	61.0	57.3	62.5	65.1	63.0	56.3	64.2	60.0	67.9	68.8	65.6	68.3	62.8	60.8
68.7	66.4	57.8	67.5	66.5	67.6	58.4	67.6	65.8	59.4	65.2	65.1	62.1	65.3	67.1	70.6	65.7	50.5	63.6	57.0	60.7	65.0	69.1	63.9	67.0	66.5	56.6	67.1	64.8	67.0	67.0	59.6	68.9	70.8	62.4	61.1	65.0	58.3	62.0	65.7	64.3	57.3	63.5	60.2	66.9	68.3	65.6	69.2	63.0	61.1
69.8	65.6	58.2	64.9	65.1	68.3	58.3	67.7	66.6	58.8	65.6	63.4	62.1	62.9	66.2	71.2	66.2	56.1	63.5	52.0	60.5	64.4	68.5	63.2	67.0	68.0	57.5	67.6	64.5	67.8	65.9	59.2	69.0	70.0	62.3	62.4	67.7	60.5	62.2	64.9	66.5	58.8	64.2	60.4	67.1	67.3	66.5	68.3	63.3	60.8
69.2	66.0	56.5	66.8	66.0	67.8	59.9	68.1	66.9	60.1	65.7	63.4	62.6	63.6	66.7	71.1	65.8	59.9	63.2	47.7	61.2	64.9	66.8	64.0	67.4	67.6	56.6	68.5	64.7	68.4	67.4	58.9	69.0	69.6	61.9	61.7	68.2	61.6	61.1	65.7	66.3	58.6	66.1	60.0	66.0	67.6	66.5	67.5	62.2	61.0
68.9	65.2	55.7	67.0	65.8	66.9	59.9	67.2	66.4	60.9	65.3	63.4	62.5	64.4	65.5	69.6	65.4	59.8	63.3	48.8	61.5	64.4	67.4	63.3	67.4	68.2	55.1	68.1	65.2	68.2	66.0	59.2	69.0	69.1	61.5	61.9	67.1	60.6	60.6	66.3	65.1	57.8	64.9	60.6	66.5	67.7	65.7	67.5	61.6	60.3
68.4	65.1	55.3	67.2	66.1	67.6	58.8	66.3	65.2	59.2	65.9	63.0	62.4	63.6	66.1	69.9	66.8	59.2	63.2	51.9	60.8	64.6	68.6	63.7	67.7	67.3	53.1	67.5	65.3	68.0	67.1	59.7	68.7	69.3	62.1	61.5	66.8	57.9	60.9	67.0	65.1	53.1	63.3	60.4	65.7	66.9	66.6	67.4	61.7	60.0
66.4	64.4	55.1	67.7	66.0	67.2	57.4	66.3	65.4	60.8	64.9	63.6	63.0	62.7	66.4	69.4	66.4	59.6	63.6	54.1	60.1	64.5	69.0	64.3	67.0	68.1	48.9	66.4	65.4	66.7	66.1	59.8	69.0	69.6	62.9	61.4	66.8	55.7	61.4	65.9	65.4	52.8	62.4	59.5	66.3	67.5	65.8	68.2	61.2	60.3
66.5	64.2	56.3	67.4	67.7	67.2	56.9	65.7	65.6	59.9	64.6	63.1	62.3	63.8	66.8	69.0	65.8	60.0	63.7	55.9	59.9	65.1	66.7	63.7	66.8	66.5	47.4	68.0	48.5	66.6	65.6	59.4	69.2	69.4	61.0	61.5	65.7	58.1	60.2	66.1	63.6	52.9	64.4	59.4	66.7	67.3	65.2	69.0	61.3	61.0
68.7	66.2	56.6	66.1	64.9	67.3	57.1	65.3	66.8	59.7	65.5	61.9	63.0	63.2	66.4	69.0	65.4	60.5	63.7	55.2	60.2	64.8	65.1	63.2	67.3	66.9	40.8	66.9	45.3	66.9	65.5	59.8	68.2	68.2	61.8	62.1	67.9	58.3	62.0	66.2	64.2	52.7	64.3	55.4	66.5	66.9	65.8	67.3	61.0	61.8
69.8	66.3	55.6	65.2	62.9	67.9	57.3	64.5	67.1	59.6	66.1	61.9	62.8	63.6	65.3	67.8	65.0	60.6	63.8	52.8	60.3	65.6	65.9	62.5	67.6	67.7	34.3	67.8	54.6	66.7	64.8	60.4	67.8	67.8	63.3	61.6	68.4	57.4	62.2	66.2	65.8	49.9	62.6	49.3	67.2	64.5	66.3	67.3	61.2	60.5
69.0	66.2	55.3	64.1	60.6	68.2	57.7	64.2	67.1	55.6	65.8	61.0	63.0	65.1	66.3	66.6	65.4	43.2	63.8	51.2	60.1	65.6	65.8	62.5	68.7	68.0	31.7	65.4	60.2	67.0	64.5	58.1	67.8	67.4	62.3	61.4	68.7	58.1	61.6	64.2	64.8	51.6	62.1	53.2	67.6	64.6	66.8	66.9	60.7	58.9
68.2	65.3	55.1	63.3	60.1	68.4	58.7	62.0	67.4	36.2	66.1	60.9	62.4	64.4	66.1	67.4	65.9	34.0	63.7	49.0	60.8	67.0	65.3	62.2	69.5	67.3	30.4	66.5	63.2	67.8	64.3	44.7	67.5	67.8	61.4	61.8	68.5	57.7	60.7	65.5	63.7	50.5	59.8	56.5	68.0	65.1	67.0	66.6	60.9	57.8
68.7	57.8	55.4	63.7	61.3	69.0	58.0	60.3	66.7	27.2	65.5	60.5	62.3	65.1	65.0	66.7	65.7	30.0	63.5	53.8	60.8	67.4	66.1	59.5	69.2	66.1	26.7	67.4	65.6	67.7	63.6	37.8	67.6	67.6	62.8	61.8	68.4	55.8	62.1	65.0	64.0	49.5	61.3	56.5	68.5	63.2	66.3	67.7	61.3	54.0
68.3	46.4	54.8	63.1	62.3	67.9	58.5	59.7	65.8	27.6	65.8	59.6	62.2	64.5	66.2	65.1	65.0	28.4	63.7	53.8	61.2	65.8	66.8	62.5	69.5	66.6	25.8	68.2	65.4	68.5	64.0	37.2	66.5	66.3	60.9	62.3	69.4	54.2	62.5	64.6	64.3	48.9	60.3	57.8	67.6	64.5	66.4	67.6	60.4	53.8
68.5	35.4	55.3	63.1	61.2	67.8	59.0	58.7	65.3	23.5	65.5	60.0	62.1	64.0	65.3	64.4	65.9	26.8	63.6	54.6	61.1	66.5	67.0	64.7	69.5	66.3	25.7	68.7	65.0	67.6	64.9	34.6	66.5	65.3	61.4	62.1	68.9	55.0	62.6	65.2	65.0	49.1	61.3	60.0	67.7	66.7	65.9	66.7	60.1	54.2
69.5	30.5	56.4	64.0	63.8	67.7	58.2	58.9	65.6	17.8	65.7	57.8	62.0	63.2	65.4	64.1	65.7	27.1	63.4	52.7	60.7	65.0	66.7	64.6	68.7	66.7	24.7	69.1	65.4	66.9	64.3	30.4	65.6	64.8	61.5	62.4	68.7	57.7	62.6	64.3	65.0	49.3	62.4	55.7	67.8	67.0	65.9	66.8	61.2	54.8
69.9	26.3	54.5	62.8	61.7	67.4	56.2	57.7	65.8	14.9	66.3	56.7	61.5	64.4	66.6	64.1	66.3	25.4	63.5	43.8	59.5	64.6	66.9	65.3	69.5	67.1	23.7	68.4	65.2	67.0	65.9	28.1	64.0	65.4	61.0	62.1	69.8	58.2	62.6	64.4	65.4	49.0	61.6	58.1	66.3	67.5	67.1	67.2	50.3	53.8
69.0	24.7	45.8	61.1	62.4	67.7	56.8	58.2	65.7	13.2	67.0	45.6	61.1	64.2	66.3	63.1	66.4	26.7	63.1	52.3	60.2	64.4	67.1	64.6	69.6	68.2	24.8	67.3	65.4	67.7	65.3	26.1	50.8	65.5	61.8	61.5	68.3	57.0	60.8	65.3	66.9	50.4	58.5	56.5	67.2	68.1	67.8	67.7	37.4	55.3
69.9	25.7	25.0	60.9	61.9	67.8	52.7	56.3	66.3	12.1	67.1	32.0	61.2	64.6	66.1	62.0	65.8	24.6	63.2	56.1	57.1	66.6	67.1	65.8	68.7	68.7	26.6	67.9	65.5	66.5	65.1	25.3	37.5	65.6	61.6	61.3	66.7	56.4	61.3	66.3	65.8	55.1	47.3	58.1	66.8	68.2	68.4	67.4	29.4	55.2
69.7	25.8	12.0	48.2	61.9	67.6	40.3	56.8	65.4	13.4	66.0	25.8	61.2	62.5	65.1	58.6	65.0	25.0	63.1	58.5	52.3	66.7	65.7	65.0	68.3	67.7	26.2	68.2	64.8	66.6	64.2	26.4	26.2	64.7	60.7	61.9	67.6	56.2	62.8	64.8	66.8	58.6	44.7	58.5	66.3	68.4	66.9	67.0	28.1	54.8
71.0	22.9	10.7	54.6	61.4	68.7	26.9	56.8	62.7	14.1	67.9	20.7	61.0	61.5	66.1	55.3	66.8	24.4	62.9	56.1	47.9	66.4	63.6	66.5	68.8	68.0	25.6	68.6	65.5	67.1	66.9	27.5	19.1	64.5	61.2	61.8	68.7	56.5	62.0	64.7	67.5	57.0	47.2	59.3	67.3	67.8	69.4	68.6	27.3	48.8
71.3	21.5	16.9	57.0	62.5	68.2	23.4	54.1	60.6	15.9	67.4	18.7	60.6	61.6	65.1	44.5	66.3	24.6	62.9	57.1	46.6	65.2	62.9	66.2	68.2	68.2	24.9	67.1	65.0	67.8	66.5	28.7	17.2	63.6	61.5	62.1	70.8	55.7	59.6	65.3	67.3	53.5	48.8	59.5	66.8	67.4	69.5	66.1	29.1	45.1
71.3	20.3	25.8	49.6	61.1	68.3	22.0	54.6	60.7	14.6	67.7	23.4	60.0	63.7	66.7	41.0	66.5	21.4	62.7	56.9	46.4	64.6	62.1	65.6	68.9	67.7	25.1	68.6	64.8	66.9	66.8	28.0	17.5	63.9	62.3	61.8	70.1	55.3	60.0	64.3	66.3	50.7	43.0	59.0	67.2	68.3	69.4	64.1	24.0	43.7
70.3	20.1	29.2	51.0	60.6	67.2	24.8	54.8	61.0	13.1	66.2	18.7	60.0	63.7	66.2	32.8	64.6	21.6	62.5	56.3	47.5	65.6	61.2	66.3	69.0	67.6	23.4	68.3	65.7	66.7	67.5	26.8	14.9	64.4	62.6	61.6	68.7	55.1	56.5	64.1	66.7	48.8	40.3	56.8	67.7	66.4	67.2	65.0	18.5	38.4
71.7	21.8	33.4	41.5	60.6	67.9	33.3	53.4	61.9	13.3	65.3	17.4	59.5	62.5	66.7	28.2	64.6	24.5	62.4	57.0	50.3	65.1	61.2	67.0	68.6	67.7	23.3	68.3	64.8	67.2	67.4	26.1	14.3	63.1	60.8	61.6	69.0	54.2	53.3	63.7	66.6	48.5	42.7	55.2	66.6	66.7	66.8	65.7	14.7	40.8
70.4	25.6	34.2	45.7	59.5	67.9	47.1	52.3	61.8	12.4	65.6	14.5	59.6	63.4	67.7	28.5	65.5	22.1	62.3	54.4	56.0	64.5	61.6	66.3	68.0	68.5	23.4	67.9	64.5	67.0	68.2	25.8	14.3	63.6	61.2	61.2	69.0	54.0	54.8	64.2	66.7	47.6	39.4	55.2	67.0	67.5	66.3	66.4	11.8	40.2
70.4	24.1	35.2	39.4	60.0	68.4	54.2	52.8	61.0	12.2	66.1	12.8	51.7	64.1	66.5	26.8	65.1	21.6	62.1	55.4	58.9	64.8	61.9	64.8	67.7	67.5	22.2	68.3	64.3	67.3	68.2	25.1	12.7	62.8	61.5	61.1	67.1	53.1	58.1	63.0	65.7	48.6	43.4	57.3	67.1	67.3	67.0	66.5	10.0	40.0
70.3	25.7	30.2	40.1	60.9	67.6	57.8	53.1	60.8	13.3	65.9	10.3	52.2	60.8	65.0	28.6	65.6	25.2	61.8	57.9	60.2	64.7	62.0	64.8	68.2	67.8	22.3	69.0	64.2	66.4	68.2	25.7	12.1	61.9	60.3	59.6	67.0	53.9	58.0	62.8	65.4	47.9	43.9	57.0	67.4	66.0	66.9	65.6	9.6	43.2
70.8	26.6	34.3	37.9	61.1	68.3	59.8	51.0	59.7	12.7	65.0	9.1	55.6	58.9	65.3	26.8	65.3	25.1	61.5	58.0	61.2	65.6	62.1	63.6	69.1	66.3	22.1	69.0	63.1	66.6	67.3	25.6	11.8	61.8	61.0	59.2	66.2	52.5	53.4	63.7	65.1	46.5	42.2	56.2	66.8	65.8	65.9	65.1	8.6	47.6
69.8	25.5	35.5	36.5	57.2	67.3	57.9	51.3	57.9	11.8	65.5	8.5	57.0	57.9	64.9	24.7	65.1	25.3	60.8	57.9	60.2	65.0	60.5	65.7	69.3	67.0	23.3	68.8	64.3	66.6	67.7	24.8	12.0	61.8	61.3	59.3	68.4	51.5	53.1	63.5	65.8	46.1	40.4	56.7	66.0	66.9	66.4	66.6	8.0	50.3
70.8	25.3	43.8	37.6	57.2	67.0	60.2	52.5	54.6	10.9	65.4	8.0	57.9	59.0	66.1	22.9	65.2	26.4	60.8	58.1	61.0	64.5	59.2	66.5	69.6	66.8	22.5	67.3	64.2	66.0	67.7	24.7	11.4	62.8	61.1	59.3	69.0	51.1	53.4	63.7	65.7	46.6	41.5	57.9	67.4	67.5	65.9	66.6	7.8	50.9
71.3	24.6	49.8	34.5	57.0	68.0	58.7	50.8	48.9	12.2	65.5	8.3	58.5	61.4	65.6	27.2	65.3	29.3	60.6	58.6	60.1	65.7	61.0	65.7	68.8	67.3	22.9	67.9	64.9	65.6	67.1	25.1	10.2	62.8	62.0	59.4	68.8	53.0	51.0	64.2	65.7	46.9	41.1	57.7	67.7	68.3	67.0	66.2	8.1	51.1
71.3	26.3	51.9	33.6	55.7	68.1	61.2	45.6	41.3	11.5	66.3	7.9	58.4	62.9	65.3	27.2	65.3	29.7	60.7	57.9	61.3	65.7	58.8	65.5	68.8	67.9	23.1	67.7	65.9	67.6	67.7	23.5	10.1	63.7	62.8	59.7	69.4	55.9	53.5	64.8	66.8	47.4	42.5	60.8	67.3	67.2	68.2	66.1	7.6	50.9
71.4	29.6	55.4	36.8	55.2	66.8	62.5	33.2	47.2	10.6	66.8	7.2	58.5	62.0	65.4	25.1	65.7	29.1	60.3	58.1	62.0	65.3	59.0	66.1	68.2	68.2	23.9	67.6	65.1	67.3	67.0	23.5	9.3	64.5	62.8	59.3	69.8	53.5	52.2	64.8	66.6	47.1	42.5	62.4	66.5	66.7	68.9	67.0	6.7	48.7
71.0	29.0	56.6	37.5	55.8	68.3	61.9	28.5	54.1	11.0	66.9	7.0	58.5	62.9	65.8	21.5	65.9	28.4	60.0	58.9	62.1	64.7	58.8	64.8	67.7	67.3	22.9	67.7	64.6	67.0	67.2	23.7	8.1	62.9	61.9	59.8	71.3	51.9	54.2	65.6	66.2	47.4	44.5	62.7	67.8	66.5	68.3	66.5	7.4	48.9
71.2	25.3	54.5	42.1	56.2	68.6	61.2	26.9	57.3	10.9	66.9	7.1	58.1	64.7	64.3	21.2	65.1	29.3	59.0	59.2	61.7	65.3	58.9	63.0	68.1	67.8	22.3	67.9	65.3	67.1	67.1	23.6	9.0	62.5	62.4	59.8	70.8	52.3	52.8	64.3	67.2	49.7	48.4	60.3	68.1	66.3	68.3	66.5	6.5	51.3
71.0	21.7	50.2	50.9	56.3	67.8	62.7	20.2	57.8	11.1	67.7	6.6	60.2	63.0	63.3	23.1	65.5	30.0	59.2	58.5	62.1	64.4	58.3	63.0	68.2	68.1	22.1	68.0	65.2	67.2	66.4	23.9	8.6	62.6	60.7	60.6	71.1	51.0	47.2	63.4	66.7	49.8	51.8	60.7	67.0	63.8	69.4	66.7	4.0	50.3
70.3	20.7	42.2	55.9	56.1	68.2	61.1	16.2	58.0	10.0	68.3	6.1	60.5	64.1	63.7	23.6	65.4	27.6	59.2	58.6	61.6	63.6	58.0	62.2	67.8	68.0	22.0	68.8	65.7	67.7	66.4	23.8	8.5	62.0	62.6	60.8	71.6	51.5	50.9	64.3	67.0	50.5	55.0	59.5	68.1	65.4	70.1	67.4	5.8	50.5
69.4	17.4	41.5	52.9	56.4	68.1	61.6	18.2	57.4	9.5	68.0	5.0	59.3	61.3	64.3	21.8	66.5	30.7	59.2	58.4	61.0	65.6	56.8	63.0	67.7	69.1	22.9	68.6	65.0	67.1	66.9	23.4	7.6	61.8	60.5	60.3	70.9	52.6	50.6	64.8	65.8	50.9	53.1	59.7	66.9	66.6	69.8	67.7	6.6	46.8
70.4	15.9	42.6	53.3	56.8	67.3	60.4	22.8	57.2	10.1	68.1	5.4	58.8	62.9	64.3	21.1	67.3	29.1	58.7	58.6	60.8	64.7	55.4	63.8	68.1	67.5	22.9	68.9	65.1	66.7	66.4	23.9	7.7	57.5	60.7	59.5	69.9	49.4	47.9	63.5	65.0	50.1	49.6	58.0	66.8	65.7	69.8	67.6	6.7	42.8
71.8	17.7	42.6	46.7	56.1	68.1	60.1	26.6	56.8	10.1	66.7	6.2	58.1	64.1	63.7	23.3	67.0	27.4	58.6	58.6	60.6	64.6	54.7	56.0	68.1	67.7	22.4	68.8	65.5	67.3	65.7	24.2	9.1	38.6	60.7	59.2	70.5	49.9	44.6	64.3	66.4	49.7	47.5	59.2	67.9	65.7	68.1	66.9	6.9	39.4
72.1	20.0	43.7	42.2	56.7	68.2	58.7	24.4	57.1	10.3	67.0	5.8	59.0	63.7	63.0	24.3	67.2	31.0	58.4	59.6	60.1	66.1	52.4	50.3	67.2	67.5	23.4	68.6	65.3	67.4	65.9	24.0	9.5	28.8	61.8	60.4	70.7	47.7	45.0	65.4	66.4	50.0	46.3	59.2	67.3	64.9	68.4	67.7	8.8	39.0
72.4	21.1	41.3	48.2	57.2	68.0	61.0	22.7	58.6	9.3	66.9	6.3	60.3	61.7	64.3	21.5	66.3	27.0	57.4	60.0	61.6	66.0	51.8	50.7	67.0	69.0	22.8	68.6	64.5	67.5	66.0	23.9	8.2	31.9	62.5	61.2	70.2	46.5	41.8	65.8	66.9	48.1	43.2	58.2	67.2	63.0	68.5	68.7	22.3	37.7
71.9	20.5	42.6	48.9	57.3	67.2	59.7	20.5	57.6	10.1	67.3	6.1	60.1	61.3	63.9	15.4	66.2	25.7	57.2	59.9	61.2	66.2	56.0	44.4	66.9	68.3	23.9	68.3	64.8	67.7	65.7	23.8	7.5	40.8	64.0	60.9	71.2	47.8	33.8	65.5	66.9	48.2	43.8	60.1	67.1	63.3	68.9	67.7	28.8	37.7
72.4	18.6	37.4	44.3	57.9	68.9	59.1	20.3	56.7	10.5	67.4	10.0	59.8	62.5	62.9	17.5	65.9	24.2	57.7	60.7	60.9	66.0	54.7	37.8	66.6	68.5	22.9	68.5	65.9	67.6	65.5	24.2	9.5	50.8	64.9	61.2	71.0	50.1	38.7	64.0	66.8	48.3	45.1	59.6	68.3	63.6	69.1	67.5	29.3	39.2
72.9	17.5	29.9	48.4	64.3	69.5	58.0	18.5	55.8	9.4	67.2	21.8	60.1	62.3	64.0	17.5	53.6	22.7	58.1	60.6	60.9	65.8	54.2	35.9	66.1	68.2	23.5	69.0	66.2	67.2	66.1	23.7	8.8	54.7	60.9	61.3	70.6	47.7	44.4	66.1	66.1	47.1	44.9	61.6	69.3	63.7	69.2	68.9	23.3	38.1
72.1	16.9	42.1	51.3	61.2	68.6	58.5	19.8	49.1	9.7	67.1	27.2	57.1	62.3	65.7	18.8	53.1	23.1	57.6	60.1	60.8	65.0	53.2	34.8	62.5	68.4	22.5	69.1	65.6	67.9	67.7	23.6	7.1	54.6	60.8	61.0	68.3	47.8	46.1	66.0	66.8	47.2	47.1	60.7	69.4	65.2	68.8	68.8	19.5	39.5
72.4	16.5	48.7	52.8	59.0	69.2	52.2	24.1	42.8	9.3	66.8	19.0	54.8	62.8	66.4	19.7	58.1	21.9	55.0	60.9	57.6	64.5	53.7	28.7	62.4	67.6	21.8	69.4	64.8	67.7	68.1	23.5	6.5	45.2	62.3	61.7	68.7	49.1	41.6	65.8	66.6	46.9	49.6	59.9	69.5	65.6	68.2	68.5	19.3	41.9
71.5	17.2	51.6	51.4	59.7	68.6	36.1	28.7	36.3	8.4	67.2	14.1	56.1	62.9	65.2	23.3	61.7	22.4	51.4	61.8	51.2	65.1	52.6	27.3	61.8	67.8	21.4	69.1	63.7	67.8	66.6	22.8	6.3	33.0	64.1	61.9	68.4	45.7	35.1	65.9	65.3	47.2	45.9	57.6	68.4	63.4	68.8	67.7	18.7	41.4
70.8	19.9	51.9	41.2	58.8	70.1	24.5	31.0	37.5	8.8	68.0	13.8	56.7	62.4	65.4	24.9	62.9	24.6	49.4	61.9	46.6	65.7	51.4	27.3	61.1	66.3	21.4	69.3	64.6	67.0	65.7	23.0	7.5	26.6	64.9	62.0	69.1	40.5	26.9	65.2	60.4	47.2	42.2	57.9	68.0	62.0	69.7	67.0	18.5	41.0
71.3	21.6	55.4	37.4	57.4	69.4	19.4	37.4	35.2	9.2	68.0	12.8	55.9	63.6	65.7	21.7	63.2	26.3	48.7	59.0	43.6	65.3	52.6	29.9	62.1	65.7	20.5	68.4	65.1	66.2	66.6	23.4	8.5	24.1	63.0	61.2	69.8	42.0	21.4	64.7	61.6	46.6	41.9	58.8	67.0	63.6	69.8	68.3	19.8	41.6
71.7	22.1	57.5	33.0	56.4	69.1	18.3	38.6	28.2	9.5	66.6	13.6	56.3	64.3	66.0	14.5	63.4	27.0	47.3	58.7	44.0	64.2	49.8	29.5	63.9	66.4	22.0	68.7	64.9	66.9	67.2	23.3	7.8	25.5	61.4	61.5	70.1	45.4	23.4	66.4	63.6	47.0	40.2	59.8	66.5	64.4	68.0	69.8	18.4	40.7
70.9	22.1	58.0	40.4	57.5	68.7	16.3	35.9	25.8	9.8	66.8	15.4	56.1	61.0	64.2	15.4	63.4	23.0	46.9	58.7	43.4	64.4	50.5	28.4	66.1	66.8	22.6	68.0	64.9	68.0	65.8	23.3	8.9	34.4	62.3	61.6	69.7	47.2	25.0	66.5	63.7	46.1	40.4	58.8	66.1	63.4	68.0	68.8	19.5	39.8
72.0	21.2	56.5	40.9	56.1	68.0	15.8	38.4	22.4	10.5	67.2	16.3	55.9	63.8	64.3	16.8	63.3	22.4	47.3	57.7	43.8	65.1	52.3	28.6	66.4	67.3	22.7	68.9	64.9	68.1	66.4	23.2	9.4	42.2	62.8	61.6	69.5	47.2	22.9	65.4	65.1	45.8	40.1	59.1	66.6	63.9	68.3	67.3	20.0	41.3
72.3	22.5	53.9	38.0	56.7	68.5	19.0	42.2	19.8	9.5	66.9	17.0	52.9	64.8	65.2	19.2	63.5	23.7	46.6	58.3	45.8	65.8	52.2	29.1	66.8	67.8	22.9	68.8	64.8	67.2	65.8	23.4	7.6	36.7	63.9	60.2	70.6	44.4	22.4	65.9	65.2	45.7	38.4	50.4	68.2	65.1	68.1	67.5	21.2	38.1
70.9	24.7	44.8	35.4	56.1	68.8	22.8	42.1	28.7	9.5	66.7	15.6	49.5	65.5	65.0	20.5	64.3	23.2	46.8	56.9	47.4	64.9	51.4	27.6	67.5	67.5	21.3	69.0	65.8	67.3	66.8	23.5	5.9	41.7	64.0	60.3	69.3	40.6	21.5	65.1	65.3	46.5	38.9	43.8	68.3	64.3	67.6	68.9	22.2	37.6
71.5	23.9	38.4	33.3	55.9	70.0	37.6	53.4	29.5	9.7	67.2	16.8	48.9	65.8	64.5	24.6	65.2	21.4	47.5	56.3	53.0	64.2	51.9	31.6	67.1	66.9	21.7	68.2	65.4	67.6	67.0	23.4	7.4	48.1	65.7	61.1	70.1	45.8	22.3	66.6	65.1	45.8	37.8	52.2	67.8	64.3	68.2	67.6	22.7	41.2
71.2	22.3	35.7	35.2	57.1	70.5	47.0	59.5	30.4	9.2	67.0	19.2	49.6	63.9	64.4	27.3	64.8	19.8	48.4	57.4	56.8	63.8	53.5	33.1	67.0	67.0	24.3	69.1	64.9	67.8	66.8	23.6	7.6	53.5	65.1	60.9	68.1	50.4	23.0	66.9	63.4	44.5	39.0	57.0	67.7	65.1	68.0	68.3	23.9	41.7
71.6	21.0	35.9	36.1	54.9	69.9	52.1	59.0	31.1	10.1	67.5	20.9	46.1	64.3	63.0	27.9	64.4	20.0	50.7	55.8	58.4	63.2	54.2	33.6	67.2	66.2	23.5	69.3	65.7	67.8	67.3	24.1	9.3	56.1	65.5	60.7	68.9	45.0	28.5	66.8	64.0	45.1	39.6	61.5	68.5	64.4	68.7	69.8	24.0	38.3
71.7	22.1	35.5	34.3	47.8	68.9	52.0	61.2	31.9	10.0	68.3	23.0	45.5	61.7	62.2	29.3	63.6	19.9	51.2	35.9	58.4	64.2	53.4	33.9	67.0	66.0	22.0	69.5	65.3	67.4	66.7	24.0	10.8	58.0	66.7	59.9	68.1	41.5	33.2	66.8	64.5	44.9	38.9	61.1	67.1	62.4	69.6	68.7	24.6	36.8
70.0	21.1	35.0	33.2	35.5	67.9	53.4	59.3	39.8	11.5	67.6	26.6	49.5	63.6	62.5	26.1	63.1	19.4	52.8	23.2	59.1	63.0	55.7	35.7	67.2	65.7	20.1	69.5	64.0	67.2	67.0	25.1	11.0	59.0	64.8	58.7	67.4	45.5	41.6	67.1	64.5	45.6	38.8	59.4	67.6	62.7	68.7	66.4	26.8	37.1
69.1	21.6	37.6	37.3	29.0	68.9	53.7	61.3	41.9	10.2	67.2	23.7	51.8	65.8	61.5	24.9	63.1	21.1	55.8	16.8	59.1	64.0	55.3	34.8	66.4	65.8	20.5	68.3	63.0	66.2	65.4	24.1	12.3	59.1	64.5	58.3	68.1	50.4	49.1	65.8	65.9	45.7	39.1	54.1	67.6	57.0	68.1	66.7	29.1	36.6
67.9	23.5	37.5	40.0	23.2	68.7	55.1	61.4	46.0	10.2	65.8	21.6	53.0	60.1	61.1	24.7	63.0	20.8	56.0	13.2	59.9	62.8	53.8	34.9	65.7	66.1	19.3	66.9	62.8	65.6	65.3	24.5	11.9	59.1	65.0	57.3	68.7	48.2	55.2	65.5	65.5	45.4	40.5	51.4	68.3	45.7	66.3	66.6	29.7	40.0
66.7	22.6	36.5	43.8	21.9	68.9	55.5	61.7	49.7	9.7	66.5	26.4	53.4	57.1	60.8	26.0	63.4	19.4	56.2	12.2	59.5	62.8	53.9	35.6	66.0	65.8	20.0	66.7	62.6	65.6	65.1	23.6	11.7	59.9	63.2	57.7	69.1	50.7	52.9	65.7	65.5	44.9	37.1	50.2	67.0	41.6	67.4	65.8	28.3	44.2
67.9	24.7	35.7	47.4	16.8	69.3	54.4	64.2	53.2	9.2	66.6	27.5	54.3	56.4	60.5	23.4	62.7	19.0	56.5	11.5	58.9	62.4	55.0	35.1	65.8	66.2	21.6	65.2	62.1	66.0	64.9	23.7	11.4	56.5	64.3	58.1	68.5	52.3	56.1	66.7	65.8	44.1	41.6	51.5	67.8	43.4	67.2	65.1	31.6	46.9
66.4	26.1	30.2	50.9	16.0	69.3	53.9	63.7	55.5	8.5	66.1	25.8	53.1	57.8	61.0	22.0	63.4	18.9	58.1	11.2	58.8	61.6	55.6	49.0	65.9	65.1	21.3	64.7	62.5	66.1	65.3	23.4	12.4	57.1	63.9	57.9	68.4	52.4	56.6	66.7	63.0	43.8	46.6	54.0	67.4	48.8	66.4	65.6	33.8	48.3
66.0	26.6	30.0	52.4	13.6	69.5	54.6	65.0	56.4	9.5	66.2	24.0	53.9	60.8	60.8	27.4	63.3	19.5	59.4	11.4	59.2	59.4	56.5	53.6	66.8	64.4	20.5	66.7	62.4	65.3	66.4	23.7	12.3	58.0	63.5	58.4	67.6	51.9	55.7	66.7	63.7	43.5	50.6	55.2	67.4	55.5	66.5	66.1	30.7	44.8
68.1	26.7	32.6	54.1	12.1	69.5	49.8	69.6	57.6	9.7	66.3	25.1	56.3	63.4	61.0	30.6	63.5	22.5	60.6	11.4	56.5	59.9	55.6	57.7	67.3	65.7	21.0	67.0	63.3	66.7	66.5	23.9	12.2	58.6	65.1	57.8	67.7	54.5	58.0	66.8	64.8	42.6	46.8	57.1	68.1	58.4	66.9	67.0	28.9	40.2
66.8	32.6	35.4	55.4	19.4	68.6	51.3	65.9	59.6	9.9	65.3	26.0	57.5	63.9	63.3	29.0	64.1	20.3	62.1	14.1	56.9	61.5	58.8	61.7	66.8	66.0	21.8	66.2	64.8	67.7	68.1	24.6	13.4	60.2	65.7	59.1	69.1	54.8	60.2	67.2	67.1	42.6	51.5	57.4	68.1	61.6	65.7	67.9	26.3	39.8
68.2	36.6	37.4	53.5	25.1	68.7	52.3	64.0	59.9	10.4	64.4	32.1	58.0	64.4	66.2	27.6	64.8	21.3	63.3	15.5	57.3	58.9	58.9	63.1	67.0	68.3	22.5	68.4	65.0	68.1	68.7	24.5	13.1	61.0	66.0	61.9	69.0	55.0	62.6	66.5	67.1	43.4	49.4	56.5	68.4	65.5	64.5	68.6	26.2	33.9
68.8	39.4	36.0	55.7	26.8	67.3	48.8	62.8	58.3	10.4	64.2	32.8	58.6	64.4	66.5	27.2	63.6	21.0	63.5	19.1	56.0	60.2	59.5	63.2	67.7	66.8	23.9	67.3	65.4	68.5	68.4	25.1	13.3	61.5	65.8	61.9	68.4	53.4	62.3	65.6	66.6	44.7	50.8	57.9	66.8	67.5	63.9	66.9	28.3	36.3
68.8	37.4	36.8	54.1	29.1	67.1	53.2	62.3	59.0	11.2	64.8	30.9	58.3	64.4	66.9	29.9	64.8	23.1	64.1	19.1	58.4	61.9	61.3	63.6	68.1	68.1	22.7	67.6	65.1	68.4	67.7	25.4	14.7	61.4	66.1	61.9	68.4	54.5	62.9	66.2	67.9	45.2	50.1	60.2	66.3	66.8	64.0	67.1	29.9	41.2
70.3	34.5	39.5	56.3	37.0	67.1	53.4	63.8	60.2	12.2	65.5	29.5	59.7	62.1	67.1	31.5	65.5	22.6	64.9	23.5	58.4	60.6	63.2	63.9	67.8	68.6	21.6	67.9	64.9	67.0	67.1	25.4	23.0	60.9	66.3	61.9	67.6	55.5	62.5	66.5	67.2	44.3	51.0	59.7	66.3	67.0	65.3	67.4	31.4	45.2
69.7	33.3	42.6	55.4	49.4	67.8	57.0	62.4	58.6	13.3	65.7	30.4	59.7	62.7	67.0	32.6	64.8	23.6	65.1	37.9	59.6	61.1	64.0	65.6	68.4	66.8	22.8	67.6	65.7	66.7	67.2	26.8	36.5	60.9	65.8	61.8	67.8	54.7	63.5	64.4	67.3	45.4	53.0	62.3	66.9	67.0	65.5	67.6	29.1	47.4
70.9	35.3	56.1	55.3	56.6	68.5	59.5	63.6	60.8	13.1	66.0	30.8	60.1	64.0	67.4	33.3	63.7	23.6	65.6	48.3	60.6	61.7	64.4	65.2	68.0	67.2	23.1	68.5	65.5	67.6	67.4	27.1	49.4	61.4	66.7	62.0	66.8	57.1	63.4	65.9	66.3	46.2	53.4	62.6	67.0	68.2	66.1	66.5	29.7	48.3
71.0	38.0	60.1	58.2	64.8	69.3	61.3	64.3	62.2	14.0	65.0	35.1	59.6	65.2	67.7	31.1	64.6	23.1	66.0	56.2	61.6	61.8	65.0	65.3	69.3	66.7	22.1	68.0	65.2	67.8	68.0	26.9	58.0	63.4	67.7	62.7	68.3	59.8	63.9	66.8	68.1	47.3	55.8	62.1	68.0	67.9	64.7	67.6	26.3	49.0
71.9	39.8	63.8	59.4	68.5	69.2	62.0	65.2	61.3	15.2	65.2	48.2	60.2	65.9	68.1	32.7	65.9	23.6	66.0	59.2	62.0	61.9	64.4	64.4	68.8	67.6	21.7	66.0	65.9	67.7	67.7	28.2	63.4	63.3	68.5	64.3	69.3	60.1	63.5	67.0	68.7	52.7	57.0	61.9	67.8	68.3	65.4	68.1	27.2	49.6
72.4	45.2	62.1	59.0	72.6	69.9	61.8	64.0	61.6	16.2	66.1	54.4	60.2	67.1	69.1	33.5	67.2	23.1	66.1	61.7	61.8	63.5	64.9	64.7	69.1	67.5	21.7	67.6	66.8	67.8	67.7	28.3	66.3	63.2	68.8	64.8	69.8	62.4	64.1	66.7	68.5	56.2	54.9	62.7	67.7	67.5	66.1	68.7	33.0	50.0
70.5	50.0	64.5	60.0	74.1	69.1	62.0	66.1	62.7	16.3	67.6	57.5	60.2	66.4	68.8	37.2	67.5	23.0	66.3	62.7	62.0	62.8	65.3	66.2	68.8	67.3	23.1	67.9	66.0	67.8	67.8	29.3	67.7	65.2	67.9	62.7	68.9	62.9	65.0	66.8	68.5	57.1	56.9	63.4	68.8	68.3	68.0	67.9	38.9	51.7
71.3	61.0	68.6	60.2	74.0	68.8	62.6	65.7	63.0	17.7	67.2	60.6	61.6	68.1	68.7	48.8	68.3	22.0	66.6	62.5	62.2	60.6	63.5	66.1	69.7	66.4	21.8	67.7	66.5	66.7	68.5	30.8	68.1	65.2	67.4	63.5	69.5	61.6	65.0	66.9	67.4	59.9	58.8	63.0	68.1	67.0	67.4	68.9	50.7	52.2
70.3	62.3	69.3	62.6	71.8	68.5	63.3	64.0	63.8	19.5	66.2	61.8	61.2	66.5	68.3	56.4	68.6	22.8	66.7	63.1	63.0	61.2	66.6	66.1	69.4	67.9	21.7	69.1	67.1	67.4	68.3	32.4	67.7	64.1	67.8	63.2	70.6	61.2	65.1	65.9	67.5	60.8	60.1	64.0	68.0	68.5	66.5	67.9	58.2	52.8
70.5	61.9	68.6	63.5	70.9	67.8	63.1	63.6	64.7	21.3	66.5	63.3	60.8	67.0	67.8	61.9	68.4	22.2	66.9	64.2	63.0	62.6	66.1	66.9	69.9	68.3	26.0	68.4	66.5	66.1	67.5	35.7	68.1	65.1	65.4	64.0	70.5	60.2	64.9	66.3	67.7	61.3	61.8	64.3	67.0	68.9	66.4	68.3	61.5	53.6
70.4	63.0	69.2	65.6	69.2	68.2	62.6	64.1	64.8	34.2	66.7	63.5	60.6	66.2	67.3	65.5	67.7	22.9	67.0	63.3	63.2	62.2	66.2	66.3	70.0	68.9	27.6	68.5	65.9	67.5	67.3	47.5	68.5	67.8	65.2	62.8	71.4	60.9	64.8	67.8	68.4	60.5	63.7	63.8	67.5	67.7	66.9	68.2	63.8	55.2
71.2	64.5	69.5	67.0	69.2	68.8	62.5	67.0	66.1	43.7	66.6	63.4	61.1	65.8	67.2	66.9	67.5	28.0	67.2	64.7	63.3	61.6	66.8	67.7	70.3	69.9	30.2	68.0	65.7	68.1	68.1	53.7	68.7	67.9	67.8	61.9	71.1	60.8	65.2	65.7	67.6	60.8	64.7	64.0	67.8	68.0	66.5	67.7	63.7	53.7
71.3	66.2	69.2	67.4	69.2	68.3	63.6	67.2	67.0	55.0	66.9	64.0	61.5	66.3	67.3	67.5	67.5	45.4	67.2	63.1	63.4	60.7	66.8	65.4	69.1	69.4	35.6	68.3	66.3	66.9	67.2	57.9	69.4	69.5	66.9	62.0	71.7	61.5	65.2	67.5	68.1	61.3	65.9	64.3	67.3	68.5	67.0	68.2	64.2	56.6
70.4	66.0	67.9	65.9	70.1	68.2	64.8	68.5	66.0	60.1	66.8	65.5	62.9	67.3	67.4	67.5	67.2	53.3	67.3	64.8	64.1	63.4	66.6	65.0	68.9	68.7	44.6	67.9	66.6	67.3	66.8	60.3	69.2	70.0	68.2	63.1	70.8	62.6	66.0	66.7	67.1	60.7	65.3	64.7	67.5	67.0	66.7	68.2	65.0	59.3
71.5	65.9	70.7	65.8	69.4	68.3	64.4	67.4	66.3	61.9	66.9	65.5	63.7	67.1	67.5	68.1	67.6	59.4	67.2	64.2	64.1	62.8	66.5	67.3	69.1	70.0	51.7	67.7	66.8	67.4	68.1	62.2	68.4	70.2	67.8	62.2	70.3	62.4	65.4	66.6	67.5	62.1	65.1	63.8	67.0	67.7	67.5	68.5	65.8	61.8
70.8	66.2	70.0	67.4	70.5	68.5	65.2	68.7	65.7	63.4	67.3	65.5	64.6	66.8	68.4	67.7	68.3	61.1	67.3	64.7	64.2	63.0	67.7	67.8	69.5	68.6	57.9	67.3	66.1	66.9	67.8	62.4	68.3	69.9	68.6	63.0	71.0	62.9	63.5	68.0	67.5	62.1	66.3	63.6	68.2	68.6	67.9	68.0	65.7	63.4
71.0	66.3	68.3	65.9	71.5	69.5	64.7	69.0	65.0	65.0	67.0	66.0	66.1	67.0	68.2	66.4	69.0	62.6	67.2	66.6	64.0	62.8	67.6	68.1	70.1	69.4	60.6	68.5	65.8	67.8	67.1	63.3	68.0	69.6	68.5	63.3	70.6	62.6	64.8	65.9	68.0	61.7	65.7	62.3	67.7	69.5	67.6	69.2	66.6	63.6
70.4	65.7	69.1	65.5	72.6	68.2	65.5	68.3	65.3	66.8	67.3	65.7	65.3	66.9	68.1	67.8	68.2	64.1	66.9	65.8	64.2	61.2	68.1	67.2	69.3	69.4	58.3	68.7	66.2	67.6	67.6	64.4	68.1	68.7	67.1	62.9	70.5	61.9	64.2	66.4	68.1	62.2	66.0	63.4	67.6	69.7	67.8	69.1	66.9	63.7
70.1	66.7	68.7	67.8	72.7	67.8	64.8	69.3	66.7	67.3	67.5	65.6	64.9	66.6	67.7	68.1	68.7	65.1	67.0	65.9	64.1	62.7	68.6	66.2	68.8	68.5	61.3	68.7	65.6	68.0	66.8	63.7	69.2	69.9	67.9	61.7	70.4	60.9	65.1	67.8	67.1	61.8	66.8	63.6	67.4	69.2	68.0	67.9	66.1	64.5
72.0	66.4	69.9	66.9	71.2	69.0	66.0	70.0	66.5	68.1	67.0	66.0	65.4	66.7	68.0	68.2	67.9	65.4	67.2	64.9	64.4	64.0	68.2	67.7	69.6	67.7	63.9	68.9	65.7	66.9	67.4	64.5	68.3	71.4	67.0	61.6	69.2	61.9	65.2	68.3	67.7	62.2	65.8	64.5	67.1	68.0	67.4	67.3	66.8	65.6
71.2	65.3	68.2	67.2	71.4	67.0	64.5	67.6	66.5	67.7	66.7	67.5	67.7	66.4	67.9	67.6	67.9	65.4	67.6	66.7	63.9	64.9	68.1	67.3	69.3	69.1	63.3	68.4	66.1	67.4	67.9	70.5	68.7	69.9	67.2	62.1	71.6	62.0	63.9	68.5	69.0	61.2	65.0	62.4	68.0	68.6	67.0	67.7	67.1	65.5
72.5	64.9	65.5	68.3	69.2	67.3	64.7	66.9	67.1	67.7	66.6	67.9	68.5	66.5	68.6	67.3	68.5	65.7	67.8	65.9	64.0	60.5	67.2	67.3	68.8	69.8	65.1	68.6	65.3	67.6	68.0	71.9	68.9	69.3	68.3	62.0	70.4	62.0	63.8	64.0	69.0	61.0	65.2	62.2	66.9	68.1	66.6	68.3	67.2	65.6
71.8	65.0	66.9	68.3	70.4	67.9	65.4	67.5	67.0	68.2	66.7	67.7	68.8	66.1	67.1	68.1	67.3	67.4	67.6	66.6	64.1	63.0	68.2	67.5	69.0	69.3	66.0	67.6	66.4	67.3	68.2	71.9	68.6	69.6	66.0	61.8	71.2	63.0	63.6	66.0	68.2	61.8	65.4	62.0	67.7	67.8	67.1	66.6	69.0	66.9
71.4	65.3	66.9	68.2	69.0	67.3	65.2	67.9	67.0	68.0	65.9	68.0	69.9	66.9	67.6	68.3	67.3	68.5	67.7	66.4	63.9	66.2	67.0	68.8	69.4	70.6	66.4	68.3	65.9	67.1	68.0	71.9	68.2	69.4	67.3	61.9	71.9	62.7	65.1	65.6	67.8	61.5	65.3	63.1	66.8	67.3	66.2	67.9	68.5	66.7
71.6	65.9	66.0	68.2	69.4	66.1	66.3	66.9	65.9	66.9	66.5	68.3	69.9	66.9	68.0	68.7	67.4	68.3	67.8	65.6	64.3	64.7	67.9	65.6	69.9	68.2	67.5	67.8	66.4	68.2	67.0	71.8	67.0	70.7	67.3	61.7	70.7	62.2	64.2	69.8	67.5	61.7	65.2	62.8	66.5	67.2	66.9	68.0	68.7	66.7
71.1	65.8	64.3	67.5	70.6	66.6	66.7	66.9	67.1	67.7	66.0	68.4	70.6	66.7	68.8	68.7	67.6	68.4	67.9	66.9	64.8	61.4	67.9	67.2	69.3	67.9	67.4	68.1	65.1	68.6	68.2	71.9	66.7	70.5	68.4	61.7	71.5	62.5	64.3	68.9	67.7	63.3	65.1	63.1	66.8	66.3	66.0	68.7	68.7	67.3
70.4	65.4	65.5	67.6	70.8	67.8	67.3	66.7	66.9	67.3	66.8	67.5	69.4	66.1	67.7	68.5	67.6	67.5	67.8	67.1	64.9	65.6	67.3	66.7	69.3	69.2	66.8	67.9	66.2	67.2	68.4	71.9	68.3	69.5	68.2	62.5	71.9	62.6	64.8	67.3	67.8	65.2	65.8	63.7	67.4	67.4	67.4	69.0	67.8	67.5
70.5	64.5	67.4	67.9	71.5	67.8	67.0	67.5	66.2	67.7	66.0	67.0	68.7	66.0	66.7	68.8	67.8	67.2	67.7	68.2	64.8	62.1	67.5	68.3	68.6	68.4	67.5	68.1	65.7	66.9	67.2	71.8	68.2	69.7	68.4	62.8	70.0	62.6	64.7	68.3	67.4	65.1	65.9	63.2	67.7	67.3	66.0	69.6	67.9	66.9
71.2	65.2	68.0	68.7	72.3	67.9	67.9	68.1	66.6	68.7	66.0	67.4	68.6	61.5	65.6	68.3	67.4	67.1	67.9	69.5	65.2	63.4	68.3	68.0	69.3	68.1	68.8	68.1	66.5	67.8	66.4	71.9	67.9	69.6	69.1	63.2	71.9	61.8	64.4	68.3	67.4	64.0	66.8	64.0	67.7	66.9	67.0	68.0	68.2	67.2
70.5	65.8	67.4	69.3	72.0	68.0	68.8	68.0	66.9	69.0	66.6	67.8	69.5	62.9	65.8	68.4	68.0	68.7	67.8	69.0	65.7	63.1	68.2	65.7	69.1	69.7	70.6	69.0	66.0	68.7	67.3	71.9	68.2	70.3	68.8	63.6	72.3	62.4	63.8	70.1	67.6	64.8	66.4	64.6	67.6	65.1	66.8	67.6	68.4	68.1
71.4	65.1	66.7	69.9	72.2	68.5	68.8	68.2	67.0	69.4	66.3	68.1	68.1	65.4	66.0	68.0	67.4	68.5	68.0	70.4	65.4	66.6	68.3	65.5	69.0	68.6	69.7	67.9	66.5	67.4	66.9	71.9	69.0	70.2	68.8	63.4	72.0	62.4	63.4	68.6	68.2	64.6	66.9	64.4	67.2	66.2	66.0	68.4	68.9	67.3
70.8	66.4	65.7	70.1	72.3	66.6	68.5	67.8	67.4	69.1	66.3	68.9	69.2	65.4	67.0	68.2	67.2	68.7	67.9	68.0	65.8	68.1	68.0	67.8	68.4	69.7	67.9	68.2	66.8	68.2	67.4	71.7	68.2	69.9	67.2	63.6	72.6	62.4	63.5	66.6	68.9	63.5	68.4	64.4	67.2	66.2	66.7	68.9	68.9	68.1
71.5	66.5	67.1	70.1	71.4	67.4	66.4	68.9	66.9	66.8	66.4	66.7	70.6	60.4	65.9	68.9	67.8	67.0	67.9	67.9	64.3	67.0	67.6	67.1	68.4	69.5	66.7	68.3	66.5	68.2	68.1	68.8	70.0	71.4	67.1	63.4	72.6	62.5	63.7	68.6	69.1	63.3	67.1	65.7	67.3	67.3	65.7	68.7	68.7	67.1
71.5	66.5	67.6	69.7	70.8	66.1	66.8	67.7	66.5	67.6	66.7	67.6	72.0	60.4	66.5	68.3	67.4	67.1	67.7	67.4	64.9	66.8	67.6	66.2	67.5	69.9	67.4	67.9	66.9	68.3	68.2	67.1	67.7	69.9	67.8	63.0	71.9	62.3	63.8	66.2	69.3	63.2	66.4	66.0	66.2	67.4	66.2	68.1	68.4	67.0
70.8	65.2	67.3	68.6	70.3	66.8	66.5	68.5	66.8	67.8	67.0	67.5	72.0	60.2	66.5	67.4	67.1	67.7	67.6	67.8	64.9	68.0	67.4	66.6	68.7	70.3	67.6	67.3	67.7	67.7	67.7	67.5	68.2	70.0	67.0	62.4	72.5	61.1	63.8	64.8	70.3	62.1	65.9	66.2	67.4	67.2	67.1	68.7	68.2	68.0
70.0	65.3	68.0	68.6	69.0	67.5	64.6	68.1	66.4	67.8	67.1	67.6	70.6	61.9	66.7	68.1	67.6	68.2	67.8	67.4	64.0	68.6	67.4	65.3	68.6	68.5	68.0	68.7	66.6	68.4	67.4	66.7	68.6	70.0	67.3	62.1	71.4	59.4	63.9	65.8	67.8	61.5	65.6	64.2	66.6	67.0	67.6	67.5	67.6	66.9
71.0	65.7	67.4	68.3	69.8	66.5	65.7	68.3	65.3	68.2	66.5	66.6	70.9	60.8	68.0	68.6	68.0	68.1	67.9	67.7	64.0	64.3	67.6	67.2	69.2	69.8	68.5	68.0	66.4	66.4	67.3	67.0	68.0	69.1	67.3	62.8	72.2	57.7	63.8	67.0	69.2	61.3	65.6	65.4	67.9	67.0	66.8	68.5	67.8	66.8
71.6	65.0	66.7	67.5	69.5	66.6	66.1	67.7	64.7	67.9	67.2	66.0	70.6	58.5	66.5	68.7	68.2	68.4	68.0	67.0	64.1	66.2	65.9	66.6	68.5	70.3	68.6	68.7	66.7	68.2	66.7	66.9	68.8	70.3	67.7	63.2	73.9	57.5	64.0	68.2	69.6	59.9	66.0	66.1	67.2	67.6	67.4	69.1	67.4	67.1
71.4	65.1	67.6	68.0	71.0	66.7	66.6	68.1	64.3	69.0	67.5	67.3	69.8	57.9	66.7	68.4	67.2	67.4	67.9	67.6	64.5	66.0	68.6	66.7	69.5	72.0	68.8	68.8	65.7	67.5	67.8	65.8	68.5	69.6	67.5	62.0	72.3	60.0	63.5	66.2	70.4	60.5	65.3	65.9	67.1	68.4	68.1	68.7	67.5	67.7
70.6	65.1	65.6	68.2	69.5	66.5	66.8	67.2	66.1	70.0	67.4	67.1	70.3	49.1	67.5	68.2	67.9	68.8	67.9	66.7	65.1	66.8	68.1	67.5	69.5	71.5	68.6	69.0	66.8	67.8	67.0	66.7	68.3	69.6	65.3	62.5	71.9	59.6	64.2	67.9	70.8	61.5	65.5	65.4	67.6	68.3	68.0	68.8	68.3	67.9
71.0	64.5	66.3	68.8	71.0	66.2	67.2	68.2	65.6	69.0	67.0	68.3	70.8	51.1	67.6	68.5	68.4	68.0	67.8	67.8	65.3	66.0	68.8	67.4	69.0	70.8	68.2	68.6	66.6	68.0	66.3	66.2	68.2	68.5	67.5	62.7	73.2	60.8	64.3	68.2	69.5	61.5	66.1	66.1	66.7	68.4	67.3	68.2	68.6	68.2
71.8	64.5	68.1	68.0	70.2	67.1	68.1	67.9	65.9	68.6	66.6	67.5	69.6	45.8	67.6	68.8	68.0	69.4	68.0	68.1	65.7	67.0	68.6	68.7	69.9	69.9	68.9	68.6	66.5	67.8	67.9	65.8	68.3	69.1	66.9	62.9	71.5	61.5	64.1	67.6	70.4	61.8	66.3	65.2	67.8	67.9	67.3	68.8	68.7	68.6
72.4	65.0	69.0	68.8	71.2	67.2	66.7	67.3	67.1	69.2	67.3	67.4	69.8	50.9	68.0	68.3	68.7	68.9	68.1	69.4	64.8	67.3	68.7	68.0	69.7	70.5	68.7	69.0	67.2	68.0	67.4	67.1	68.8	68.7	68.1	62.7	73.3	61.8	63.7	67.3	70.4	62.5	65.5	66.9	67.1	68.5	68.2	68.4	67.8	69.0
71.1	64.4	67.9	68.6	70.6	67.7	67.1	67.7	67.2	68.7	68.0	67.5	68.6	60.1	68.0	68.6	68.0	68.6	68.0	68.5	64.7	67.2	69.2	68.4	68.8	70.0	68.9	68.7	66.7	67.8	67.9	67.0	68.6	69.6	67.2	62.9	72.5	61.7	63.4	67.5	69.6	62.5	65.9	67.7	67.5	67.9	68.7	68.8	67.7	68.8
72.0	65.0	67.3	68.4	70.8	67.7	64.8	68.2	67.1	68.8	67.4	67.8	69.1	62.6	67.2	68.4	67.9	67.2	68.0	66.8	64.5	62.4	68.9	67.4	68.3	68.8	66.8	68.9	67.4	68.3	67.2	66.4	69.1	69.7	66.9	62.5	71.5	61.5	64.1	66.1	67.2	60.6	65.8	67.5	67.9	67.1	68.1	69.0	67.6	68.2
71.3	65.1	67.5	68.8	69.8	66.7	65.5	67.7	66.7	68.3	67.4	67.3	68.9	63.8	67.4	68.1	67.5	68.4	67.7	67.6	64.7	64.5	68.9	67.7	69.0	68.7	67.1	68.3	67.3	68.7	66.8	66.6	69.0	69.5	67.0	62.7	71.7	61.5	63.4	68.5	67.8	61.4	65.6	64.2	67.4	66.3	68.1	69.4	67.6	68.3
70.4	65.5	67.7	69.0	69.4	66.4	66.3	68.2	67.1	68.7	67.3	68.0	68.6	65.2	67.1	67.7	68.2	68.4	67.7	67.4	64.9	66.0	68.7	65.8	68.5	68.7	66.8	68.5	65.7	67.3	66.9	66.1	68.3	69.7	67.9	62.3	71.9	61.4	64.0	67.9	68.7	60.4	66.3	65.4	66.9	67.8	67.3	68.4	68.2	67.6
70.9	65.3	67.2	68.1	70.3	67.2	67.3	68.3	66.5	69.1	66.8	67.4	66.7	65.0	66.3	67.4	68.0	68.1	67.6	68.3	65.1	66.9	68.9	64.8	68.5	69.2	67.0	67.8	66.0	67.2	65.1	65.5	68.8	69.3	67.5	63.2	72.8	60.9	63.7	66.9	68.1	59.9	65.5	67.0	67.4	65.7	67.0	68.4	67.8	67.0
71.0	65.0	65.9	68.6	70.0	65.7	67.1	67.4	66.1	67.6	65.5	68.1	68.1	63.5	67.4	67.9	67.1	68.1	67.9	67.7	64.8	66.5	69.1	65.3	68.7	69.2	67.8	69.5	65.2	68.4	66.9	64.1	69.0	68.8	67.7	62.9	72.3	62.0	63.7	68.0	68.8	60.1	65.5	65.4	66.1	66.8	65.2	69.2	68.4	67.8
72.1	65.1	66.2	68.3	70.6	67.0	65.8	68.1	66.6	67.5	65.6	67.8	67.3	63.3	66.7	68.1	67.4	67.1	67.9	68.8	64.7	66.6	69.5	66.3	68.0	69.5	65.8	69.1	66.5	68.1	65.6	63.5	69.1	69.6	66.6	62.3	72.2	58.8	62.8	68.1	68.2	59.2	64.8	66.4	67.8	67.5	65.2	69.4	67.9	68.0
71.9	65.2	66.5	67.4	70.6	66.1	66.6	68.3	66.8	67.7	65.9	68.0	68.0	63.5	67.3	68.3	67.1	67.4	67.9	68.2	65.0	66.8	68.7	66.6	69.0	67.9	67.8	68.5	66.9	67.4	66.4	64.3	69.5	69.4	66.3	62.2	72.4	60.4	63.8	68.7	67.5	59.0	64.0	66.4	67.2	65.6	65.5	68.0	68.2	67.0
71.4	65.2	67.4	68.1	71.0	65.6	67.0	67.9	66.8	69.4	65.1	67.3	67.8	66.2	66.6	68.2	67.1	67.0	67.8	68.0	65.2	65.6	69.6	63.7	68.2	68.8	68.6	69.5	65.7	66.9	65.1	65.2	69.2	70.0	67.4	62.3	69.5	61.1	63.5	68.1	67.9	60.9	64.3	63.9	67.8	67.1	64.8	68.2	68.1	67.5
71.0	64.7	67.6	68.7	71.0	65.9	67.9	67.5	67.0	68.8	65.7	68.2	68.5	65.4	67.1	68.0	67.4	68.1	67.8	68.4	65.4	64.7	68.8	64.9	69.0	67.8	67.9	68.3	65.9	68.5	66.7	65.4	69.0	69.5	66.5	62.2	68.6	62.4	63.5	68.4	67.3	59.2	64.8	64.8	66.9	66.6	64.9	68.0	68.2	66.7
70.7	64.9	67.3	68.7	71.5	68.0	67.4	67.8	66.1	69.3	65.0	67.7	68.7	65.0	68.5	68.1	66.7	67.8	67.8	68.6	65.3	63.8	69.2	64.4	69.0	66.4	68.6	67.5	65.9	66.9	67.4	65.6	69.2	68.8	66.8	62.8	69.6	62.9	64.0	66.7	66.8	61.4	65.2	65.7	66.7	66.8	64.6	69.4	68.3	66.1
70.5	65.2	67.1	68.0	71.0	68.0	66.8	67.3	64.7	69.4	65.6	68.1	68.4	64.9	66.3	67.7	66.8	67.2	67.7	68.6	64.9	66.4	68.3	63.7	69.6	67.7	68.9	68.6	66.1	68.9	64.6	65.3	68.9	68.5	67.7	61.5	69.8	63.0	63.2	67.7	67.1	59.9	65.1	66.1	66.6	66.7	65.9	68.0	68.4	66.7
71.0	64.7	67.2	67.5	70.1	68.0	66.5	68.5	66.1	68.7	66.0	67.7	68.9	65.0	65.6	67.5	66.3	68.1	67.5	68.7	65.3	66.1	69.1	64.7	68.6	67.5	68.4	69.6	66.1	69.4	64.9	65.2	70.2	68.9	67.0	62.0	71.1	62.1	63.4	68.6	67.1	60.4	65.0	65.6	66.0	66.3	66.1	69.4	67.9	67.3
71.3	65.3	66.8	67.8	70.7	68.1	66.6	67.4	66.9	67.7	66.4	67.7	68.5	65.8	67.7	68.1	67.2	68.1	68.8	69.2	65.0	67.3	68.3	65.9	68.5	68.6	67.7	68.6	66.6	68.0	67.1	64.6	69.2	69.1	66.5	61.8	71.1	62.2	62.6	67.9	67.8	66.4	64.5	65.8	67.7	67.3	67.2	69.7	67.6	67.3
70.6	64.6	67.0	67.3	70.8	65.7	66.8	67.4	66.7	68.0	65.9	68.4	67.9	64.9	67.8	67.1	66.9	67.7	68.1	68.9	64.9	66.2	69.8	65.4	68.4	68.2	67.0	67.3	66.8	68.4	67.3	65.0	67.8	68.4	68.0	61.9	71.9	63.1	63.2	68.6	67.4	64.2	64.9	67.1	65.9	67.1	65.7	68.6	67.6	68.0
70.1	65.2	65.5	66.8	70.2	66.3	66.5	66.9	65.7	66.4	65.8	66.3	67.6	65.9	67.3	67.8	66.6	67.6	67.6	68.5	64.8	66.0	69.2	66.7	68.5	68.4	67.9	68.7	66.3	68.4	65.4	65.0	69.9	69.3	67.4	62.4	71.2	63.3	63.9	67.7	67.5	61.1	65.0	67.2	65.9	66.4	66.6	68.9	67.8	67.4
71.4	64.3	66.8	68.0	70.3	66.0	66.8	67.4	65.9	67.0	66.0	66.7	67.9	65.4	68.2	68.4	67.4	67.6	67.8	68.6	65.0	68.2	69.4	64.7	68.2	68.7	67.5	69.5	66.2	67.7	66.0	64.8	69.4	69.4	67.5	61.3	71.7	63.0	63.4	68.7	67.8	60.4	65.3	66.3	66.2	66.9	66.1	68.7	67.3	66.8
70.3	65.1	66.1	68.5	68.5	64.2	66.6	67.7	66.0	67.1	65.6	66.8	67.9	65.7	67.6	68.7	66.3	68.1	67.7	67.7	65.0	67.1	69.0	66.1	68.6	68.2	67.2	68.4	66.1	67.1	66.1	64.6	68.5	68.2	67.8	61.7	71.0	62.6	62.7	68.3	67.1	58.9	65.3	66.7	66.2	68.0	66.5	68.0	66.5	67.2
70.1	65.0	67.1	67.8	69.7	65.8	66.7	69.2	66.8	65.8	65.8	67.5	68.6	64.4	67.6	67.6	66.9	67.4	67.8	68.1	65.1	64.8	68.7	65.9	68.1	67.5	67.6	68.7	65.7	67.7	66.9	64.9	69.4	69.8	66.8	62.1	71.4	62.7	61.3	68.9	67.4	60.3	64.6	66.5	65.8	68.2	67.0	70.3	67.4	67.5
69.1	64.9	67.3	66.5	67.8	66.7	66.8	67.8	68.1	68.3	66.1	67.1	67.8	63.0	66.9	67.7	67.1	66.0	67.7	66.9	64.8	65.7	68.5	65.8	68.5	68.0	66.9	69.2	64.9	66.8	66.6	64.9	69.4	68.8	67.6	62.0	71.3	61.7	62.1	67.1	67.7	62.3	65.5	65.3	67.1	65.6	66.1	69.6	67.2	67.1
71.1	64.0	65.7	67.1	68.6	68.0	66.7	67.1	67.8	67.5	66.3	66.9	68.6	62.5	66.4	68.2	67.1	66.6	67.6	66.7	65.0	66.9	68.7	65.8	67.7	68.0	66.1	69.4	65.6	66.8	66.5	65.0	67.7	68.8	68.6	60.9	71.5	62.0	63.2	68.7	67.6	62.0	64.6	66.6	67.2	67.9	65.9	69.3	67.4	67.0
69.2	63.3	66.0	67.5	68.8	66.9	65.8	67.1	68.2	68.1	65.9	67.5	69.1	64.0	68.4	67.9	66.7	67.7	67.4	66.8	65.1	68.1	67.6	66.9	68.4	68.1	67.7	69.2	65.4	67.4	67.5	64.3	70.5	69.3	68.2	62.5	71.2	61.4	62.3	68.1	67.2	58.1	64.8	67.2	66.9	69.3	66.8	67.3	68.3	67.4
71.0	64.1	66.3	67.8	68.2	64.4	66.6	68.2	68.2	65.9	65.7	66.8	67.6	64.4	66.3	68.7	65.4	68.1	67.6	66.9	64.6	65.9	68.9	65.6	68.3	67.8	67.1	68.3	66.8	67.8	65.6	64.5	68.8	69.7	67.8	62.0	71.0	61.8	62.1	67.9	66.8	62.3	64.7	66.4	65.4	66.8	65.0	69.5	67.2	68.5
70.5	63.9	66.2	67.2	65.9	65.8	67.4	68.0	65.0	67.6	65.9	68.2	68.2	65.3	67.1	68.7	66.6	66.7	67.4	65.7	64.8	64.8	68.7	64.9	67.9	68.4	67.4	68.4	66.3	69.1	67.0	64.5	69.2	69.3	67.0	61.0	71.4	62.0	62.1	68.6	67.8	62.0	64.8	67.7	65.9	67.8	66.3	69.0	68.0	66.8
71.3	64.6	66.8	67.7	66.6	65.4	66.2	66.8	65.1	68.4	66.2	67.4	66.7	65.1	66.4	68.5	66.3	67.7	67.5	67.3	65.0	64.7	69.3	65.0	68.1	69.3	68.5	67.8	65.8	68.1	65.4	64.5	69.1	70.1	67.4	60.1	71.9	61.7	61.6	67.1	68.0	61.9	65.3	64.4	65.7	66.4	66.9	68.6	67.2	67.5
70.5	64.6	66.5	67.9	68.2	66.7	67.1	68.1	68.2	66.8	65.9	67.2	67.8	64.6	67.0	68.5	67.3	67.1	67.6	67.8	64.8	66.2	67.6	65.6	68.8	68.7	67.2	67.9	66.4	67.4	66.8	64.4	67.5	69.0	67.6	61.2	71.7	61.5	62.1	68.2	67.9	60.4	63.9	66.6	66.1	67.2	66.9	68.8	67.2	67.7
71.4	64.0	65.7	67.5	68.0	66.4	66.8	66.5	68.2	66.7	66.0	67.0	65.9	65.7	64.9	67.0	66.8	66.6	67.5	67.6	64.8	66.5	68.7	63.4	67.8	69.1	67.7	67.0	66.0	68.5	64.6	64.2	68.0	69.5	66.3	58.9	71.4	61.7	61.8	68.5	68.2	61.2	64.0	67.2	67.7	67.2	66.8	70.2	66.8	67.7
71.2	64.3	66.3	67.0	67.4	66.8	66.6	67.7	68.2	67.4	66.2	66.3	67.4	65.7	66.7	67.8	66.5	66.4	67.5	65.7	64.9	67.8	68.9	65.2	67.4	68.9	68.0	68.9	65.7	67.8	66.7	64.1	68.0	69.2	67.0	61.6	69.9	61.6	61.7	68.3	67.7	61.1	64.9	65.8	64.2	67.0	66.0	69.5	67.2	66.8
70.4	63.4	66.9	66.7	67.8	63.7	67.0	67.8	68.2	68.2	66.0	66.4	67.9	65.2	66.3	66.5	65.2	67.8	67.4	67.2	64.8	65.1	68.4	64.6	67.7	67.1	68.6	68.4	65.2	67.8	65.6	64.2	69.2	67.8	67.4	61.9	70.8	61.6	61.0	68.5	67.2	62.5	64.4	67.2	67.3	65.4	65.6	70.7	66.7	67.8
73.0	62.8	66.4	66.3	67.7	64.5	66.1	66.6	68.2	67.4	65.7	67.9	67.4	64.8	68.1	68.7	66.6	67.7	67.5	66.0	65.1	64.1	68.3	66.1	67.8	66.8	68.3	69.7	66.5	66.5	66.9	64.1	67.2	69.1	67.8	60.7	70.5	61.3	61.3	68.9	66.9	63.2	64.2	66.4	66.1	66.7	65.5	69.3	67.5	67.5
70.0	63.2	66.7	66.4	68.5	66.5	67.9	68.2	65.1	67.7	65.8	66.9	67.5	65.7	66.6	68.5	66.7	66.5	67.3	67.9	65.1	64.7	68.6	65.9	66.1	68.1	67.7	68.5	65.1	67.3	66.3	64.3	69.4	68.1	68.1	60.7	70.7	61.8	60.5	68.0	67.6	61.6	63.5	65.2	66.2	66.1	64.1	69.4	67.7	66.8
71.1	64.2	66.2	66.2	68.6	64.7	67.3	67.0	65.0	67.1	65.7	66.1	67.4	65.5	68.2	66.5	68.3	66.7	67.4	67.7	64.9	64.2	67.9	65.3	66.1	67.7	67.2	69.3	66.1	67.3	67.4	64.2	69.4	70.0	67.8	62.0	70.2	61.8	61.5	69.1	67.7	62.0	64.4	66.3	65.7	68.0	66.0	68.5	65.5	66.9
70.9	63.0	66.5	67.0	69.4	65.7	65.7	67.3	68.2	66.5	65.9	65.4	67.1	65.4	67.1	66.2	64.9	66.5	67.5	66.4	64.9	65.9	70.1	66.3	67.0	66.2	66.6	68.7	66.3	68.7	66.3	64.4	69.2	67.7	67.5	60.7	69.6	61.1	60.9	68.4	66.0	61.9	63.9	66.4	66.4	68.4	64.8	66.7	65.8	66.9
69.9	63.4	66.8	67.7	70.1	68.4	66.3	67.2	68.2	67.6	66.0	68.5	69.1	66.0	64.5	67.7	65.9	68.3	67.6	66.6	64.9	65.9	67.0	66.7	67.3	67.4	67.2	69.1	65.2	65.5	65.0	64.3	69.4	69.2	68.0	60.8	69.8	61.4	62.5	68.9	66.5	62.7	64.7	65.5	68.9	66.9	66.4	67.3	66.8	67.2
71.2	63.3	67.2	65.2	68.0	65.6	67.0	66.0	68.2	67.0	65.8	67.1	66.5	66.2	66.9	69.1	67.1	67.8	67.7	67.7	64.8	66.7	66.7	65.8	67.5	67.7	66.8	67.6	65.3	67.7	67.1	64.1	69.3	68.8	67.1	61.7	70.4	61.5	62.6	66.5	67.9	62.9	63.4	64.9	65.7	66.8	67.1	69.4	67.4	68.1
69.5	63.6	66.7	67.2	67.7	67.0	65.3	65.8	68.1	67.3	65.8	67.7	65.7	64.9	66.7	69.5	65.0	67.2	67.5	67.3	65.2	67.5	68.8	65.7	67.3	67.4	66.7	68.1	65.1	66.5	67.0	64.2	69.1	69.3	67.6	61.6	70.6	61.4	61.7	67.6	67.2	63.0	63.2	65.1	68.4	67.0	65.9	68.0	66.6	66.1
70.2	64.3	66.4	67.2	67.1	65.9	65.5	67.7	68.2	66.8	65.8	67.4	68.4	64.8	66.7	68.4	66.3	66.2	67.7	67.6	64.9	67.8	67.5	65.5	68.2	68.8	66.8	64.0	65.1	68.4	66.6	64.2	69.2	68.2	65.6	60.1	69.9	61.6	61.5	68.1	66.9	63.5	64.1	65.2	66.8	67.0	66.4	69.1	67.2	66.3
70.4	63.3	66.6	67.0	67.7	65.1	66.2	67.7	68.2	66.7	66.0	66.0	66.1	64.7	67.8	66.1	66.1	66.7	67.7	66.3	65.2	66.1	67.8	66.9	68.2	67.7	66.6	68.2	66.3	70.4	67.4	64.4	69.5	69.4	66.2	61.0	71.2	61.6	61.6	68.2	67.7	63.1	64.2	66.4	67.3	68.6	67.3	70.1	66.5	66.7
71.0	63.2	66.8	67.4	69.3	64.9	65.6	67.2	67.0	65.3	65.8	66.3	68.4	65.5	68.5	69.4	66.0	67.4	67.8	66.6	64.2	66.1	68.4	66.8	68.5	67.7	65.8	67.6	66.4	69.0	67.2	64.3	69.9	69.5	66.0	61.1	70.7	61.6	61.7	68.9	66.8	62.9	63.6	65.3	64.2	67.6	65.9	69.9	66.3	69.2
70.1	62.9	67.0	67.3	68.9	66.7	64.6	67.5	68.1	68.2	65.9	67.1	67.2	64.9	66.9	65.5	66.5	68.1	67.8	69.1	65.1	66.6	65.5	64.5	67.2	68.2	68.2	67.1	66.1	68.3	65.7	64.6	69.2	70.3	67.3	61.3	70.1	61.4	61.3	67.1	67.0	62.7	64.8	66.0	67.6	67.7	67.2	69.7	66.4	69.2
70.1	62.0	67.1	65.6	69.5	62.5	65.9	66.0	68.1	67.9	65.8	66.1	68.3	65.9	67.5	67.5	66.2	67.6	67.6	67.5	64.8	65.1	68.6	66.1	67.5	67.0	68.3	68.5	66.9	67.9	67.5	64.4	68.6	67.4	65.2	61.4	70.6	61.5	62.4	67.4	66.6	62.7	64.0	65.8	62.7	67.2	66.5	67.5	68.1	66.7
69.3	63.1	66.5	66.8	68.9	68.1	66.6	68.0	68.1	67.1	65.9	67.3	68.4	66.0	67.1	68.7	66.3	67.0	67.8	67.5	64.7	66.5	66.6	66.6	69.1	66.1	67.3	64.7	65.9	66.2	65.9	64.4	67.2	68.1	65.4	60.1	70.2	61.6	61.2	68.9	65.8	62.7	63.9	66.6	68.5	67.9	64.5	68.9	67.0	67.9
70.6	63.4	66.5	66.6	69.1	68.1	66.7	67.9	68.1	67.4	65.5	66.8	67.6	64.6	66.9	68.0	64.8	67.3	68.1	68.2	64.7	64.8	68.2	64.8	68.0	66.5	66.1	67.6	64.8	66.1	66.2	64.3	69.8	68.7	65.9	59.5	70.7	61.3	60.9	68.2	67.1	63.2	64.0	66.4	66.9	67.6	64.4	67.9	67.0	67.4
70.2	63.2	66.6	67.0	68.9	68.1	65.1	66.6	68.1	67.9	65.9	66.7	67.8	65.9	65.5	68.4	67.0	66.6	67.7	68.1	65.1	64.3	66.1	65.9	67.1	67.3	67.2	67.9	65.8	66.2	65.4	64.6	69.0	68.6	67.5	60.5	71.4	61.7	61.7	69.2	66.6	62.2	64.2	66.8	66.6	65.5	66.5	69.5	66.8	66.0
71.1	63.2	67.2	68.3	69.9	68.1	65.4	66.9	68.1	67.0	66.0	67.4	66.8	64.7	66.4	68.3	66.2	67.4	67.9	68.7	64.6	66.8	68.2	63.2	68.5	67.6	66.1	69.0	65.1	67.3	64.4	64.3	69.3	68.7	66.6	59.6	71.4	61.8	60.9	67.1	68.0	63.7	64.4	64.6	63.8	66.5	66.2	71.1	67.2	67.2
69.2	63.3	66.7	67.5	70.1	68.1	65.5	64.2	65.0	67.3	65.6	67.6	68.4	65.8	65.4	68.6	66.9	67.5	67.5	68.1	64.7	66.2	66.2	63.1	67.4	68.7	67.3	68.4	65.2	67.2	59.9	64.6	70.0	67.5	63.8	61.0	70.7	62.1	60.9	67.4	67.3	62.5	63.1	66.6	65.8	65.0	65.7	67.5	67.7	67.2
70.0	64.2	66.5	67.5	70.2	68.1	64.9	67.2	68.2	67.3	65.7	66.0	64.1	65.8	65.2	67.6	67.1	66.9	67.6	68.4	65.0	65.3	69.4	65.3	67.2	67.9	66.0	70.3	65.0	66.5	63.6	64.3	68.4	69.5	65.5	61.2	72.0	61.7	60.8	67.6	68.0	63.2	64.8	67.0	65.4	65.6	66.3	68.7	66.8	67.3
70.6	64.2	66.1	67.0	69.9	68.1	65.7	68.2	68.2	66.9	65.5	67.2	69.2	64.6	68.4	67.6	65.5	65.7	67.6	68.9	65.2	65.5	65.7	64.6	66.2	68.3	67.4	69.5	66.5	68.7	65.2	64.3	68.5	69.3	66.7	61.6	70.6	61.2	61.8	67.8	67.6	63.2	64.4	67.6	64.9	66.2	64.3	68.1	67.0	66.5
70.4	63.0	66.9	67.7	69.6	68.1	66.8	68.8	68.2	67.0	65.7	66.5	68.1	64.4	67.5	65.6	66.8	67.3	67.5	68.3	64.9	64.6	68.6	65.6	66.6	67.5	66.9	66.8	67.1	65.0	66.0	64.1	69.9	68.2	66.5	60.7	70.5	61.3	60.9	69.0	67.0	63.0	64.7	66.6	66.8	67.5	64.2	69.9	67.8	67.8
70.9	62.2	66.4	66.8	70.6	68.1	66.5	67.6	66.5	67.4	65.9	69.4	68.8	64.7	68.4	68.0	68.7	66.4	67.8	69.6	64.7	66.2	66.4	66.1	68.0	67.8	66.1	66.9	65.0	66.7	66.9	64.0	69.8	67.0	67.5	60.5	69.7	61.9	61.0	68.2	67.0	62.2	64.5	66.3	66.2	66.6	68.8	69.7	67.0	67.5
70.6	62.6	65.6	66.1	69.6	68.1	65.5	66.6	68.2	67.8	65.9	67.1	65.7	65.3	66.1	68.0	67.0	67.7	67.4	69.5	64.8	68.2	68.3	65.5	68.3	68.0	67.0	68.0	65.5	66.1	65.5	63.7	70.4	69.8	67.7	60.2	71.0	61.1	61.7	68.4	67.5	61.2	64.2	66.0	67.5	68.2	66.7	69.5	65.6	67.0
69.6	63.8	64.8	67.7	70.5	68.1	65.5	67.6	66.5	66.9	65.2	66.5	68.6	64.1	67.9	66.0	65.6	66.7	67.3	68.9	64.6	67.8	69.1	65.5	66.8	68.6	66.9	67.4	66.1	67.7	66.7	63.7	69.3	69.5	66.9	61.7	70.9	61.6	61.9	68.7	68.5	61.6	64.9	67.3	67.1	68.4	66.2	69.1	67.8	66.5
68.0	62.2	65.5	67.0	69.7	68.1	65.3	66.4	68.2	66.9	65.6	66.6	66.6	64.5	66.4	68.3	66.4	66.3	67.4	69.5	64.6	67.7	67.7	65.8	67.0	68.6	66.6	66.2	65.4	68.7	64.8	63.8	71.0	66.9	66.8	61.4	70.8	61.3	62.5	68.6	68.1	62.2	65.1	67.3	67.3	66.6	65.2	66.8	65.7	67.8
68.4	62.9	65.2	66.6	69.2	68.1	66.3	67.5	68.2	68.3	66.0	66.3	66.8	64.4	66.7	67.4	65.6	67.5	67.6	69.7	64.7	66.9	67.4	65.3	67.1	67.7	67.4	68.3	64.9	68.4	66.1	64.1	67.7	69.7	67.9	61.9	70.4	61.5	60.8	68.3	66.8	61.4	63.7	66.4	65.8	67.9	67.1	69.5	65.9	66.7
69.5	62.3	66.4	67.9	71.1	68.1	66.7	66.1	68.2	67.4	65.9	66.2	66.5	65.8	66.1	67.3	66.2	67.3	67.0	68.3	65.0	66.4	67.3	65.8	67.2	67.3	66.9	68.8	65.9	66.6	65.4	64.2	69.8	68.9	66.9	61.7	70.9	61.5	61.5	69.1	67.1	60.8	63.9	65.7	68.0	68.0	67.5	67.0	66.6	68.3
69.6	62.8	64.2	67.4	70.0	68.1	66.5	66.5	68.2	67.7	65.8	66.2	64.1	65.5	67.8	68.3	68.9	66.8	67.2	69.7	64.7	66.0	68.5	64.5	66.2	68.1	66.4	69.1	65.7	66.8	65.9	64.1	67.9	68.9	66.4	61.9	70.8	62.0	61.2	68.7	68.0	60.1	64.6	66.8	67.9	67.6	65.6	67.8	66.3	66.9
70.3	63.6	63.4	66.0	71.0	68.1	66.6	67.5	68.2	66.4	65.6	67.2	66.9	64.8	66.8	67.6	67.0	67.8	67.3	70.4	64.7	67.8	68.9	65.9	67.0	68.3	66.9	67.8	66.4	66.9	65.1	64.3	66.9	68.3	67.5	61.5	71.1	61.4	61.7	68.2	67.7	60.7	63.6	67.6	68.5	66.8	68.1	69.3	65.5	68.7
69.2	61.8	65.5	65.5	71.0	68.1	67.1	66.2	68.2	65.4	65.3	66.8	67.3	65.6	68.1	66.9	67.6	67.7	67.5	68.9	65.0	65.4	70.0	67.5	65.5	69.8	65.5	66.4	66.5	64.9	66.5	64.0	68.7	66.8	67.5	62.1	70.6	61.2	62.1	68.6	68.3	60.2	62.8	67.5	66.2	67.3	66.3	66.8	66.6	68.6
71.2	62.8	65.7	67.1	70.1	68.1	68.3	64.8	68.2	65.8	65.3	68.3	65.8	65.8	67.2	65.6	64.3	67.8	67.1	68.7	64.9	66.8	67.1	67.8	66.2	68.5	65.4	66.5	67.3	69.0	67.6	63.9	68.5	67.0	67.2	62.2	68.4	61.1	62.7	68.2	67.6	61.1	63.7	67.6	67.8	68.5	65.7	70.1	67.3	68.1
71.7	63.2	65.4	67.3	69.3	68.1	66.3	68.7	68.2	67.2	65.7	66.4	69.1	67.0	67.1	68.3	64.1	66.7	66.9	68.5	64.9	64.7	65.4	66.8	68.2	67.6	66.4	67.8	66.3	66.7	67.9	64.1	69.8	69.0	66.7	62.4	71.9	61.2	62.4	68.5	68.5	51.8	64.3	67.2	66.9	66.7	66.4	68.1	67.1	68.1
70.4	62.3	62.3	67.6	69.7	68.1	67.3	64.3	68.2	66.1	65.1	68.1	64.2	64.8	65.4	67.3	65.7	68.5	66.9	67.2	64.9	67.1	68.6	66.1	67.2	69.2	67.3	68.2	67.3	67.3	63.8	63.6	67.1	67.8	68.2	61.4	70.4	61.3	61.7	68.3	68.7	54.7	64.5	66.6	67.3	66.2	65.3	68.4	65.9	68.2
71.1	62.3	65.9	67.9	70.1	68.1	67.5	66.5	68.2	66.3	64.8	66.9	67.0	65.7	66.8	66.0	65.7	66.7	66.9	68.7	65.0	66.5	68.2	62.4	68.0	68.4	65.2	68.0	65.1	66.5	62.3	63.2	67.3	66.9	67.9	62.0	69.0	61.4	61.1	68.5	67.7	54.8	64.1	66.4	68.2	68.3	65.2	67.1	67.7	67.6
71.4	61.8	65.3	68.5	70.3	68.1	67.2	66.7	64.8	65.3	65.4	66.1	67.2	65.5	67.2	64.2	66.7	67.1	67.1	68.2	65.2	66.4	67.3	64.1	68.1	68.0	66.0	69.3	65.9	67.2	64.7	63.8	66.9	69.4	67.5	62.8	67.6	61.4	63.2	68.2	66.3	54.1	65.5	66.9	67.2	65.5	64.4	66.7	65.0	69.7
71.1	62.7	66.6	66.2	71.2	68.3	67.2	67.4	68.1	66.9	65.3	65.6	67.5	66.6	67.7	67.2	66.6	66.3	67.5	69.4	64.6	64.1	70.0	66.6	67.3	67.4	66.1	68.1	65.4	66.6	66.4	63.9	69.5	68.3	67.1	62.8	70.3	61.3	63.1	67.5	66.6	59.6	63.9	68.0	68.1	67.9	65.1	67.2	66.8	67.6
71.0	61.6	66.2	68.8	70.2	69.3	65.1	65.4	68.1	67.5	65.8	66.6	66.9	65.5	67.6	65.9	67.5	66.9	67.2	69.5	64.2	66.3	66.0	69.2	67.0	68.9	66.6	67.7	66.1	67.2	67.4	64.1	67.1	67.8	65.8	62.9	70.7	61.5	64.3	68.5	68.3	59.4	63.3	67.4	68.3	68.1	66.1	67.1	66.1	68.0
73.0	63.0	65.1	65.8	69.7	62.5	65.9	67.1	68.1	66.3	65.7	64.6	67.5	65.5	68.2	68.5	65.5	66.6	67.3	68.0	64.7	67.1	69.3	68.8	67.0	67.7	64.8	68.3	67.6	67.7	66.3	64.3	71.1	69.0	66.9	63.3	70.8	61.5	63.0	69.0	67.1	61.7	63.6	68.7	67.5	69.0	65.4	68.6	66.5	68.6
74.5	62.6	64.3	68.9	69.8	68.1	66.5	67.2	68.1	67.0	66.0	65.2	67.3	67.0	67.7	66.0	67.3	66.8	67.3	69.0	64.7	65.4	68.2	69.4	67.4	68.5	66.1	69.5	66.5	67.9	66.4	64.6	68.2	66.5	67.9	63.4	73.5	61.5	63.5	68.8	68.4	61.1	64.1	69.1	67.8	68.7	66.6	67.8	64.5	67.2
73.9	62.1	64.8	64.4	70.1	68.1	67.4	65.1	65.2	67.0	65.7	66.1	67.9	67.2	68.3	67.6	66.8	67.0	67.3	69.1	64.9	65.2	68.7	68.6	68.5	69.5	66.7	68.0	67.9	68.7	66.6	64.5	68.7	68.7	69.0	63.2	73.5	61.8	64.1	67.3	69.7	58.8	63.4	69.5	67.7	68.8	65.0	67.8	65.4	66.9
75.1	63.5	66.4	65.2	70.6	68.1	67.5	66.9	68.3	67.0	66.1	66.2	67.0	66.0	68.4	67.7	66.2	66.9	67.0	69.2	65.6	64.1	66.7	67.9	68.2	70.2	66.6	67.1	67.5	68.7	66.6	64.8	69.2	67.3	68.0	64.7	73.9	61.7	64.9	67.2	70.3	57.9	63.6	69.7	68.1	68.8	66.2	67.0	66.2	67.1
73.8	62.5	67.2	67.2	70.2	68.1	68.4	66.6	64.9	68.3	65.9	66.3	66.7	68.0	68.8	67.1	66.8	66.2	67.5	69.3	65.6	62.4	68.2	70.3	67.5	70.8	67.9	67.6	68.0	68.2	66.2	65.2	68.6	68.8	68.5	63.2	74.6	61.8	63.8	67.5	71.1	59.5	64.7	70.0	69.5	69.1	66.8	67.6	66.4	67.1
73.7	64.2	67.8	67.1	71.1	68.1	68.9	66.2	68.2	68.9	65.9	66.2	67.4	68.0	69.1	67.8	65.8	68.8	67.5	69.6	65.8	61.6	68.0	71.3	68.2	71.8	70.0	67.7	68.3	68.8	67.8	65.2	69.6	68.1	68.1	64.4	74.8	61.2	65.4	67.8	70.9	57.9	63.8	70.8	68.0	68.6	65.7	68.3	66.3	68.2
73.0	63.7	67.3	68.0	69.9	68.2	68.0	66.3	68.2	67.0	65.3	67.2	67.0	67.3	69.2	67.0	64.2	67.5	67.4	70.7	65.6	62.7	67.0	72.4	68.0	72.0	66.7	68.0	67.8	69.1	68.2	64.3	68.3	68.6	67.8	64.8	74.8	61.4	65.1	68.4	71.1	58.7	64.6	70.8	68.7	69.8	65.1	67.5	66.2	67.5
73.3	64.0	67.3	68.5	69.5	68.8	68.1	67.2	64.8	66.0	65.4	65.5	67.5	67.1	70.1	67.7	67.2	67.2	67.4	69.7	64.8	62.3	67.8	72.6	66.9	69.9	66.1	67.4	67.8	69.0	69.0	63.8	67.0	69.0	69.9	64.7	73.9	61.8	67.2	69.5	69.9	55.1	65.5	69.6	69.1	69.6	66.5	66.1	67.0	67.3
75.2	64.4	67.2	66.4	70.4	68.1	67.7	67.4	68.1	64.9	65.3	65.5	67.2	67.4	70.1	67.4	62.9	67.0	67.1	67.2	65.0	64.9	67.1	74.3	67.9	72.2	65.9	67.2	68.6	68.0	68.4	64.3	69.8	67.8	69.6	64.9	76.0	61.9	66.0	69.5	71.9	57.8	64.4	71.8	68.7	70.3	65.9	68.7	67.2	66.8
76.3	62.7	68.1	67.3	70.6	68.0	68.1	64.7	66.2	66.2	64.8	66.2	65.9	68.2	70.1	64.9	65.6	66.0	67.1	68.3	65.0	66.2	67.0	74.1	68.8	70.5	66.0	67.4	68.5	68.6	67.4	64.2	68.6	67.7	68.8	66.4	76.4	61.2	66.8	67.7	70.0	57.4	64.7	74.1	68.4	70.4	64.9	69.3	65.2	67.5
75.4	64.0	69.1	67.3	70.1	68.6	67.6	66.4	68.8	66.6	65.4	64.7	65.7	67.9	69.8	67.0	65.3	68.0	66.9	68.8	64.8	65.2	66.6	75.1	68.6	70.3	66.6	68.3	68.1	67.8	68.4	65.0	67.7	67.9	68.8	64.5	77.0	61.7	65.4	69.1	70.5	58.9	64.6	72.8	68.9	69.7	67.2	68.4	65.7	66.8
73.5	63.5	67.5	67.9	70.6	66.7	69.1	67.0	68.8	67.4	64.1	66.0	66.3	68.1	70.2	66.5	67.0	67.8	67.3	70.3	65.4	64.7	66.7	75.5	68.0	71.7	67.4	67.7	67.6	68.4	69.3	65.6	67.3	67.5	69.9	65.3	76.7	61.7	65.3	69.6	71.1	57.6	64.1	72.5	68.7	70.2	64.1	69.1	65.8	68.0
72.2	64.5	68.8	66.4	70.3	67.1	70.2	67.1	68.8	66.3	64.1	66.6	65.8	67.6	69.2	67.6	66.1	66.6	67.0	71.3	65.6	63.3	67.2	74.9	66.5	69.5	66.2	67.5	67.5	68.6	69.2	65.4	67.0	68.2	69.6	64.7	74.9	61.9	66.1	68.6	69.9	60.0	63.9	72.1	69.1	69.0	63.8	68.4	67.0	67.1
71.4	64.9	68.0	66.4	71.6	67.6	70.7	67.2	68.8	66.3	65.4	65.3	66.7	68.6	69.2	68.1	66.9	66.4	67.2	70.8	66.1	63.6	68.1	74.2	67.9	69.6	66.7	68.7	67.2	69.0	69.0	65.7	68.0	68.0	69.9	64.0	73.4	61.6	66.5	68.8	70.0	58.4	63.8	72.2	68.9	68.3	66.0	68.9	66.2	67.3
69.3	64.2	70.5	67.3	72.0	69.1	71.0	67.8	66.2	66.2	66.1	66.2	67.4	68.0	69.1	67.1	66.4	66.4	67.2	70.6	66.3	61.3	66.1	72.5	67.2	70.8	67.2	68.2	66.9	68.2	68.0	66.3	69.6	68.7	69.4	64.3	73.0	62.0	66.1	69.0	70.6	60.6	64.0	70.5	68.8	69.0	65.9	68.2	65.8	67.3
67.4	64.6	72.0	67.1	71.8	68.0	68.9	67.2	68.6	67.9	66.1	65.9	65.8	66.3	69.0	67.3	67.7	67.2	67.0	69.9	64.8	62.2	65.4	72.2	67.5	71.2	69.0	67.8	66.7	68.5	67.7	66.4	68.4	68.9	70.0	63.1	72.6	61.8	66.4	68.9	69.6	60.9	64.6	67.7	68.9	68.3	67.0	69.2	66.9	68.5
66.2	64.5	68.6	67.0	71.7	69.2	68.6	67.6	65.4	67.4	67.0	65.2	68.1	67.7	67.6	67.4	69.1	66.4	66.9	68.9	64.9	62.2	67.6	67.8	69.0	68.9	69.2	67.7	66.2	68.5	67.3	66.6	68.5	68.8	69.9	62.6	72.1	62.2	65.6	67.5	69.0	60.3	64.4	65.3	69.2	67.2	67.2	68.5	67.2	66.5
66.6	64.8	67.8	67.2	69.0	67.9	69.5	67.1	66.2	67.8	66.3	65.9	67.6	67.2	67.9	66.9	66.8	69.0	67.0	69.5	65.4	62.0	66.1	68.0	69.6	67.8	68.7	68.4	65.7	67.4	67.3	66.3	68.4	67.8	68.9	62.3	68.7	62.7	65.7	66.1	69.4	59.4	63.8	63.3	67.8	67.9	66.4	68.2	67.3	67.6
65.1	63.9	66.5	67.9	69.7	67.7	68.8	67.0	66.3	67.4	66.5	66.4	66.6	67.9	67.3	67.5	67.4	67.8	67.1	68.9	65.2	60.2	65.7	63.6	70.6	68.9	68.4	67.6	66.7	67.0	67.2	66.8	68.6	68.1	69.7	62.5	60.4	62.9	63.9	66.1	68.6	58.6	63.4	62.3	67.2	69.3	67.3	67.7	67.1	68.2
67.3	64.7	66.8	67.0	71.2	67.9	68.7	66.9	65.1	69.5	64.0	66.1	65.7	68.2	66.6	67.8	66.5	67.9	66.9	68.9	65.1	62.4	66.7	67.5	69.1	68.5	65.7	68.2	66.2	66.1	66.4	67.7	68.1	68.6	69.2	61.5	56.9	62.6	63.1	65.0	67.3	59.1	63.5	62.1	65.6	68.1	64.6	67.4	67.7	67.0
64.7	64.3	62.5	68.0	72.5	67.9	68.5	66.7	66.0	68.4	64.8	66.3	64.7	66.0	66.4	66.4	64.1	67.0	66.9	68.4	65.4	60.6	66.8	61.9	68.4	64.1	63.3	68.5	65.4	65.2	65.2	66.8	67.6	68.0	67.6	61.1	53.5	60.5	62.4	67.1	65.5	57.3	62.7	61.9	67.7	65.8	65.9	69.3	67.4	68.1
62.5	65.1	63.1	67.0	70.8	67.9	66.4	67.1	65.1	68.0	64.4	67.6	65.9	64.7	66.4	67.0	63.0	67.6	66.8	66.5	64.7	56.0	67.1	61.7	68.3	61.6	64.9	69.0	64.4	64.6	64.3	65.7	68.1	67.8	67.8	61.4	50.9	59.1	61.6	66.0	63.2	58.2	62.0	63.9	68.8	66.7	64.6	70.4	67.7	67.5
61.2	64.7	63.9	66.9	71.4	67.9	67.2	67.0	66.1	68.6	66.3	68.0	67.0	64.2	65.3	66.6	63.8	67.6	67.1	65.2	65.0	56.2	66.9	56.9	68.8	61.2	65.8	69.5	64.1	62.5	63.1	65.3	68.2	68.0	67.7	60.5	50.4	62.2	61.9	69.1	62.2	58.2	62.1	62.2	68.3	66.6	67.0	69.4	68.2	66.0
61.9	64.5	62.8	67.2	71.4	66.7	68.3	67.0	66.8	66.2	66.9	66.8	67.8	64.8	65.1	66.7	65.1	68.8	67.1	67.4	65.5	56.0	66.4	57.1	66.8	61.8	64.6	68.3	63.2	60.2	63.7	64.4	68.6	67.1	67.5	58.5	56.5	62.3	60.2	69.1	62.7	59.6	63.7	60.2	67.6	64.2	67.7	69.2	67.6	66.3
62.8	65.8	55.7	68.5	70.5	64.4	66.1	62.5	66.0	65.5	65.1	66.9	66.2	66.1	63.0	67.5	64.2	67.3	67.1	66.5	64.4	52.3	66.7	55.6	66.4	61.8	63.4	69.7	62.9	59.2	63.5	64.4	67.9	66.7	67.2	58.3	59.7	61.9	61.2	68.5	62.2	57.4	63.5	59.2	66.0	60.7	66.0	68.9	66.5	64.8
63.0	65.4	56.2	68.5	72.3	65.8	66.0	65.3	66.4	66.2	64.9	67.2	67.7	65.1	63.3	67.8	64.1	67.3	66.9	66.6	64.3	49.9	66.2	55.7	68.4	61.9	64.9	68.8	62.8	59.3	62.5	65.0	68.2	68.2	66.6	58.6	60.7	60.4	60.4	68.5	62.6	58.4	64.1	59.1	68.1	60.0	66.2	69.8	66.9	65.6
62.5	65.3	56.7	67.7	70.8	62.1	64.4	65.7	66.8	66.5	64.7	67.2	67.4	65.9	63.3	67.1	64.1	67.1	66.9	66.0	63.5	47.9	67.3	55.8	70.2	62.7	65.6	68.1	62.9	58.9	63.1	65.5	68.0	67.3	65.3	59.0	60.3	62.7	58.8	66.5	61.5	58.5	62.8	59.5	66.4	60.6	65.9	69.0	65.8	66.7
62.3	65.9	59.4	68.2	69.9	47.1	63.9	64.9	65.3	67.4	65.9	67.1	67.0	66.3	64.2	67.4	65.3	67.9	66.9	65.1	63.0	49.5	66.3	54.6	71.8	62.1	67.2	68.1	62.8	57.6	62.9	65.2	69.3	67.6	64.5	58.0	55.8	62.1	58.5	68.3	60.3	58.4	63.2	58.2	68.2	61.1	66.8	67.3	65.7	66.3
61.7	66.4	54.1	66.9	69.4	31.7	62.8	66.0	63.6	68.9	67.1	67.6	66.0	64.2	64.1	67.2	65.2	68.4	66.9	63.2	62.3	53.4	67.3	53.9	70.0	60.0	65.9	66.8	61.8	57.8	62.6	66.9	68.5	68.3	63.9	56.3	55.4	62.5	57.1	70.1	57.2	59.2	63.6	59.7	67.8	60.6	67.6	66.8	66.9	65.8
61.8	65.9	55.8	67.5	68.5	16.1	62.7	66.2	65.3	68.2	68.5	66.6	67.5	64.1	64.9	67.3	66.6	68.2	66.8	62.4	62.5	56.6	67.6	51.2	68.6	59.2	66.0	67.5	58.7	54.9	63.2	66.9	68.3	66.6	65.2	58.5	48.3	61.1	56.9	68.2	56.1	58.9	64.7	57.8	60.3	61.6	69.5	65.9	66.0	66.0
59.5	65.1	56.5	66.4	67.9	18.8	63.2	66.0	66.9	68.5	70.2	66.8	66.4	65.9	64.3	68.1	66.2	67.7	66.8	62.3	62.7	55.4	66.9	47.7	69.5	57.4	66.9	67.6	53.1	57.8	62.8	66.6	67.4	66.7	65.0	59.8	46.4	62.3	58.2	66.8	49.8	57.7	62.8	59.2	34.4	61.7	71.1	66.9	65.3	66.5
59.7	65.8	54.8	65.3	68.6	20.3	63.0	67.0	64.7	68.4	68.2	68.0	67.1	65.5	64.5	67.8	66.5	67.4	66.8	63.5	62.9	51.7	67.3	47.5	69.2	57.2	68.5	68.7	44.2	57.1	62.2	66.5	67.2	67.2	63.7	59.5	41.1	61.4	58.8	64.2	50.0	58.8	62.5	59.8	29.1	62.6	69.6	66.8	65.8	66.1
61.0	65.8	55.4	67.1	67.1	21.4	63.0	67.7	64.5	67.3	67.4	68.1	68.6	64.5	64.0	68.3	66.0	67.6	66.5	64.6	62.9	53.4	67.0	48.4	69.8	56.4	68.2	68.4	37.2	57.6	63.1	66.0	68.9	67.6	64.2	59.3	41.6	61.5	59.7	66.6	53.4	57.5	63.6	59.0	41.5	60.3	68.2	67.4	67.2	67.9
61.8	66.5	60.6	69.3	68.5	21.7	63.5	66.9	66.2	69.1	66.4	68.2	67.7	66.0	64.7	67.8	65.5	68.6	66.2	63.8	63.4	51.0	66.8	45.5	70.4	59.0	68.2	67.5	35.6	56.4	63.1	66.2	68.8	68.2	64.5	57.1	35.5	58.7	60.0	66.9	54.5	59.2	64.4	59.5	55.0	59.2	67.7	68.1	68.1	68.4
61.2	66.6	57.8	68.5	68.9	25.0	62.4	68.1	66.0	66.8	68.5	67.5	69.0	65.1	64.2	67.8	65.6	65.1	66.2	63.7	62.8	52.5	66.6	44.1	68.5	59.5	67.5	67.1	41.0	56.0	63.9	65.2	69.3	68.7	63.7	55.9	31.9	58.5	61.0	67.0	57.3	58.3	64.9	57.7	59.5	60.2	69.6	68.5	68.4	68.1
59.8	65.5	55.8	68.7	68.3	26.7	62.8	68.8	65.8	66.4	67.4	69.5	69.3	64.7	63.8	68.0	65.7	65.0	66.1	62.6	62.9	50.5	66.0	43.3	70.0	59.9	65.6	66.1	48.1	56.0	63.8	66.2	69.3	67.6	61.1	55.6	27.6	61.9	61.2	65.7	56.1	55.5	65.0	57.2	62.1	59.6	68.6	69.2	69.1	67.4
58.6	65.9	53.1	69.7	67.3	27.8	58.7	68.7	65.1	67.4	66.0	70.1	71.1	65.8	63.6	66.7	64.2	65.2	66.7	61.2	60.9	55.2	66.2	43.7	68.1	58.5	66.1	65.2	39.5	55.5	64.2	65.7	68.4	68.4	60.9	55.6	32.0	62.0	60.1	66.2	52.8	56.7	66.1	57.9	63.6	59.3	67.5	67.6	70.0	66.8
59.6	65.8	44.1	69.9	60.0	25.7	57.0	68.7	65.4	67.6	67.1	70.3	70.9	64.9	64.2	67.0	64.7	62.0	66.9	50.5	60.7	54.4	66.1	43.4	69.2	57.4	64.8	66.0	37.9	48.7	63.9	64.9	69.5	67.8	61.5	55.1	33.1	60.0	57.7	68.1	51.7	56.5	66.3	57.4	63.6	59.7	67.4	69.0	70.5	66.7
58.7	65.3	33.2	69.3	52.7	27.2	50.7	69.2	66.1	67.3	68.3	68.5	69.1	64.2	64.8	66.6	65.4	61.6	67.2	39.0	58.4	50.8	66.2	42.1	69.4	56.9	65.7	66.3	39.5	41.6	63.8	64.8	69.7	67.4	62.3	54.9	30.2	62.5	56.2	65.7	51.9	55.6	65.7	58.5	62.3	59.9	69.3	68.6	68.5	64.0
57.2	65.8	22.5	68.6	52.9	24.8	47.9	68.9	65.1	67.4	67.5	69.5	69.6	64.1	62.7	66.1	65.2	61.7	67.4	36.8	56.8	48.2	65.3	42.3	69.4	56.9	64.2	65.9	38.1	40.7	63.1	63.4	68.7	66.7	62.2	54.2	31.1	60.2	55.9	66.4	52.4	56.4	65.4	57.9	63.4	59.0	68.6	69.3	68.1	64.7
56.8	65.1	16.9	69.3	46.0	22.4	45.2	68.3	65.9	66.9	66.4	67.9	69.3	65.3	61.0	65.6	64.7	63.0	67.2	34.2	55.5	46.8	64.6	43.2	67.5	52.8	63.9	66.2	39.8	38.5	63.7	64.1	69.8	65.2	60.7	53.8	27.0	60.0	55.1	65.6	53.0	57.0	65.8	56.5	62.5	59.0	67.1	68.3	68.5	65.4
56.5	64.7	14.5	68.6	40.2	22.6	42.5	67.6	65.3	67.6	67.8	69.0	68.2	64.9	62.3	66.4	65.7	61.2	67.3	31.1	54.6	41.8	63.9	44.7	67.5	50.0	63.8	66.2	42.8	35.5	63.1	63.8	68.3	66.9	59.4	53.4	29.6	59.1	57.6	63.8	53.3	56.0	64.2	55.9	64.2	54.0	68.2	68.7	67.7	64.0
56.1	64.7	11.0	67.7	36.4	24.5	41.9	67.3	65.9	66.1	67.9	67.7	68.2	63.8	62.3	66.8	65.2	59.5	66.9	30.9	53.9	39.2	63.6	40.6	69.0	41.5	60.7	66.6	49.8	37.2	63.0	63.6	68.3	66.5	59.3	54.4	29.7	58.4	56.7	64.8	53.8	56.5	63.4	56.6	64.8	42.0	68.5	68.0	67.8	63.4
55.2	65.3	10.5	67.7	40.7	31.4	40.5	66.8	65.5	65.9	67.7	68.2	67.0	63.9	62.4	66.9	64.6	60.5	67.0	31.6	52.8	38.8	64.2	38.0	69.1	37.9	63.4	66.7	55.9	41.5	63.0	62.7	68.4	67.8	59.7	55.0	32.3	59.1	57.1	63.3	53.6	59.0	65.6	56.0	65.7	48.4	68.9	68.7	67.2	62.4
55.9	65.9	8.9	67.9	47.6	35.3	35.9	67.0	66.3	65.3	66.6	68.5	66.8	63.7	63.9	67.6	65.2	61.1	66.2	33.1	51.9	37.2	66.0	39.2	69.4	38.2	63.5	65.0	59.1	48.4	63.2	62.7	68.9	68.8	59.9	56.1	32.1	61.1	59.8	63.6	55.4	59.9	65.0	55.1	65.6	54.5	67.8	64.3	66.1	61.1
56.4	65.9	10.5	68.1	42.4	32.6	31.8	66.9	66.9	64.6	66.6	68.2	67.1	64.2	64.2	67.8	65.2	54.8	66.1	31.5	50.4	39.1	64.9	39.6	69.6	47.5	63.4	65.8	59.6	52.2	63.8	63.1	68.1	67.9	58.8	55.9	30.7	58.8	59.8	66.0	56.2	59.7	63.8	56.7	66.9	56.2	67.5	62.2	65.9	62.3
56.0	66.2	11.4	68.7	40.6	28.1	31.1	66.1	66.9	64.5	65.5	66.8	67.4	60.7	63.8	68.2	65.2	56.1	65.9	30.0	50.2	39.0	66.0	39.0	67.5	52.0	62.1	66.6	56.7	54.2	63.5	63.0	67.5	68.8	58.7	55.8	32.5	59.3	57.8	66.8	56.0	59.2	64.2	55.7	66.1	53.3	66.6	62.1	66.1	61.8
57.9	66.7	10.5	69.2	36.4	28.4	31.2	65.5	66.2	65.7	67.6	65.7	68.1	62.9	63.7	68.5	64.6	55.5	65.9	29.3	50.4	34.4	66.0	39.0	67.0	55.1	62.4	66.8	49.9	55.7	63.1	63.5	68.3	68.7	57.2	56.9	31.5	58.7	56.0	65.5	54.6	58.6	66.3	56.4	67.2	38.7	68.3	63.8	66.0	61.4
58.7	66.3	12.1	69.8	38.2	31.2	35.1	67.4	67.2	64.6	66.4	65.6	68.4	62.2	62.8	68.3	65.7	58.3	65.5	26.6	51.6	36.5	64.6	39.5	68.8	57.0	63.3	65.7	42.2	54.0	63.2	62.7	68.0	70.5	57.5	52.9	28.3	58.4	55.3	64.8	55.5	55.4	64.7	55.9	67.0	42.7	67.6	62.2	65.0	63.7
59.0	66.3	18.8	69.1	34.8	29.1	41.2	67.0	67.0	63.5	65.3	67.0	68.1	63.4	62.7	68.8	65.5	60.6	65.5	25.5	53.4	37.2	63.3	37.0	68.3	58.7	62.8	66.2	37.4	50.7	62.6	62.3	68.3	71.0	58.9	53.3	27.6	58.5	53.5	65.7	56.7	55.6	64.8	55.8	66.3	49.6	66.3	62.1	64.7	63.0
60.4	66.2	26.9	69.9	36.6	35.7	44.7	67.7	67.2	64.5	65.4	65.7	67.4	63.8	62.0	68.8	65.3	60.0	65.6	26.4	55.6	38.7	63.7	39.3	69.3	59.7	60.3	65.9	44.8	51.7	63.3	62.1	68.6	72.1	59.2	55.5	27.3	59.3	52.3	66.8	56.1	56.8	64.5	55.6	67.1	55.3	65.8	61.8	64.9	63.4
61.8	66.0	39.2	68.2	35.8	48.9	51.4	67.5	66.3	62.3	66.0	65.5	66.0	62.7	63.2	67.9	66.0	59.6	65.6	29.5	58.0	35.4	64.7	37.0	67.4	59.4	61.3	66.5	50.1	53.6	63.2	61.6	69.5	71.0	59.8	56.0	28.0	59.4	52.6	66.3	54.2	56.2	64.1	53.2	67.1	56.8	66.9	62.2	63.4	61.6
63.1	65.4	49.3	69.0	35.3	49.9	50.1	68.0	64.7	61.3	65.2	64.9	65.8	62.7	62.4	68.4	65.4	50.9	65.5	28.9	57.3	37.2	65.4	36.6	67.6	57.3	60.5	67.1	52.8	55.4	62.9	61.8	68.4	72.3	60.5	57.9	30.1	57.0	52.1	65.2	53.2	57.1	63.7	53.4	67.2	60.4	65.7	62.7	63.5	61.5
62.2	65.4	53.6	66.9	35.0	58.3	52.4	67.1	63.8	61.2	66.4	65.0	65.8	63.8	63.1	68.1	65.5	47.9	65.0	28.7	58.4	37.6	65.5	36.6	67.0	58.5	59.4	65.3	58.3	57.4	63.1	60.8	68.9	71.6	60.1	58.6	29.4	55.0	52.6	66.2	54.6	56.7	63.2	54.3	67.3	60.7	66.8	61.6	63.1	61.0
59.8	65.6	57.4	66.3	36.7	60.8	51.9	66.8	64.8	61.7	66.6	64.9	66.2	63.6	62.6	68.5	65.3	54.0	65.0	27.7	57.6	34.0	65.7	38.4	69.1	58.0	60.2	66.6	62.0	58.3	62.9	61.7	68.1	71.9	59.6	60.0	29.5	56.1	48.2	66.9	54.5	58.8	62.7	53.4	66.6	60.5	67.3	61.1	63.3	61.4
60.8	66.2	55.2	68.1	36.5	63.2	52.8	67.3	65.4	63.6	66.3	66.8	66.1	64.7	62.9	68.1	65.7	55.3	65.0	28.0	58.2	35.4	66.7	39.0	69.0	56.9	61.7	67.8	64.1	59.7	62.7	62.7	68.5	71.8	59.8	60.2	27.8	57.7	51.0	66.2	55.5	58.1	64.0	53.9	67.7	61.0	67.3	60.2	64.2	61.6
61.1	67.1	55.2	67.7	35.7	67.2	55.3	68.7	63.9	64.1	66.3	66.0	66.7	64.5	62.7	69.1	65.5	55.8	64.6	27.3	59.0	48.0	68.1	36.6	68.1	58.3	64.3	68.1	66.6	61.0	62.4	62.0	70.0	71.1	59.8	61.2	26.7	61.4	51.5	67.5	54.4	59.9	64.6	56.3	69.2	61.7	67.2	60.4	64.3	61.2
62.6	66.3	57.9	66.7	39.0	67.1	56.0	68.1	63.7	64.3	66.9	65.6	65.7	64.3	62.4	69.3	65.4	59.3	64.5	27.0	59.6	55.4	66.5	40.7	70.2	57.1	63.4	68.7	67.8	62.5	62.4	63.3	70.1	70.6	62.3	61.0	30.2	62.3	54.9	67.7	54.7	58.4	64.2	55.5	68.3	61.2	68.0	61.1	64.2	62.7
64.7	64.9	59.8	66.5	37.8	68.5	56.1	69.1	65.4	63.9	65.5	65.7	64.8	64.8	62.8	68.6	64.8	59.8	64.3	26.6	59.4	57.9	67.5	40.5	69.2	57.3	65.1	68.7	67.9	61.0	62.6	62.1	68.1	69.2	60.9	60.9	30.3	61.8	56.2	66.6	55.1	59.8	63.3	55.4	68.5	60.8	66.5	60.4	63.5	63.1
64.7	63.6	58.3	67.6	36.0	68.7	54.1	69.0	66.9	62.5	66.4	65.9	65.9	66.1	64.2	67.3	65.4	59.4	64.1	26.4	58.7	60.2	67.7	41.1	70.6	57.2	63.2	68.4	68.7	61.1	63.1	60.6	67.0	69.3	60.1	60.1	31.6	62.9	58.5	66.9	54.7	58.8	64.4	56.6	69.3	61.6	67.2	60.4	63.1	63.2
64.7	64.0	58.4	67.9	37.8	68.6	55.5	68.0	67.8	62.8	66.0	66.2	64.7	65.2	64.0	67.2	64.9	57.4	63.9	27.7	59.3	60.7	67.1	40.9	67.3	53.3	63.0	68.0	68.5	55.3	63.1	61.8	68.6	68.0	62.0	61.6	28.7	62.4	59.6	67.8	55.8	59.6	64.1	56.2	68.8	62.8	66.8	59.7	63.0	62.9
63.9	64.6	59.7	66.5	37.4	68.1	59.2	67.5	66.8	64.4	66.2	66.2	64.4	65.2	64.5	68.3	65.6	60.7	63.7	28.2	61.3	61.3	68.0	37.8	67.6	55.9	63.0	68.3	67.8	60.0	63.7	62.1	67.7	69.4	60.8	61.9	31.3	62.6	59.1	68.8	57.0	58.7	63.1	56.7	69.2	62.5	66.9	59.4	63.2	64.9
63.2	65.3	60.5	66.2	46.4	68.1	55.7	68.8	66.6	65.0	66.5	66.1	64.5	65.4	64.4	68.3	64.8	60.4	63.9	29.8	59.4	62.4	68.1	40.0	66.4	59.4	63.7	68.0	68.0	62.2	63.9	62.5	67.6	70.5	59.7	62.6	29.3	61.2	59.2	68.0	59.1	60.2	62.7	56.5	69.8	63.2	67.4	58.5	62.7	64.1
61.0	65.2	59.6	68.0	55.4	68.2	54.5	68.3	67.9	63.9	66.4	65.0	65.2	64.0	64.2	68.3	64.9	63.1	64.1	43.2	58.8	62.3	68.0	41.5	68.0	60.5	64.2	69.3	68.0	62.2	64.1	61.4	68.5	69.7	61.4	61.6	33.9	61.9	58.0	67.1	59.2	59.7	64.8	57.6	69.4	62.1	67.0	61.7	63.7	64.8
60.8	65.5	59.2	68.2	48.2	68.3	54.2	68.8	67.0	62.9	65.8	66.5	64.8	64.7	65.7	68.0	65.7	63.0	64.2	33.6	58.7	62.5	67.1	38.9	68.9	59.6	62.3	70.0	69.5	60.8	63.6	61.5	68.8	68.6	60.3	61.3	33.9	62.7	57.5	67.5	58.6	59.8	64.4	56.9	68.5	64.1	66.4	63.1	61.6	64.6
62.3	65.9	56.8	67.3	47.2	69.5	54.9	67.7	66.8	63.8	64.4	66.4	64.7	66.3	66.2	68.4	65.0	62.6	64.0	36.5	59.0	62.4	66.0	36.7	68.4	59.1	62.1	70.2	69.0	62.5	64.6	62.2	68.3	69.1	60.3	61.7	38.0	63.7	59.3	66.8	57.3	59.8	63.9	55.9	67.9	64.7	65.3	62.7	63.2	65.5
61.5	66.5	59.6	67.6	51.9	68.2	55.0	68.5	66.5	63.6	66.5	65.6	64.2	65.3	65.6	68.9	65.1	61.5	63.7	36.6	59.2	62.3	66.5	33.9	67.8	60.6	63.7	70.3	69.4	63.8	64.8	61.4	69.0	69.7	60.2	62.2	39.0	62.7	59.3	67.2	59.2	58.2	63.7	56.6	68.6	65.2	66.9	63.9	62.2	64.8
62.5	66.7	59.4	67.8	47.0	69.0	56.1	68.2	67.1	64.7	65.1	65.9	65.3	65.7	65.7	67.6	65.5	64.1	64.1	29.0	59.4	62.5	66.8	36.3	67.7	61.9	62.9	69.3	70.2	64.7	65.2	62.1	70.0	69.9	61.0	61.5	36.8	62.7	61.1	67.6	59.0	59.0	64.1	56.7	69.2	63.7	65.4	64.9	63.2	65.3
63.1	66.2	59.9	67.8	39.5	67.8	58.7	67.7	67.9	64.2	66.5	65.4	64.6	65.3	66.1	68.0	64.4	63.2	63.5	24.1	60.8	64.5	66.9	35.2	68.0	62.2	62.7	67.3	68.4	64.6	65.9	61.6	69.8	70.1	60.4	60.7	41.9	62.7	59.9	67.2	59.5	59.9	63.1	57.3	69.1	64.9	67.0	66.9	62.8	64.6
63.7	66.6	54.3	66.1	37.0	66.9	59.3	66.9	67.5	63.9	66.3	65.0	63.2	65.4	66.6	69.0	64.6	63.8	63.3	26.6	61.2	66.0	67.6	39.4	67.2	62.2	59.7	67.2	67.9	65.6	65.8	61.5	68.9	70.4	60.8	60.8	48.7	60.6	61.0	66.0	59.8	60.2	63.9	58.0	67.6	64.9	67.3	68.8	62.0	63.0
62.3	66.7	52.6	66.5	38.8	68.4	59.3	67.9	67.2	65.0	65.8	64.2	63.4	62.9	66.2	69.3	64.6	63.4	63.4	30.9	61.3	66.8	68.2	41.2	65.9	62.9	60.9	67.3	67.0	64.7	62.8	61.7	68.5	69.9	60.6	61.6	57.9	59.0	61.7	64.8	59.1	60.7	64.0	58.6	68.3	65.3	66.7	66.9	61.4	64.6
63.1	65.9	53.9	67.2	40.6	68.0	57.9	67.8	66.8	65.4	65.1	66.1	64.4	63.3	65.9	69.1	64.8	63.5	63.2	31.7	60.5	65.1	67.8	42.0	69.1	63.4	62.5	67.3	67.3	65.1	63.8	61.6	69.0	69.3	61.1	61.1	61.0	58.2	60.5	65.0	61.6	59.0	63.9	59.5	68.6	63.6	65.0	68.5	62.5	65.4
63.1	66.6	54.5	67.2	56.0	68.7	59.1	69.2	66.9	63.6	65.8	66.9	64.5	64.3	66.1	68.4	65.3	63.1	63.4	49.0	60.9	66.2	67.4	38.9	68.3	64.2	63.0	67.6	67.3	65.9	64.4	61.3	68.5	70.0	59.7	61.3	62.9	59.6	60.3	64.3	62.2	59.0	63.0	60.5	68.4	64.3	66.0	67.7	63.1	65.3
63.8	67.2	57.5	68.0	65.2	68.9	58.5	68.9	66.9	62.9	67.4	67.2	63.7	64.1	66.3	69.2	65.4	63.3	63.7	58.5	61.0	66.7	69.3	37.5	68.5	64.3	61.7	68.0	67.1	67.1	64.7	61.1	69.3	69.6	59.8	61.1	62.7	59.0	61.8	62.5	62.4	57.2	62.9	60.3	68.9	64.6	67.6	68.2	63.4	65.3
65.0	67.5	60.1	65.6	69.5	68.8	59.3	69.4	66.6	63.1	65.5	66.9	64.2	64.2	66.3	69.5	64.1	62.1	64.0	61.9	61.3	67.3	68.4	41.5	69.8	62.7	60.6	70.4	67.1	67.0	65.6	60.1	70.6	68.6	59.9	60.8	65.0	61.1	60.6	63.4	62.3	57.8	63.2	61.6	68.8	65.3	65.8	69.3	63.7	65.8
66.0	67.3	57.0	66.5	70.5	70.5	59.1	69.5	66.4	62.2	66.4	67.0	64.4	62.6	67.1	69.7	65.8	62.4	63.6	58.4	61.2	66.8	68.7	41.8	67.5	64.5	60.4	69.6	66.7	67.1	65.9	59.8	68.3	69.3	59.6	62.1	66.5	60.2	60.2	65.8	62.9	57.2	63.4	62.5	68.9	65.2	67.4	69.4	64.5	65.6
66.2	67.4	58.5	67.6	71.0	70.3	59.4	68.2	67.4	63.2	66.2	66.0	64.9	65.0	66.9	67.8	65.6	61.8	63.7	59.3	61.2	66.9	68.6	39.8	66.5	64.2	59.6	69.8	66.9	67.9	65.4	60.5	68.9	69.0	60.1	62.1	65.3	62.1	60.7	65.5	63.1	57.9	63.2	62.0	69.3	65.3	66.6	70.1	63.1	65.2
66.4	66.9	56.5	68.8	71.3	68.8	58.8	68.0	66.8	64.3	66.3	66.2	64.4	65.1	66.3	69.0	65.6	63.4	63.7	62.4	60.9	67.1	67.4	40.2	67.4	65.0	60.7	69.3	67.3	67.4	65.0	61.4	67.6	68.7	61.1	61.7	66.4	60.9	62.0	66.4	63.6	58.8	64.5	60.4	68.9	64.2	66.9	69.4	61.5	65.6
66.7	65.3	58.9	68.1	72.5	68.6	59.0	66.9	65.5	63.7	65.8	67.0	64.7	64.7	66.2	69.0	65.2	63.6	63.7	60.1	61.4	67.5	66.6	47.5	67.4	64.4	61.6	69.6	66.6	67.1	64.8	61.7	67.6	69.0	61.5	61.2	66.3	60.5	62.1	65.7	62.9	58.8	67.1	62.7	68.4	63.8	66.6	68.0	62.4	66.4
66.4	66.2	57.9	68.3	72.2	68.9	56.9	68.0	66.1	63.6	65.7	67.2	64.1	64.1	66.5	69.1	65.1	63.7	63.9	61.6	60.2	67.1	66.4	55.3	69.4	64.9	61.1	69.3	67.6	67.5	64.9	61.7	68.1	69.4	61.0	60.9	66.7	59.2	61.6	66.4	63.0	58.8	65.9	64.4	68.8	64.7	66.8	69.7	63.5	66.5
65.4	65.8	54.5	67.2	71.0	68.0	56.9	68.4	66.7	63.4	65.6	67.0	63.1	63.1	66.7	68.6	64.4	63.1	63.9	56.2	60.2	66.6	68.0	60.1	69.1	64.9	59.6	69.6	67.9	66.9	65.0	61.8	68.5	69.1	61.4	61.2	66.9	60.3	60.1	66.6	63.9	59.1	65.0	66.1	67.4	64.4	66.0	69.9	63.2	66.0
64.4	65.4	54.6	68.8	68.7	68.0	57.7	68.2	67.2	63.7	65.4	66.7	63.2	62.0	67.4	68.1	64.1	63.5	63.7	52.5	60.7	66.9	67.1	63.2	68.7	65.2	59.5	69.2	66.4	66.4	66.7	61.5	66.0	69.1	63.4	61.9	67.4	61.2	61.1	66.0	63.8	60.3	65.2	65.3	67.2	64.0	65.9	68.3	63.0	64.0
64.4	65.6	54.3	67.8	70.6	68.2	57.7	68.7	67.0	63.7	65.2	66.7	64.0	60.9	67.0	67.3	64.4	63.5	63.6	51.7	60.7	66.8	67.7	62.2	68.0	64.9	61.3	68.8	67.0	66.9	66.9	62.0	67.6	69.1	64.2	61.3	65.4	62.0	61.3	64.5	63.6	60.0	64.7	64.2	66.9	66.5	65.2	67.3	62.7	65.3
64.0	64.5	56.9	68.4	69.1	68.6	57.2	67.7	66.9	62.5	64.2	66.0	64.5	63.0	65.9	68.2	64.1	62.6	63.6	58.8	60.1	66.2	68.4	61.5	68.6	65.3	61.0	68.4	67.0	67.0	66.4	60.7	68.2	69.5	62.7	61.8	66.6	63.1	61.4	66.1	64.0	59.8	65.3	64.9	67.9	66.6	64.3	68.0	62.4	66.0
64.7	65.8	54.1	69.0	70.3	68.8	57.6	67.7	67.4	63.8	66.1	67.1	63.0	61.0	66.6	68.8	64.4	62.2	63.6	53.6	60.4	66.5	68.7	63.0	68.3	64.9	60.6	68.4	67.7	66.5	66.1	60.7	69.3	68.9	64.5	62.1	67.1	62.2	60.9	64.7	63.6	59.7	65.8	64.5	66.7	66.8	66.5	68.5	63.2	65.0
65.4	65.9	54.0	66.6	70.5	68.9	58.4	68.2	67.0	64.3	66.8	66.2	63.3	60.5	67.2	69.2	64.8	63.4	63.7	51.1	61.3	65.0	67.7	54.3	68.8	66.0	61.2	68.6	67.5	66.1	66.3	60.7	70.1	70.0	62.8	60.9	66.8	61.1	60.8	67.1	62.7	60.0	65.5	63.9	66.5	66.7	67.4	68.4	63.8	65.8
66.5	66.6	54.0	67.8	70.9	67.9	59.9	68.6	66.8	62.8	66.1	65.8	63.4	62.8	67.0	69.2	64.6	62.6	63.7	52.7	61.9	65.2	67.9	56.3	69.7	64.9	59.2	68.7	67.5	66.8	68.0	60.7	68.7	70.4	63.9	61.7	66.8	63.2	62.2	68.2	63.4	60.7	64.6	64.6	67.1	66.4	66.8	69.1	62.2	65.3
65.5	65.7	55.7	70.1	72.7	67.1	60.6	68.1	67.5	63.4	65.2	66.1	62.7	64.2	66.4	67.9	64.4	61.3	63.8	60.7	61.8	66.3	67.6	61.4	69.2	65.5	60.3	68.0	66.9	66.3	67.6	60.7	68.3	71.2	64.4	61.6	67.4	63.6	62.7	68.9	63.4	59.4	65.5	63.4	66.5	65.5	65.8	68.2	62.8	62.3
65.6	65.3	52.0	68.3	72.1	68.3	60.3	67.7	66.9	63.3	65.7	66.9	63.7	63.4	66.6	67.6	65.0	61.4	63.7	60.6	61.4	65.9	68.3	63.5	70.1	66.2	60.1	68.0	67.1	66.6	67.2	60.7	68.0	69.9	64.6	61.3	69.0	62.2	62.0	66.9	65.2	60.7	64.5	61.9	67.9	66.3	65.9	68.2	62.9	63.1
65.4	65.4	55.9	67.8	72.7	69.8	59.6	67.5	66.5	63.5	67.0	65.3	64.4	61.8	66.6	68.2	65.6	60.4	63.7	62.0	61.3	67.5	68.4	64.4	69.9	65.8	60.3	68.4	67.3	66.1	67.5	60.7	68.1	69.7	62.9	59.7	68.7	62.0	63.3	66.7	64.1	59.9	63.8	57.8	68.7	68.0	67.7	67.8	62.8	61.5
65.9	66.5	59.2	68.1	72.5	69.8	58.9	67.9	67.3	62.5	66.5	66.6	63.8	62.4	68.1	68.6	65.4	61.3	63.6	64.2	60.8	67.0	67.5	64.1	70.5	65.8	59.3	69.1	67.7	66.5	67.7	60.7	67.6	71.0	63.7	61.8	68.3	63.5	62.8	67.8	63.7	60.5	64.5	59.9	69.2	68.4	67.3	68.8	63.2	60.0
64.2	66.0	60.7	68.9	70.1	69.7	59.2	67.2	66.6	61.9	67.4	66.9	63.0	62.4	68.9	69.4	65.5	61.1	63.4	58.5	61.2	66.7	67.5	65.3	71.2	66.8	59.5	68.5	67.4	66.8	67.1	60.7	67.6	70.6	65.6	61.8	55.8	61.5	62.6	66.8	63.4	61.1	63.3	55.2	68.7	66.6	68.1	67.9	63.6	62.3
64.4	66.5	61.0	70.1	73.6	68.2	59.3	67.9	64.9	60.4	65.9	67.4	62.8	63.0	67.9	68.8	65.9	60.4	63.7	55.2	60.7	65.7	63.4	64.8	70.4	65.5	54.5	67.4	66.4	67.8	66.9	60.7	68.4	70.3	62.5	62.7	46.9	62.4	63.1	67.6	63.3	61.6	65.8	60.1	68.8	68.3	66.3	68.7	63.3	62.7
66.2	66.0	60.5	69.6	72.9	68.4	58.4	68.4	64.7	62.5	65.8	66.6	63.2	62.3	67.9	69.1	66.0	62.2	63.7	57.6	60.5	65.4	65.3	64.1	68.7	66.0	44.7	67.3	66.3	68.0	66.4	60.7	68.4	70.8	63.5	62.1	53.1	61.4	62.6	69.4	62.9	61.0	66.4	63.6	67.9	66.8	66.1	69.2	64.1	63.0
67.5	65.5	58.9	68.6	72.0	67.6	58.5	67.1	64.2	59.7	66.3	66.1	63.4	63.0	68.1	68.7	65.7	61.0	63.7	60.1	60.5	65.3	63.2	53.3	69.8	65.2	37.6	67.2	66.5	68.3	67.9	60.7	67.4	70.0	63.5	61.7	61.0	61.4	61.8	68.0	61.7	61.2	66.1	64.7	68.1	66.5	66.8	69.5	63.9	63.4
66.7	65.4	57.8	68.6	71.5	68.6	58.4	66.6	62.9	62.7	66.1	65.9	63.4	63.1	67.4	68.3	66.8	61.6	64.0	60.3	60.9	65.3	63.9	58.1	70.1	66.7	32.8	67.8	65.2	68.4	67.1	60.7	67.6	69.0	64.8	62.0	65.1	62.3	61.4	67.8	62.8	61.7	65.2	64.8	68.2	67.2	67.2	68.4	64.0	63.8
67.9	66.0	57.0	68.2	71.3	68.8	57.1	66.3	63.2	62.4	65.5	66.5	63.9	61.8	68.7	68.2	66.4	62.0	64.0	59.1	60.1	65.5	64.6	62.3	69.7	66.0	31.5	68.0	65.8	68.4	68.0	60.7	68.4	69.1	63.7	61.6	65.0	62.4	61.9	66.9	63.6	60.8	65.5	61.8	68.0	67.6	65.2	69.5	62.3	62.6
66.6	66.0	58.7	69.2	71.1	67.9	56.8	68.0	64.2	62.9	65.3	65.9	64.3	64.2	68.6	68.5	66.4	63.5	64.2	61.0	60.0	64.4	65.2	63.6	69.7	66.5	30.8	67.8	65.7	68.4	67.1	60.7	69.0	70.1	63.6	62.4	66.2	61.7	60.8	69.2	64.2	60.2	64.5	63.9	67.6	69.6	65.9	68.7	62.3	63.4
68.0	65.6	56.5	69.4	73.3	68.6	56.7	67.9	64.1	64.1	64.3	67.4	63.7	65.2	68.3	68.8	66.4	64.1	64.2	63.0	60.0	64.8	67.4	64.9	69.2	67.3	32.2	66.7	66.2	67.8	68.0	60.7	68.0	69.8	64.0	61.6	67.4	61.7	61.1	68.9	65.1	59.7	66.1	61.5	68.1	69.4	64.2	68.8	63.9	64.4
68.8	65.7	53.5	69.3	73.6	68.7	57.3	67.9	63.3	63.7	65.0	67.2	64.7	64.9	68.8	68.5	66.6	63.2	64.1	64.7	60.3	64.6	66.7	66.0	69.7	67.7	41.7	67.1	66.3	68.3	68.6	60.7	68.3	69.9	63.5	62.5	66.8	61.3	61.4	67.4	64.9	52.6	66.7	59.9	68.5	68.9	65.9	69.1	64.2	60.5
68.1	66.6	52.4	68.6	73.1	68.1	58.9	68.8	64.1	62.7	65.0	67.6	64.0	64.3	68.7	68.0	66.5	61.8	64.2	61.8	61.0	64.6	67.0	62.5	69.6	66.7	50.3	66.8	65.9	68.7	67.5	60.7	68.6	70.2	62.3	62.9	67.6	60.7	60.1	65.8	64.6	39.8	66.4	60.3	67.6	69.7	65.3	69.0	64.2	60.5
67.0	65.2	53.0	67.8	71.8	68.6	58.7	67.9	64.0	62.6	64.2	66.1	63.7	63.4	68.3	68.7	66.0	62.2	63.9	49.8	61.0	65.9	67.4	63.2	68.4	66.8	55.1	67.3	64.9	67.9	67.3	60.7	69.8	69.4	64.3	61.9	69.0	60.6	60.1	66.7	65.3	35.2	65.9	62.0	68.6	68.2	64.9	69.0	63.5	61.1
66.3	65.3	52.1	68.1	68.2	68.5	57.8	67.3	64.5	62.3	64.4	66.2	63.4	64.5	68.6	67.8	66.0	61.8	63.9	42.9	60.3	66.3	67.6	66.9	68.9	67.9	57.4	68.7	64.8	67.8	68.9	60.7	69.4	70.2	64.3	61.5	69.9	60.6	60.2	67.5	66.0	42.6	64.8	63.7	68.2	67.5	64.5	68.6	63.6	61.9
66.7	66.1	54.3	69.4	64.1	68.0	59.0	68.4	65.3	63.0	64.8	65.1	63.6	64.2	67.5	68.1	66.1	61.5	64.1	39.1	61.3	65.8	66.8	67.1	68.2	67.2	58.0	68.3	65.0	67.3	68.4	60.7	68.1	69.6	65.0	62.2	69.4	57.7	62.6	69.2	64.7	51.6	64.9	63.5	68.6	68.5	65.5	69.2	63.1	63.0
65.3	66.6	56.4	70.3	63.9	68.0	59.9	69.5	64.8	62.7	65.0	65.9	64.2	64.8	66.1	69.4	65.3	58.4	64.0	40.0	61.6	66.6	65.7	66.8	68.6	67.1	48.7	67.3	66.1	67.0	67.5	60.7	68.9	69.8	63.7	62.5	67.8	60.1	62.3	67.3	65.3	54.7	66.1	63.4	67.7	66.8	64.8	69.8	63.2	61.0
65.4	66.5	54.1	70.9	60.4	68.0	58.8	69.4	65.6	62.5	65.7	65.9	63.7	64.5	66.3	70.6	65.3	57.7	64.0	38.6	60.5	64.9	67.4	66.2	68.4	65.7	43.0	68.1	64.7	67.4	67.3	60.7	68.4	70.1	64.4	62.4	67.8	61.0	62.3	66.9	64.3	57.1	64.7	63.6	68.3	67.1	65.8	70.8	62.3	62.4
65.5	66.9	57.8	71.5	60.9	67.6	58.0	69.8	64.7	59.2	65.0	65.3	63.7	64.5	67.1	69.7	64.9	59.7	64.0	45.6	60.7	65.5	68.9	67.7	68.8	66.8	44.5	68.6	65.9	66.8	67.2	60.7	69.2	71.6	65.0	61.5	68.3	60.3	62.1	66.9	66.1	56.0	65.8	64.8	68.8	67.9	65.3	70.3	61.6	62.3
66.3	66.9	55.5	72.7	60.3	68.0	58.1	69.2	64.8	60.0	65.5	66.6	63.9	64.3	67.6	69.8	64.4	60.0	63.7	46.1	60.5	65.7	69.7	68.3	69.1	66.5	42.1	67.9	65.6	66.8	67.6	60.7	68.3	71.6	65.5	62.5	68.7	61.3	61.6	67.4	64.9	55.7	66.0	65.8	68.8	68.9	66.1	69.7	60.7	63.0
66.8	66.7	55.3	74.2	55.7	67.8	58.7	69.6	64.8	61.4	64.4	67.6	64.9	63.3	67.7	69.7	64.3	62.1	63.9	39.6	61.0	66.3	68.4	66.4	68.7	65.8	39.0	67.2	65.6	67.7	67.3	60.7	68.3	70.6	64.7	63.3	69.8	60.7	59.7	66.1	64.6	54.1	64.8	65.8	67.4	68.6	65.0	70.5	61.9	63.8
65.4	66.5	54.1	73.9	48.1	67.6	57.0	68.3	64.4	61.9	64.5	67.1	63.9	63.1	66.8	69.6	64.8	61.5	64.0	34.8	60.0	65.9	67.9	65.6	69.2	67.3	37.2	67.2	65.2	68.0	67.0	60.7	68.4	70.8	63.2	63.0	69.4	57.5	61.0	66.5	66.4	50.7	66.4	65.7	67.0	69.0	65.0	69.5	62.6	63.9
64.5	66.4	53.6	69.1	51.6	67.5	57.5	69.2	63.9	61.0	65.5	67.5	63.0	63.2	67.4	69.2	65.1	61.0	63.9	34.3	60.3	65.7	68.0	67.1	69.6	68.1	38.6	67.9	65.8	67.5	67.1	60.7	68.5	70.0	62.8	62.9	69.7	60.2	60.2	64.8	66.9	50.6	64.9	65.3	67.6	67.3	65.2	70.1	62.4	63.3
65.4	66.4	52.7	71.0	46.6	67.4	58.5	68.4	63.9	61.5	64.6	66.1	62.6	61.8	68.1	69.4	65.2	61.3	63.9	33.3	60.8	65.2	68.0	67.0	69.9	67.3	45.5	68.4	65.7	67.9	67.4	60.7	68.7	69.6	62.3	62.4	68.7	62.3	60.2	64.8	66.0	50.3	65.4	64.1	67.5	68.2	65.0	69.6	61.7	62.6
65.0	67.0	51.0	70.9	41.8	67.8	59.2	68.7	63.8	61.6	65.2	65.8	62.8	63.0	66.8	69.1	64.7	44.9	64.2	30.5	61.3	65.2	69.0	66.3	69.5	67.7	42.6	67.8	65.4	68.7	66.5	60.7	69.1	68.7	63.5	62.4	68.5	61.6	59.9	66.2	65.2	49.7	63.8	65.7	68.8	68.0	65.2	69.8	61.4	62.5
64.7	66.0	43.6	69.9	41.4	68.0	59.8	68.5	63.6	59.4	65.6	65.6	62.9	63.8	65.8	68.2	65.0	34.1	63.9	29.1	60.9	64.8	68.2	65.8	69.5	67.1	40.1	68.2	64.3	68.9	66.9	60.7	68.1	69.4	62.8	61.7	68.4	61.6	61.2	64.8	65.0	48.8	62.8	64.8	68.6	66.5	66.0	68.3	61.4	61.2
64.7	66.8	42.0	70.6	47.3	68.2	57.8	67.6	64.2	56.6	65.5	64.6	62.2	61.9	66.4	65.5	64.7	28.7	63.8	32.2	60.2	64.9	67.8	66.6	69.8	67.0	37.8	68.1	65.2	68.6	67.5	60.7	69.0	68.6	63.4	61.5	68.4	61.5	61.6	65.0	65.1	47.9	63.9	64.1	68.4	67.6	66.1	70.1	61.3	60.1
65.9	65.9	38.8	71.3	52.4	67.8	60.1	66.8	64.9	54.5	65.5	65.1	62.1	62.7	67.1	67.3	64.9	26.3	64.0	41.7	61.4	65.1	68.7	66.5	69.7	67.6	37.0	67.4	64.8	69.3	67.5	60.7	69.5	67.9	63.0	61.6	68.2	62.5	60.6	65.9	65.7	48.5	64.1	64.8	67.5	67.2	65.7	68.0	60.0	60.7
66.4	66.9	42.0	68.0	55.9	67.9	57.4	66.5	65.7	45.7	64.9	64.8	62.1	62.7	67.6	65.3	63.9	27.3	63.9	47.8	60.2	66.0	68.7	65.7	68.7	67.2	33.4	67.5	65.5	68.1	67.8	60.7	68.5	69.2	62.9	61.4	69.6	62.6	61.5	67.2	66.5	48.0	62.1	65.3	67.8	67.4	65.6	68.1	60.0	58.2
66.4	66.7	45.6	66.1	58.9	67.3	57.4	66.1	67.6	46.3	64.5	65.8	63.0	63.2	67.8	65.8	64.1	26.8	64.1	48.9	60.1	64.1	68.3	64.1	69.7	67.4	29.3	67.6	66.4	67.4	67.9	60.7	69.2	71.3	62.2	62.1	69.8	60.9	60.1	65.2	65.3	47.8	63.9	65.3	67.0	67.7	64.1	68.0	60.3	57.7
69.0	66.0	45.3	65.0	61.6	67.3	56.0	65.3	67.2	32.9	64.3	66.0	63.3	63.4	68.8	66.6	64.4	27.4	64.1	48.8	59.7	65.3	68.5	66.2	68.5	67.5	28.2	68.4	66.5	67.6	68.4	60.7	68.4	70.9	62.5	61.9	70.5	59.8	60.3	65.0	65.4	47.7	64.8	64.1	67.4	67.2	63.8	67.5	59.8	56.2
69.7	65.6	45.8	63.0	63.7	67.2	57.4	64.2	66.4	24.7	64.4	65.3	62.8	64.4	68.4	64.9	63.7	26.6	63.9	50.4	59.7	65.8	67.3	65.5	68.8	67.9	23.3	66.8	66.4	68.7	67.7	60.7	67.9	71.5	62.3	62.5	69.7	58.1	62.2	64.3	66.2	48.4	64.1	62.2	67.5	68.5	64.9	68.9	61.6	55.0
69.3	64.9	44.1	62.0	63.0	67.5	58.2	62.3	67.6	19.4	64.8	65.7	62.1	63.4	67.0	64.6	64.1	26.2	63.6	52.4	60.6	64.9	66.9	65.8	68.3	69.3	24.8	66.9	66.6	67.8	67.7	60.7	67.9	70.7	62.9	62.4	69.7	60.6	62.1	64.2	67.4	48.7	60.9	61.9	66.1	67.0	64.8	68.3	61.6	55.2
70.0	60.8	46.6	61.4	62.8	66.6	59.4	58.6	66.8	16.8	64.0	64.2	61.6	63.2	66.9	63.7	63.8	25.8	63.5	51.5	60.8	64.0	66.4	64.9	69.2	67.8	25.7	68.6	66.4	69.1	66.9	60.7	67.3	70.0	62.1	62.6	70.2	61.0	60.9	64.8	66.5	47.9	61.4	62.4	63.5	68.2	63.4	67.2	57.0	55.6
70.9	48.1	47.0	61.4	65.7	67.0	60.0	60.2	66.1	15.2	64.8	65.9	61.3	63.5	67.7	63.7	64.8	23.8	63.7	50.1	61.4	64.3	66.8	64.8	69.4	68.9	23.6	68.3	64.8	68.3	67.2	60.7	67.3	70.5	61.9	62.8	71.3	62.3	56.6	65.9	67.1	48.2	61.4	62.8	65.4	65.7	64.9	67.2	50.3	56.4
69.7	39.9	41.5	61.8	65.4	68.6	56.4	60.1	67.2	14.2	67.0	64.8	61.6	62.3	67.5	64.0	64.7	26.1	63.4	50.1	59.6	65.2	66.7	65.5	68.7	70.0	23.9	69.3	65.0	69.1	67.6	60.7	66.6	70.4	61.9	62.9	70.5	61.2	59.1	66.6	67.3	47.9	62.4	62.4	67.3	66.3	67.2	67.5	37.0	56.0
70.1	34.2	42.0	62.2	66.5	68.8	58.2	59.9	66.3	12.3	66.3	53.0	62.0	59.9	67.5	64.4	64.8	23.2	63.1	53.0	60.6	65.5	65.5	64.8	68.8	68.2	25.2	68.8	64.8	67.8	67.2	60.7	64.4	70.4	61.9	62.9	70.0	61.2	58.1	67.0	66.0	48.3	60.9	63.6	68.6	67.1	66.8	67.7	40.0	54.8
70.0	28.8	43.3	58.1	66.7	68.8	51.2	57.9	65.5	12.2	66.0	39.5	60.9	61.7	67.6	64.0	63.9	23.3	62.9	56.6	57.3	65.5	62.8	65.4	68.9	67.4	23.6	68.0	66.2	67.9	68.2	60.7	53.0	69.7	62.1	62.4	68.6	59.9	57.5	66.1	65.5	48.4	55.3	60.8	68.2	67.4	66.6	67.3	35.7	55.3
71.4	26.2	45.1	50.7	66.3	68.8	41.7	57.0	64.1	11.9	64.7	31.9	59.8	62.5	68.2	63.6	64.0	26.5	62.6	56.7	53.6	66.3	60.0	66.1	69.1	67.1	23.1	68.1	65.8	67.7	68.3	60.7	37.7	69.4	62.9	62.5	71.3	58.1	57.5	65.9	65.7	48.3	45.9	60.4	67.2	68.2	64.3	67.1	32.2	55.3
73.0	24.8	46.6	43.9	64.8	68.2	38.3	54.8	62.6	11.2	57.8	24.9	59.5	59.0	66.2	63.0	63.8	25.6	62.6	57.3	52.0	66.3	59.8	65.2	68.8	67.5	23.9	69.0	66.3	67.5	67.2	60.7	27.0	69.5	63.8	62.7	71.0	58.1	58.9	65.7	66.9	49.1	39.2	62.8	67.0	67.7	54.3	67.3	29.4	55.1
71.1	26.1	48.2	32.7	64.4	67.8	46.8	49.6	59.3	11.7	44.6	21.1	59.6	60.7	66.0	58.8	64.3	26.8	62.4	56.5	55.5	65.4	60.0	65.9	69.7	68.7	23.1	67.7	65.1	67.3	67.6	60.7	20.6	69.0	63.8	61.9	71.2	59.5	55.8	66.5	67.0	48.5	36.3	61.3	67.4	66.6	36.0	67.0	29.2	52.8
70.6	24.2	51.8	29.7	63.9	68.0	54.0	35.7	58.0	11.7	43.0	18.6	58.8	62.2	66.0	55.1	64.5	25.6	62.3	57.0	58.6	65.0	62.1	66.5	68.9	68.1	22.9	68.9	64.7	67.5	67.4	60.7	18.1	66.0	63.9	61.6	71.9	61.1	56.0	67.7	66.9	49.0	38.0	63.8	67.2	67.6	34.7	65.9	29.8	49.5
70.8	22.8	51.4	31.6	64.0	68.2	56.6	27.6	53.1	12.3	39.4	18.3	58.3	60.8	67.1	53.8	64.4	29.5	62.1	58.5	60.2	65.4	62.5	67.7	69.5	68.1	23.0	67.5	63.1	67.8	67.9	60.7	15.4	64.6	63.7	62.3	71.0	62.6	56.6	67.3	67.1	49.0	38.3	61.4	67.4	67.9	28.2	67.2	38.3	49.8
70.0	20.4	54.9	38.8	64.0	67.6	54.1	23.0	51.3	12.0	52.4	14.5	59.3	62.7	65.0	49.2	65.0	29.7	62.0	59.0	59.0	65.5	63.9	65.7	69.3	68.8	23.1	67.8	64.4	67.4	67.3	60.7	15.6	64.4	61.7	60.2	69.5	62.7	55.4	68.2	66.3	48.3	41.8	60.8	66.6	67.8	46.9	68.3	42.4	48.9
73.1	18.7	55.6	37.3	62.6	67.2	53.7	19.4	53.0	11.8	48.0	18.3	59.2	63.0	65.1	43.1	63.9	29.6	61.5	58.5	59.0	64.8	63.8	65.6	69.2	66.4	23.4	68.9	64.5	66.4	67.7	60.7	15.2	64.6	60.7	59.6	71.0	62.2	49.5	67.1	65.7	47.7	42.0	49.5	66.6	67.2	40.2	68.5	37.1	51.2
72.2	18.0	56.1	43.5	61.2	67.1	49.0	19.3	53.1	12.2	40.5	18.9	59.8	62.2	65.2	35.2	63.3	28.5	61.1	55.8	57.3	64.6	63.5	63.7	68.9	68.6	22.5	67.0	64.5	66.7	67.1	60.7	14.4	57.0	61.8	59.4	71.2	62.0	49.4	66.9	66.7	48.6	41.4	41.5	67.8	66.9	28.6	68.6	33.5	50.0
71.5	17.7	55.7	38.2	61.0	68.0	38.9	18.1	47.4	11.1	32.5	22.5	58.6	59.6	64.5	29.3	63.8	29.1	61.1	56.9	53.4	65.4	64.7	62.5	69.4	68.6	21.8	66.9	64.8	66.3	66.5	60.7	14.0	43.8	61.8	58.7	73.0	61.4	50.6	66.9	66.6	53.7	41.5	44.6	67.3	67.2	17.2	69.4	32.4	42.8
71.8	18.3	54.5	38.2	61.8	67.9	30.5	17.2	42.6	10.0	33.3	27.9	58.4	61.0	65.3	29.8	63.9	28.6	60.6	58.1	50.2	65.5	64.9	64.4	68.9	68.5	20.9	67.7	64.8	66.2	67.1	60.7	14.8	33.2	63.5	60.2	72.0	61.1	52.0	65.3	66.4	55.6	43.0	42.4	67.9	66.2	18.0	68.8	30.5	38.2
72.9	18.2	43.1	39.2	61.9	68.8	24.1	20.4	36.7	10.6	37.2	24.4	59.0	59.9	65.2	27.1	65.3	29.3	59.6	58.7	47.4	64.9	65.5	65.0	69.0	68.5	21.5	65.8	65.7	66.5	66.2	60.7	23.8	29.0	63.0	59.2	72.0	61.1	50.4	64.7	67.7	57.3	40.9	39.5	66.5	66.3	22.6	68.9	28.8	42.4
73.0	17.5	28.9	37.2	61.4	69.8	19.6	19.9	33.5	10.7	45.4	19.8	59.2	61.3	65.7	26.6	64.4	28.4	59.4	58.5	45.6	64.7	64.0	66.0	69.1	68.7	21.9	67.2	65.1	66.5	67.7	60.7	30.5	32.8	62.3	59.8	71.2	60.8	45.0	66.3	66.9	57.0	40.0	36.6	67.5	66.7	34.9	68.5	29.3	47.9
71.7	18.1	18.1	32.4	61.8	69.2	18.0	20.6	30.0	11.4	38.2	18.0	57.2	62.3	65.7	19.5	65.9	29.5	59.0	58.3	45.1	65.1	63.8	65.4	69.3	69.5	23.3	68.0	66.3	67.1	67.8	60.7	30.2	28.9	63.6	60.2	70.8	59.3	43.4	67.0	67.0	59.5	39.2	32.4	67.3	67.3	24.0	69.5	29.1	47.9
71.3	18.9	12.2	32.7	61.9	68.2	17.4	22.6	29.7	11.4	33.3	17.4	56.9	63.2	64.6	23.5	66.0	34.4	59.2	58.8	44.5	65.5	62.4	64.8	69.6	67.7	22.7	69.5	65.2	69.0	67.5	60.7	31.2	25.1	63.7	60.5	71.1	52.6	43.2	68.2	66.6	60.3	40.4	35.3	67.3	67.7	17.3	67.7	28.9	42.8
70.5	18.3	6.7	36.1	60.2	69.0	17.0	25.8	27.8	11.4	32.3	17.8	56.8	63.7	65.2	19.6	66.1	34.5	59.2	57.1	43.6	65.0	61.6	64.5	69.0	67.4	22.1	69.1	64.4	67.1	68.4	60.7	24.0	26.0	63.6	60.1	69.8	52.2	42.0	66.3	65.6	60.2	40.5	41.9	68.1	67.8	15.6	67.7	29.3	39.1
71.0	21.4	6.1	35.9	62.0	68.3	15.4	28.8	25.3	11.6	42.2	20.3	56.8	63.6	65.3	18.2	65.6	29.3	58.7	58.4	44.5	66.1	60.0	64.8	67.8	67.5	22.1	68.6	64.2	66.7	67.7	60.7	18.6	25.7	62.9	59.1	69.6	46.8	39.1	66.2	65.5	60.3	39.1	53.9	67.0	66.9	30.7	67.3	29.2	37.0
71.2	24.2	9.5	30.9	63.1	68.9	16.4	31.0	32.5	11.1	53.1	22.9	55.9	60.9	65.1	17.3	66.4	29.7	56.9	58.9	43.8	66.4	62.4	64.7	67.4	68.1	21.4	69.2	64.8	67.2	67.7	60.7	12.9	23.3	62.6	59.8	70.4	37.5	31.4	66.2	65.8	60.1	38.8	60.1	67.6	67.9	47.3	69.1	26.5	36.2
71.1	23.8	6.0	30.5	63.0	68.3	15.8	27.3	30.3	11.0	59.0	24.1	56.4	57.2	64.3	20.1	64.9	28.0	56.4	58.1	43.6	65.6	60.5	63.5	65.4	68.9	19.5	69.6	65.5	66.9	68.2	60.7	12.9	32.9	63.1	59.0	70.5	46.6	30.6	66.4	66.8	59.7	39.7	62.8	67.3	66.5	56.0	69.8	28.2	38.2
71.0	25.6	4.4	32.7	65.4	68.8	15.5	27.6	33.3	11.3	60.4	19.6	56.0	56.6	64.0	21.1	65.6	25.6	54.6	58.9	44.4	66.3	60.9	63.1	65.9	69.6	21.1	69.3	66.0	66.2	68.2	60.7	12.9	39.9	63.1	58.5	70.8	51.9	23.4	65.3	66.8	60.1	38.9	63.8	66.4	66.2	57.7	70.4	27.6	37.6
71.2	25.6	5.8	29.3	64.0	69.1	16.5	31.2	31.9	10.9	61.8	20.3	56.5	61.4	64.4	21.7	65.8	26.0	53.5	59.0	44.4	65.8	59.8	62.3	67.0	69.6	22.0	68.9	65.4	67.1	68.0	60.7	11.3	43.9	63.6	59.0	71.2	56.2	14.9	67.0	65.5	57.9	38.4	65.8	67.9	65.4	59.7	70.1	26.4	36.0
70.0	27.0	7.3	29.2	62.5	68.4	18.8	37.8	31.3	9.8	57.4	25.8	56.8	61.1	63.1	30.8	65.4	26.4	53.0	59.3	46.4	66.3	61.0	61.8	68.1	69.8	22.7	68.9	65.7	67.0	67.6	60.7	10.5	47.4	64.0	59.7	69.9	58.1	12.0	68.0	66.6	53.5	41.0	66.3	67.8	64.0	54.0	70.0	25.1	35.3
70.5	28.1	12.9	41.1	61.2	68.0	38.9	41.7	30.6	11.4	47.8	24.7	57.1	59.0	63.5	29.7	65.9	27.0	52.6	59.2	53.7	65.6	60.9	60.9	68.1	69.8	23.1	67.9	65.6	67.5	68.5	60.7	12.1	53.6	64.2	59.6	69.8	59.3	9.7	67.7	67.8	50.8	46.4	67.5	67.2	64.4	39.4	68.6	23.0	35.7
69.9	29.6	19.0	48.7	61.5	68.3	48.7	36.9	29.1	12.0	45.1	20.0	56.6	58.9	62.8	30.8	65.9	25.3	51.7	58.4	57.6	64.4	61.2	54.0	67.7	69.2	22.4	67.6	66.8	67.8	67.6	60.7	11.8	58.0	64.7	58.7	70.6	60.0	9.0	69.3	65.3	48.5	44.6	62.4	67.4	64.6	35.2	68.2	24.0	35.5
69.8	29.7	25.6	44.9	63.5	68.7	55.4	35.6	29.2	11.7	54.4	18.4	56.9	57.8	63.0	22.4	65.9	23.5	51.8	59.2	60.3	65.1	60.3	48.6	65.1	69.0	22.5	66.1	65.5	67.6	66.6	60.7	10.8	60.4	64.7	59.0	70.4	58.8	10.1	65.3	65.8	48.0	45.7	53.4	66.8	63.7	48.5	68.6	21.6	36.2
70.8	29.4	30.3	41.8	65.3	68.6	56.0	30.3	27.5	12.0	61.4	18.7	57.0	55.4	63.0	15.9	65.6	24.5	52.7	60.2	60.0	65.5	59.1	47.2	65.4	68.6	23.1	67.5	66.8	66.8	66.2	60.7	12.6	65.1	63.6	58.2	71.2	60.3	12.2	68.5	67.1	47.8	47.7	51.6	67.2	63.7	59.3	69.1	22.7	35.9
71.8	30.3	29.1	40.4	65.0	68.3	59.1	34.7	28.6	11.8	65.3	21.4	57.8	59.6	63.7	16.5	65.1	23.8	53.3	61.4	61.8	65.4	58.7	43.7	66.9	69.5	22.1	66.9	65.5	67.9	65.7	60.7	13.7	67.2	65.0	59.7	71.4	61.0	19.6	68.6	66.6	47.6	48.2	55.7	67.6	62.6	64.8	68.9	24.5	35.3
71.7	33.4	30.2	42.3	61.7	69.1	59.9	37.4	29.7	12.2	65.3	17.4	57.9	62.0	64.1	15.7	64.5	24.9	51.6	61.8	60.7	65.9	58.9	43.3	68.9	69.8	21.6	67.1	66.7	68.1	65.8	60.7	14.2	67.2	66.3	60.0	72.0	60.3	17.3	67.3	67.9	47.9	48.5	63.1	68.1	65.2	64.7	69.7	21.6	36.3
71.7	35.7	34.5	41.8	60.5	68.4	58.2	32.7	30.1	11.7	65.5	21.2	58.4	64.0	63.1	18.9	64.7	23.5	49.0	62.0	59.6	65.5	58.6	44.2	68.8	69.9	22.6	67.9	66.6	67.9	67.6	60.7	10.1	67.7	65.6	58.8	71.1	60.9	14.8	68.8	66.5	46.6	44.8	60.3	68.1	63.1	64.8	70.5	22.2	35.4
72.5	35.4	37.3	38.6	59.9	69.1	47.0	32.4	30.1	12.5	65.5	18.6	58.1	65.1	62.4	19.8	63.9	22.6	47.0	62.9	53.6	65.8	58.8	44.2	70.0	68.5	22.2	67.2	66.3	67.1	67.6	60.7	8.7	66.1	66.6	58.7	72.3	61.7	14.2	68.6	65.1	45.7	47.3	60.9	68.2	64.1	65.6	68.9	24.6	35.9
71.8	33.4	36.3	39.3	62.0	69.0	31.3	42.2	29.2	11.2	66.4	17.3	57.4	64.1	61.0	18.6	63.5	21.5	46.0	62.9	48.4	67.4	59.8	44.6	68.5	68.8	21.4	67.5	66.2	67.4	67.5	60.7	9.8	66.5	65.8	58.4	70.8	52.2	12.6	67.3	65.4	48.6	47.1	61.1	69.4	62.3	66.8	69.3	26.1	33.2
70.7	31.7	34.9	35.9	59.2	69.4	23.0	49.8	25.9	10.6	65.7	24.3	59.1	61.0	60.9	19.0	63.6	19.6	44.3	62.1	45.1	66.5	61.2	39.6	63.7	67.4	21.7	67.4	65.9	67.5	67.4	60.7	10.6	68.3	64.3	58.6	69.2	44.4	14.0	66.9	63.7	42.0	44.5	62.4	68.6	62.1	66.4	68.7	26.3	35.0
72.2	28.3	33.9	34.8	58.8	67.7	18.2	53.3	23.6	11.8	66.3	29.7	58.7	64.2	62.2	18.2	62.6	21.1	42.2	61.8	43.9	66.7	60.3	36.9	61.8	65.7	22.6	67.3	66.2	66.9	67.3	60.7	12.2	67.0	63.7	59.3	66.8	34.5	12.4	68.2	63.3	36.5	42.8	61.8	66.5	63.2	67.0	69.0	32.8	38.6
72.0	28.1	34.6	32.0	59.0	69.0	15.6	54.1	22.9	11.4	66.5	32.5	58.8	60.7	62.4	16.9	61.9	21.5	41.7	62.2	42.6	67.1	61.2	33.3	59.5	66.7	21.7	68.0	65.3	67.8	67.6	60.7	11.9	67.3	65.2	59.2	68.7	29.2	13.7	67.7	64.3	29.9	42.9	63.3	67.2	64.3	67.0	67.6	32.9	38.6
71.8	24.9	35.0	36.9	56.9	67.2	14.5	53.6	22.8	12.5	65.6	34.0	58.2	63.3	61.9	19.3	62.3	19.9	41.3	59.6	42.4	66.7	62.3	34.8	58.7	66.6	22.2	68.5	64.5	67.6	66.8	60.7	11.9	66.7	64.2	58.0	70.0	36.5	18.0	68.0	63.5	26.6	44.8	63.4	65.3	64.4	65.9	66.5	30.2	36.9
71.9	25.0	32.8	36.2	54.9	67.7	14.3	53.4	25.2	12.4	66.6	37.9	57.9	64.1	61.8	24.2	62.1	21.8	43.5	58.2	42.7	65.7	57.7	31.8	59.5	66.6	21.0	68.1	64.1	67.7	66.9	60.7	11.5	65.4	64.5	58.5	71.6	42.1	14.9	68.2	64.7	29.5	45.9	62.3	65.2	53.7	67.4	69.7	31.0	36.7
71.8	26.5	32.0	42.5	54.4	67.0	15.4	54.4	31.0	12.8	66.0	43.4	58.3	62.5	60.4	22.3	61.4	21.4	43.6	57.2	44.4	64.9	58.4	35.4	59.9	66.3	20.9	68.4	64.2	67.6	66.8	60.7	10.1	64.2	64.4	57.8	70.0	43.5	17.2	66.3	62.4	27.1	47.2	53.0	64.5	52.0	67.1	68.6	29.4	33.8
71.8	23.9	35.3	48.0	55.6	66.2	16.8	55.0	31.9	13.4	65.4	48.6	58.1	63.3	61.0	22.7	61.8	22.6	44.8	58.6	44.1	63.9	59.1	34.0	61.6	66.1	21.4	68.8	63.9	68.0	66.0	60.7	11.3	61.4	65.0	58.2	70.4	45.8	17.3	68.3	62.3	30.8	50.7	45.2	63.9	53.5	66.0	67.8	22.7	34.7
71.6	24.6	37.6	49.8	55.9	67.0	18.2	56.3	31.4	14.4	66.2	49.1	57.9	65.0	60.9	27.5	62.2	21.0	45.3	57.6	45.3	63.9	59.6	36.2	62.6	67.8	21.0	69.4	64.1	67.3	64.6	60.7	13.2	61.3	65.8	58.4	71.6	51.6	19.1	68.1	64.3	30.0	48.0	39.6	64.8	57.7	67.2	66.8	27.5	37.1
72.6	26.7	43.2	51.6	62.6	66.9	24.0	55.5	31.4	14.7	66.3	49.0	57.1	65.1	62.5	32.7	61.6	20.4	46.0	57.5	47.3	64.5	60.1	34.7	64.4	68.5	20.0	68.8	63.1	67.9	63.5	60.7	15.7	58.8	66.2	59.0	70.5	58.4	28.2	68.5	65.5	33.4	48.8	37.8	65.3	60.0	67.5	67.2	28.1	36.6
72.7	27.9	44.4	50.2	58.8	67.3	32.6	51.9	34.5	14.8	65.0	49.0	57.2	68.0	62.3	42.0	61.2	19.1	46.6	58.1	52.0	65.6	60.5	34.4	63.6	69.0	21.5	69.9	64.1	68.2	63.9	60.7	21.9	52.3	65.6	60.1	70.4	60.1	36.9	66.8	67.0	31.0	46.8	43.9	65.9	59.2	65.7	67.6	35.5	37.9
73.1	27.9	44.0	45.0	57.6	67.3	43.7	50.6	41.0	17.0	65.5	50.3	56.4	66.1	62.5	46.8	61.7	19.2	48.3	57.9	54.6	66.2	60.8	39.9	66.3	68.7	20.6	70.9	64.2	66.1	65.8	60.7	29.8	55.7	66.0	58.7	71.6	58.3	47.5	68.4	66.0	30.5	44.3	54.1	66.6	62.2	65.8	67.5	38.4	37.4
72.0	26.6	43.9	39.2	54.9	68.0	48.9	50.6	42.9	15.5	67.2	50.9	57.0	65.6	61.7	44.7	62.8	20.1	49.0	57.5	56.0	66.9	61.0	38.7	67.4	68.8	21.1	70.2	64.2	66.9	64.5	60.7	47.6	58.3	65.9	59.4	69.4	58.6	49.9	69.7	66.5	27.9	41.8	58.2	66.6	62.3	68.2	68.9	35.7	36.9
72.6	25.8	49.2	30.3	54.4	67.6	44.3	53.0	43.8	14.8	66.3	51.6	55.9	66.8	61.6	44.5	63.6	21.0	51.0	56.6	54.3	66.9	61.3	39.0	67.4	66.6	21.0	70.0	64.8	65.8	65.1	60.7	57.1	59.3	66.1	58.7	68.8	59.5	54.7	66.9	62.4	29.9	36.5	59.6	67.3	61.7	67.5	68.2	33.7	39.5
71.6	25.7	50.6	26.0	54.8	68.1	46.0	53.2	42.2	14.3	66.5	51.4	57.3	65.5	61.2	50.0	63.4	20.0	53.2	57.0	54.9	65.9	59.2	38.1	67.7	66.7	21.8	69.5	64.6	65.7	65.5	60.7	63.7	60.9	63.5	57.1	68.3	58.3	56.6	66.2	61.9	34.2	33.6	59.1	67.1	61.3	67.3	68.8	31.7	38.6
71.2	25.7	52.7	27.5	53.8	68.3	47.7	52.7	36.4	14.7	66.7	51.5	56.0	65.4	63.5	54.7	63.2	19.2	54.7	56.3	55.3	66.4	60.7	39.7	67.5	66.7	21.9	69.7	65.5	66.1	66.5	60.7	67.1	61.8	64.6	57.8	67.5	58.6	57.5	67.5	62.2	41.6	34.5	60.3	67.6	64.6	67.3	68.3	35.5	38.1
71.6	25.1	53.6	29.5	54.6	68.8	52.6	53.4	31.8	14.6	66.1	53.5	57.0	66.1	62.9	57.2	63.3	19.5	55.1	55.6	57.9	65.9	59.3	51.3	67.6	66.5	22.8	68.0	64.8	66.4	67.8	60.7	67.7	61.9	64.8	57.4	68.8	59.8	55.8	67.1	63.9	45.3	36.3	60.4	67.5	64.9	66.4	69.5	43.4	42.0
71.0	25.7	54.4	27.6	53.3	68.8	54.6	52.6	29.1	15.9	66.1	55.2	55.2	65.5	63.7	61.6	63.3	19.9	56.3	54.9	58.5	64.6	57.7	53.2	68.6	65.8	21.7	68.2	64.5	65.6	68.1	60.7	68.8	62.3	63.8	56.1	67.3	60.8	57.2	66.2	63.3	51.2	35.7	59.3	67.3	64.7	66.8	68.4	49.1	41.0
71.2	27.0	55.4	28.8	54.3	68.4	57.8	54.9	27.6	24.2	65.3	56.0	55.6	63.7	63.1	64.3	62.9	21.1	57.7	54.6	59.4	63.3	57.3	58.6	68.2	66.3	22.1	67.3	62.7	66.1	68.1	60.7	67.2	63.8	63.5	53.1	68.9	62.3	56.6	66.5	64.3	55.7	37.2	57.1	67.3	64.3	65.5	67.1	50.9	36.4
71.2	32.5	53.8	32.3	56.1	68.6	57.1	54.5	28.0	33.3	65.6	56.4	55.1	65.3	61.3	64.5	62.6	20.1	58.6	53.6	59.4	64.4	57.7	58.8	68.6	66.1	21.8	66.4	62.2	65.5	67.6	60.7	67.9	63.3	63.3	53.7	69.5	63.9	55.5	66.2	65.8	55.3	38.7	52.6	67.1	64.2	65.8	66.1	52.9	36.4
71.1	40.1	52.9	34.8	55.5	68.6	56.6	55.1	32.2	35.4	65.6	55.3	56.4	65.9	62.2	66.8	63.8	22.7	59.1	53.9	58.9	66.2	57.9	62.3	69.5	68.1	22.0	66.7	63.5	66.1	68.7	60.7	68.6	65.5	63.6	52.8	69.3	64.1	56.9	67.8	65.7	55.2	42.1	50.3	67.4	63.1	65.7	65.6	54.1	37.7
71.6	46.4	54.6	43.7	61.1	66.5	55.7	59.4	47.6	38.1	66.0	55.6	56.6	65.2	64.8	67.6	64.7	23.7	60.3	55.5	58.6	66.6	62.3	61.9	68.8	67.2	21.9	66.9	63.3	67.5	68.3	60.7	66.0	68.3	65.4	55.2	69.1	61.1	57.1	67.0	66.7	56.1	42.9	46.1	66.9	65.1	66.1	66.1	56.0	37.2
71.1	51.1	54.4	48.5	63.0	67.8	56.6	59.8	54.4	49.1	65.4	58.2	57.2	66.0	66.1	67.2	65.0	22.8	61.5	55.5	59.3	65.6	65.1	64.9	68.8	68.0	22.8	67.1	63.3	67.2	68.5	60.7	65.6	67.8	66.3	59.2	70.0	59.9	61.2	66.2	67.3	58.8	45.8	46.9	68.3	65.1	65.3	66.4	57.1	41.6
71.6	57.8	54.7	52.9	63.9	67.9	58.2	61.8	59.3	51.9	65.5	59.2	57.6	66.8	67.2	66.8	64.9	23.7	62.4	55.8	59.8	65.3	65.8	64.1	68.6	67.6	22.8	67.8	62.5	68.1	68.5	60.7	65.6	68.7	65.9	61.0	69.2	59.0	60.7	66.4	67.2	60.1	47.5	47.0	67.5	66.5	65.8	66.4	56.7	46.9
71.6	60.6	53.9	54.6	64.1	68.6	57.9	62.6	62.1	49.8	65.2	56.2	58.2	66.7	67.1	66.9	64.6	28.4	63.0	54.7	59.9	66.4	66.6	66.0	68.7	68.4	21.7	67.3	63.2	67.9	68.2	60.7	67.0	68.2	65.2	61.7	68.8	59.3	62.1	66.4	67.9	60.5	52.5	48.0	68.0	67.1	65.3	66.2	58.9	51.3
70.5	62.5	55.3	57.2	69.1	68.1	60.1	64.9	62.9	45.4	65.2	56.2	59.4	64.5	67.6	67.9	65.1	44.2	63.1	57.1	60.7	66.4	65.8	63.6	68.1	67.8	21.9	66.5	63.3	69.1	68.1	60.7	67.2	68.1	65.9	61.5	70.3	59.6	62.3	65.1	67.1	54.6	56.6	44.4	68.3	67.8	65.4	66.0	56.4	55.1
71.2	64.0	56.5	57.6	70.2	68.1	59.8	65.7	62.8	34.4	65.7	58.2	60.7	66.6	67.0	67.4	65.5	48.9	63.7	59.3	60.7	65.7	67.2	63.2	69.3	68.1	22.0	67.3	63.8	68.2	67.4	60.7	66.4	69.8	67.6	61.4	70.8	60.6	63.0	65.9	67.5	35.4	57.7	41.5	67.8	68.0	65.8	68.2	49.9	56.9
72.2	64.6	60.1	58.0	71.0	68.5	59.7	68.9	63.0	29.2	66.4	59.7	61.5	67.1	67.1	66.8	67.5	53.5	64.2	58.8	60.9	66.7	68.8	62.8	69.1	67.7	23.2	66.4	64.5	67.4	67.6	60.7	67.2	69.8	66.7	61.3	71.7	60.9	64.1	66.4	68.0	22.8	59.0	46.5	68.3	65.5	66.9	69.0	48.5	56.4
72.0	65.0	63.3	59.7	72.9	68.9	60.3	68.4	64.5	30.8	67.0	61.1	62.6	67.6	67.5	67.4	67.9	45.8	64.4	59.9	61.1	66.9	68.1	64.8	67.9	68.4	27.2	66.6	64.8	67.4	67.4	60.7	65.5	69.6	67.3	62.1	71.0	62.3	64.6	67.4	68.1	16.9	60.5	54.3	68.5	67.9	67.8	69.4	51.8	56.2
70.9	64.8	65.4	60.7	73.6	70.0	59.8	69.8	64.9	45.7	67.8	62.1	62.0	67.8	67.7	67.6	68.2	53.5	64.6	59.5	61.2	68.6	69.9	65.1	68.9	66.6	27.9	66.1	63.9	68.4	67.8	60.7	67.8	70.4	68.1	61.9	69.0	61.6	65.4	67.8	66.8	13.7	61.3	59.8	68.4	69.0	68.5	67.1	56.7	57.0
71.5	65.6	65.9	61.8	74.6	70.1	61.2	70.7	64.7	54.7	67.1	62.4	61.5	67.6	68.5	68.9	67.3	56.7	64.7	60.4	61.5	68.3	69.3	66.4	69.6	66.6	29.8	67.4	64.6	68.4	67.6	60.7	68.5	70.5	67.8	61.9	69.8	62.9	62.5	66.9	66.7	11.7	61.1	61.8	69.4	68.9	67.5	69.1	60.5	58.1
71.4	65.7	64.6	61.4	73.7	68.4	61.2	70.9	64.5	58.8	67.7	63.4	62.3	68.1	69.1	70.2	67.8	59.0	65.0	61.4	61.3	69.1	69.4	65.9	68.8	68.1	33.0	67.8	66.5	68.3	67.2	60.7	68.9	71.0	68.9	62.7	70.0	61.7	63.9	67.2	68.2	10.1	62.0	64.4	68.5	69.6	68.1	69.2	61.7	57.9
72.5	67.1	65.0	61.7	75.9	68.7	62.2	71.3	66.2	62.0	68.0	63.7	62.3	66.6	68.7	69.9	68.3	60.6	65.5	62.3	62.3	67.6	69.0	67.7	69.3	68.3	46.5	69.0	66.4	69.5	67.4	60.7	69.6	73.3	68.2	62.6	70.7	60.8	65.8	67.3	67.2	9.2	62.2	64.6	68.0	68.0	68.7	69.4	63.0	57.7
72.5	64.8	67.7	64.8	73.8	69.1	63.9	69.7	67.0	64.4	67.1	65.3	63.4	66.9	68.6	68.5	68.2	63.4	66.0	64.4	63.3	62.7	68.1	68.0	69.6	69.3	54.7	67.5	65.5	69.0	67.9	60.7	69.8	71.5	67.7	62.9	69.7	60.5	65.7	66.5	67.9	8.6	64.3	65.2	67.8	67.9	67.8	68.9	63.5	61.3
71.3	64.3	64.9	66.9	72.6	67.9	65.5	68.7	68.2	65.6	66.1	67.6	64.5	67.1	68.3	68.0	67.3	63.5	66.3	64.7	64.0	65.2	68.7	66.9	69.3	69.6	59.2	68.4	64.8	69.2	67.0	60.7	68.8	71.4	66.9	62.1	71.6	61.6	65.3	67.7	69.1	9.5	64.3	65.1	67.8	68.7	66.8	68.1	64.6	63.9
71.4	64.4	66.7	68.3	71.5	67.2	63.3	68.3	68.3	66.0	66.4	68.1	63.4	66.9	67.6	67.9	67.0	64.6	66.7	64.7	63.0	65.7	68.2	67.2	70.1	69.5	62.3	68.6	65.8	68.5	66.0	60.7	68.9	71.1	65.2	62.4	72.0	60.8	65.1	67.0	69.2	28.0	66.0	66.6	66.9	67.4	67.0	68.8	65.8	65.3
72.1	63.5	64.7	68.8	69.9	68.3	63.0	67.1	68.9	66.6	65.8	68.4	61.7	67.0	67.3	68.6	66.8	65.2	66.8	64.8	62.9	66.0	68.3	67.2	69.7	69.2	62.8	68.7	67.4	67.8	66.7	60.7	69.4	71.4	65.7	61.9	72.4	61.8	65.1	65.5	69.0	47.5	65.2	66.6	68.2	67.2	66.5	70.0	66.4	66.0
71.5	64.7	67.4	68.7	70.5	68.6	64.8	67.5	68.5	66.4	65.2	68.6	63.5	66.4	66.7	68.7	66.3	64.6	66.9	64.7	63.4	66.0	70.3	67.6	69.4	69.5	63.3	68.7	67.2	68.2	66.4	60.7	69.3	72.6	65.7	61.0	71.0	61.5	65.7	65.0	68.8	57.9	65.4	66.6	67.6	66.8	66.0	69.9	64.9	66.2
71.3	65.5	64.0	68.9	70.1	68.9	64.4	67.0	68.6	66.9	66.3	68.4	62.7	67.5	67.8	68.5	67.4	65.6	67.1	64.5	63.5	65.3	70.3	65.7	69.5	69.3	63.8	68.5	67.2	67.8	66.0	60.7	69.5	71.3	64.8	61.9	72.1	61.7	65.3	64.7	69.3	62.3	66.3	66.3	67.1	68.2	66.4	70.1	64.8	66.7
71.7	65.3	66.4	69.1	69.1	68.0	62.5	67.6	67.9	65.3	66.8	66.9	62.4	68.1	67.6	69.9	67.0	65.6	67.1	65.1	62.3	65.4	68.8	67.7	68.7	69.5	63.4	68.9	67.3	68.6	67.1	60.7	68.2	72.0	66.9	62.4	70.0	61.6	65.4	66.1	69.3	63.4	65.9	67.0	66.7	67.7	67.1	68.9	65.7	66.8
73.0	66.0	64.6	68.3	71.0	67.6	65.0	67.9	67.9	65.8	65.1	68.5	63.1	67.4	68.4	70.0	67.2	66.4	67.0	65.6	63.4	61.2	69.8	68.8	68.4	69.8	64.4	69.0	67.1	68.0	67.1	60.7	68.9	72.5	66.7	63.0	70.3	62.4	65.0	66.2	69.0	62.9	66.0	69.2	67.2	68.4	65.5	69.6	65.9	66.7
72.4	66.0	66.4	68.2	71.8	67.6	63.8	67.2	67.6	67.2	66.3	68.8	63.3	67.4	69.0	69.7	67.0	64.1	67.1	66.4	63.5	63.6	70.5	67.6	67.7	69.8	62.5	69.0	66.2	68.1	66.8	60.7	66.6	71.0	67.1	63.2	70.3	62.7	64.7	65.7	68.9	65.1	65.9	67.6	67.0	67.9	66.8	69.3	66.4	67.2
71.2	66.0	67.2	68.9	70.6	68.4	62.6	67.7	68.7	67.6	66.1	69.0	63.8	67.1	68.2	68.7	67.5	64.0	67.2	66.0	62.9	63.4	70.0	67.9	69.0	69.6	65.8	69.1	66.0	68.1	67.3	60.7	67.7	70.0	65.7	63.7	70.4	62.7	65.2	65.5	68.7	65.5	66.4	66.9	67.4	68.8	66.2	68.6	66.4	66.8
71.7	65.5	69.9	70.0	69.9	68.5	63.0	67.4	67.7	66.8	66.9	69.9	64.7	66.7	68.3	69.2	67.2	65.0	67.2	64.7	63.0	63.7	69.3	67.6	69.9	68.9	64.4	68.4	65.6	68.2	66.5	60.7	68.5	72.5	66.2	64.5	70.0	62.7	65.0	67.3	68.6	65.6	67.5	67.0	68.3	67.7	67.3	69.2	66.4	66.8
72.3	65.9	70.4	69.2	70.1	68.6	64.0	67.6	67.6	66.0	66.5	68.6	64.3	64.7	68.2	68.1	67.6	66.4	67.2	64.6	63.4	61.8	69.5	67.6	69.7	68.8	65.6	68.7	65.1	68.5	67.4	60.7	69.1	72.6	66.9	63.6	70.6	62.7	66.1	68.3	68.1	66.3	66.0	66.7	66.9	67.3	67.1	69.9	67.1	67.9
71.6	65.7	67.9	68.6	70.3	68.8	64.3	67.8	67.3	67.3	66.7	69.3	66.6	65.7	67.2	68.6	67.7	67.2	67.6	65.7	63.9	62.4	68.0	67.6	70.1	69.3	66.0	67.6	66.4	67.9	67.9	60.7	70.0	71.4	67.8	63.6	72.0	62.0	64.3	65.7	68.3	66.0	65.4	66.4	67.0	66.5	67.0	69.3	67.7	69.1
72.0	65.7	69.6	69.3	69.8	69.1	65.6	68.4	67.3	66.6	66.0	68.0	68.1	66.5	67.1	68.9	66.8	67.4	67.7	66.6	64.1	64.8	67.3	67.9	68.5	68.9	68.1	68.8	67.0	67.7	68.1	60.7	69.5	71.8	65.8	62.5	72.7	62.4	64.9	67.0	67.4	66.3	66.3	64.7	67.5	67.4	66.1	68.3	67.6	69.4
71.8	65.3	67.6	69.3	68.5	68.3	65.2	68.2	67.0	67.7	66.7	68.5	69.3	66.3	67.9	68.0	67.3	68.5	67.8	65.6	64.3	65.6	68.0	68.5	69.0	68.1	67.4	67.6	67.3	67.3	67.7	60.7	69.1	70.5	67.6	63.4	72.4	61.7	65.6	67.1	67.2	65.9	65.6	65.5	67.9	68.2	67.1	68.3	67.6	69.2
71.4	64.6	66.8	69.5	70.1	68.3	66.6	67.6	66.3	68.0	65.9	69.1	69.3	66.1	67.3	68.4	67.0	68.0	67.8	67.6	64.5	68.4	67.6	66.1	68.8	68.8	67.8	68.3	66.7	67.2	67.0	60.7	69.7	70.2	67.0	63.2	73.1	61.8	65.5	68.0	67.7	66.5	64.7	64.5	67.5	67.4	66.4	69.1	67.4	68.8
72.1	65.3	65.6	68.9	70.6	68.3	66.7	68.2	66.4	67.9	65.6	68.2	68.4	66.1	68.1	68.0	67.4	67.8	67.7	68.7	64.9	66.8	68.7	67.5	68.3	68.4	69.5	68.4	68.0	67.8	67.7	60.7	69.3	70.8	68.2	63.6	73.7	61.8	65.2	65.8	68.5	66.3	65.1	65.1	67.8	67.7	65.6	68.7	67.8	68.3
72.0	66.3	66.4	68.4	70.7	67.7	64.8	68.0	66.2	68.2	65.7	68.1	68.9	66.4	69.0	68.4	67.2	68.8	67.7	68.5	64.2	63.2	69.0	69.2	68.0	68.5	69.8	68.7	67.6	67.8	68.6	60.7	68.4	71.0	66.1	63.0	72.9	61.9	64.7	67.6	67.9	66.3	64.8	65.2	66.9	68.3	65.8	68.4	67.8	68.5
71.8	64.7	67.5	67.7	69.9	67.3	64.8	67.8	65.9	68.0	66.0	67.1	68.4	67.3	68.1	68.8	67.0	68.6	68.1	69.3	63.9	63.8	68.5	68.8	68.8	68.1	70.5	68.6	66.8	67.4	67.8	60.7	68.7	70.9	66.0	62.0	73.1	62.3	64.2	68.1	67.9	66.0	65.1	66.3	67.6	69.0	66.1	69.4	67.0	69.0
72.6	65.2	66.5	67.6	70.1	67.9	66.1	68.6	66.4	68.7	65.2	68.4	68.5	67.0	67.3	68.5	66.2	68.7	67.9	68.1	64.3	63.5	68.2	67.7	69.1	68.1	69.0	67.7	67.1	67.8	67.4	60.7	68.8	70.6	67.1	62.1	73.6	62.6	62.7	67.7	67.8	64.6	64.8	67.6	67.6	66.4	64.6	69.6	67.6	69.1
72.4	65.9	66.2	68.1	70.3	68.0	65.9	67.2	67.5	67.2	66.4	67.6	69.0	68.0	67.8	68.8	67.5	69.7	67.8	67.7	64.3	60.1	68.8	68.5	68.7	70.3	68.9	68.1	68.0	67.7	67.8	60.7	68.6	70.7	67.4	61.7	73.8	62.4	62.9	67.8	69.7	65.8	65.4	66.5	68.5	67.7	66.5	68.8	68.0	68.2
73.0	65.5	66.4	68.5	70.1	67.2	65.3	68.8	67.4	66.8	66.8	68.2	69.7	67.4	68.9	69.1	67.8	69.3	67.8	66.7	64.1	64.5	68.5	68.3	69.1	69.2	68.0	68.1	67.6	67.6	68.0	60.7	68.9	70.3	67.3	62.2	74.9	63.1	62.7	67.3	69.4	66.2	65.0	66.5	68.1	68.1	67.2	68.2	68.5	69.0
72.1	66.5	65.8	69.7	68.8	67.7	65.9	68.9	67.5	67.5	66.6	68.3	70.2	67.2	68.8	69.4	67.6	69.6	68.0	67.0	64.2	64.5	67.8	70.0	68.7	70.2	68.6	68.1	67.9	67.6	67.5	60.7	69.2	70.4	68.1	61.7	73.9	62.2	63.9	67.8	69.3	66.0	66.7	66.9	67.1	69.2	67.0	68.5	68.5	69.1
70.8	66.2	66.5	68.6	70.1	68.0	66.7	68.1	66.7	68.2	66.8	68.9	69.4	67.2	68.6	69.2	67.6	69.1	68.2	66.9	64.5	64.0	68.3	69.5	68.5	69.7	68.2	68.1	68.0	68.0	67.6	60.7	68.9	70.9	68.4	62.5	74.6	61.3	64.2	68.1	69.5	66.6	66.7	66.7	67.3	69.3	67.3	70.5	68.7	68.7
72.1	65.8	65.7	68.6	70.8	67.0	66.3	67.6	68.1	67.9	66.1	67.5	68.9	67.0	68.5	69.0	67.5	66.8	68.0	68.1	64.6	65.1	67.4	69.2	68.9	69.6	67.6	67.5	67.4	67.2	68.0	60.7	68.1	70.2	67.5	62.5	73.5	61.4	64.1	67.8	69.8	66.9	65.8	65.6	68.2	68.3	66.2	69.4	68.3	67.4
72.4	65.5	65.0	68.0	70.9	68.1	65.8	68.4	67.4	66.7	67.5	68.0	69.5	67.5	67.9	68.6	68.1	68.0	67.9	67.3	64.5	64.9	68.4	69.4	68.3	70.2	66.7	67.4	67.5	67.8	67.0	60.7	68.4	70.1	68.2	63.1	74.0	61.9	63.9	67.2	70.2	66.7	65.0	65.7	68.3	68.7	68.1	69.8	67.4	67.3
72.0	65.1	67.0	68.7	70.7	67.7	66.1	67.5	67.1	66.4	67.1	68.1	69.0	67.0	67.3	68.3	68.0	68.8	67.7	67.7	64.4	67.3	68.5	70.4	67.7	70.8	67.2	68.7	68.2	67.4	68.1	60.7	68.8	70.8	66.6	63.2	73.4	61.1	63.1	68.3	70.2	66.2	65.8	66.1	66.8	67.7	67.9	69.0	67.6	68.3
72.3	65.2	66.6	68.7	70.1	68.0	66.3	68.1	67.9	67.8	66.3	67.6	68.0	69.4	68.3	69.5	67.3	68.9	67.8	68.8	64.7	66.9	68.2	70.3	68.0	69.8	66.6	68.7	67.5	67.9	67.2	60.7	68.9	70.0	66.2	63.8	73.9	62.4	63.2	68.3	69.7	65.5	64.7	65.9	68.3	68.4	66.8	68.2	68.6	67.7
70.9	65.2	66.5	66.3	70.2	67.2	66.1	69.3	67.9	68.3	66.7	67.3	69.9	68.6	66.3	68.9	67.7	68.3	68.0	68.2	64.5	68.3	67.6	67.7	68.4	70.3	68.1	68.1	67.0	67.9	66.6	60.7	69.4	71.4	66.7	64.4	73.9	62.3	63.3	65.9	69.6	66.1	63.4	64.4	66.9	68.7	67.2	69.4	67.0	66.7
71.6	65.7	67.1	67.9	70.6	66.6	66.1	68.6	67.7	66.2	67.1	68.2	69.3	67.8	66.5	68.8	67.7	68.3	68.1	68.8	64.8	69.1	68.2	68.4	68.6	68.2	68.3	68.7	65.8	67.7	67.2	60.7	69.0	72.4	66.3	64.0	72.1	62.2	62.2	66.6	69.2	66.5	64.8	65.6	67.2	64.9	68.0	69.0	67.8	67.3
71.1	65.2	66.9	67.8	69.7	67.7	65.8	68.1	66.9	67.6	66.9	69.1	68.6	67.7	67.0	68.6	67.8	68.4	68.1	68.9	64.6	71.1	69.3	68.4	69.0	68.8	69.5	68.3	67.2	67.8	66.3	60.7	68.1	71.7	67.6	62.5	71.7	61.3	62.7	66.8	68.6	66.8	64.9	65.9	67.9	67.1	67.3	68.8	68.1	66.4
71.5	65.7	67.0	67.4	68.9	67.8	66.8	68.9	66.4	69.0	67.1	68.9	69.2	67.1	68.0	69.0	68.0	67.3	68.0	69.9	65.5	70.8	69.0	69.8	68.9	68.5	68.8	68.5	68.4	68.0	67.7	60.7	69.1	72.7	68.3	63.0	71.3	61.6	64.1	67.5	67.7	66.1	64.4	66.6	67.8	67.7	67.6	66.9	69.0	65.7
71.1	64.9	66.6	68.3	70.9	68.0	67.5	68.2	66.7	68.6	66.2	68.5	69.1	66.2	68.3	68.3	67.1	68.3	68.0	69.9	65.3	69.2	68.7	69.1	68.6	68.4	69.0	69.1	67.8	67.9	67.5	60.7	69.4	72.0	68.7	63.1	71.7	62.6	64.1	68.7	68.8	66.4	64.2	67.3	67.3	68.5	66.4	66.8	69.2	66.2
71.4	64.4	67.0	68.9	71.2	68.1	68.2	68.6	67.1	69.5	66.6	68.3	68.3	68.5	67.6	68.0	67.0	67.3	68.3	69.3	65.5	69.6	67.8	69.8	69.3	69.5	68.0	67.7	67.8	67.2	67.4	60.7	69.3	70.8	68.1	62.8	71.9	62.4	64.1	66.5	69.2	67.4	65.2	66.7	69.0	67.9	67.0	68.9	69.0	67.1
72.1	65.1	67.8	68.5	71.0	68.4	66.5	68.2	67.6	69.4	66.8	68.9	69.7	67.1	67.6	68.4	67.5	68.9	68.2	69.9	65.3	71.6	67.9	68.8	69.1	68.1	67.9	68.2	68.3	67.9	67.6	60.7	68.7	71.2	66.1	63.4	71.5	61.9	63.3	67.6	68.3	66.9	65.4	68.2	67.6	68.2	66.7	68.6	69.3	68.1
72.0	65.4	67.9	68.1	71.0	67.0	67.1	69.0	66.9	70.6	66.8	67.5	69.8	66.7	67.1	69.0	67.6	66.9	68.1	69.8	65.3	72.1	68.6	69.2	69.3	69.0	69.2	68.5	68.0	67.5	67.7	60.7	68.6	71.6	67.0	63.5	71.1	62.4	63.8	67.4	68.6	67.3	65.6	67.4	66.5	67.8	67.6	69.3	69.0	67.6
71.3	65.4	65.9	67.0	71.5	67.2	66.3	68.6	65.3	68.6	66.7	67.0	68.0	66.5	66.9	68.6	67.8	67.1	67.9	68.3	64.6	68.7	67.5	67.8	69.0	68.0	69.1	65.0	66.8	67.2	66.2	60.7	68.6	70.9	67.0	62.8	69.3	62.0	63.4	67.7	68.2	66.4	64.9	66.0	67.6	67.4	66.9	68.4	66.7	67.2
71.0	65.2	66.8	67.7	72.1	67.2	67.8	67.9	66.4	67.0	66.6	67.0	68.6	66.7	66.8	68.2	66.8	68.1	68.0	67.4	65.2	66.1	66.8	66.5	69.2	67.6	68.0	68.0	66.4	68.5	66.0	60.7	68.7	71.1	66.9	62.9	70.6	62.1	64.4	67.6	67.1	65.9	65.3	64.8	67.7	67.5	66.5	67.4	68.1	68.0
71.3	65.3	66.7	67.7	70.6	66.7	66.0	67.7	65.4	67.8	65.9	67.6	68.9	68.5	66.2	68.2	66.9	67.7	67.9	66.8	64.7	66.4	67.4	65.9	69.1	68.3	66.3	69.4	66.2	68.0	65.6	60.7	68.8	69.1	67.5	62.8	71.5	61.4	64.2	68.2	66.9	65.0	65.4	64.0	67.6	66.3	66.5	67.1	68.2	67.9
70.9	65.5	66.2	67.8	69.2	66.1	66.4	68.5	65.7	68.8	65.8	67.2	70.8	67.8	67.3	68.3	67.6	68.6	68.1	67.6	64.7	64.3	66.4	67.5	67.5	68.9	67.4	67.7	67.0	66.8	66.6	60.7	69.6	69.4	68.2	62.9	69.9	60.6	64.1	68.3	67.3	65.6	65.6	65.3	66.7	67.8	66.1	67.2	67.9	67.1
71.6	65.5	66.8	68.3	70.9	66.3	65.3	68.2	65.9	68.9	66.1	68.1	69.8	68.0	67.5	68.3	67.3	69.3	68.0	67.2	64.7	66.0	67.9	69.3	68.1	67.6	69.1	67.0	66.9	68.3	67.1	60.7	69.6	69.9	66.8	62.5	71.6	59.6	64.4	68.5	67.9	65.1	65.2	63.5	66.0	68.3	65.6	67.9	67.9	67.3
71.1	65.8	65.4	67.7	69.6	66.5	65.3	68.5	66.4	68.1	66.7	67.9	70.2	67.3	67.6	68.3	68.3	68.2	67.9	64.9	64.5	66.7	68.2	68.4	68.7	69.2	69.4	68.6	66.2	68.0	67.5	60.7	68.9	69.6	67.3	62.7	70.1	60.4	64.3	68.2	67.6	66.1	64.8	64.3	67.5	68.3	67.0	67.8	68.5	67.6
71.0	65.6	66.1	67.3	71.2	66.8	65.7	67.3	65.4	68.5	66.7	67.3	70.0	67.3	67.5	67.6	67.6	69.2	68.0	67.8	64.7	67.3	68.5	68.1	67.7	67.7	69.3	67.9	67.0	68.3	67.4	60.7	68.9	69.8	66.5	62.7	69.7	60.4	64.3	68.0	66.7	66.6	64.7	65.0	66.3	68.0	67.5	69.0	68.0	67.4
71.3	65.5	66.4	67.5	71.0	66.8	67.4	66.9	64.9	68.7	66.7	68.1	69.2	67.8	67.2	68.2	66.7	69.0	67.8	68.6	65.3	68.3	68.7	67.7	67.8	69.0	70.5	68.4	66.8	67.1	66.5	60.7	69.9	69.4	67.0	62.7	72.0	59.9	63.9	68.7	68.8	66.4	65.3	64.1	67.1	67.1	66.9	68.4	68.7	68.1
70.7	65.6	67.0	67.9	70.0	66.7	66.9	66.8	65.2	68.4	66.6	68.3	69.6	67.7	67.1	68.7	66.6	69.9	67.9	68.4	65.2	67.3	68.8	66.5	67.8	69.2	69.8	68.6	67.7	67.9	66.7	60.7	69.6	69.7	67.7	62.8	72.7	59.8	63.8	68.2	68.7	66.4	66.0	67.0	67.3	68.0	66.8	69.7	68.6	68.3
71.7	65.7	66.1	67.7	69.7	66.5	67.3	67.2	65.7	69.1	66.8	68.0	69.6	67.6	66.5	68.1	66.6	69.3	68.2	68.0	65.5	67.5	68.8	67.0	67.5	69.9	69.4	68.7	67.5	68.3	66.4	60.7	69.6	69.5	67.9	63.1	72.9	59.8	63.9	69.2	68.5	65.8	65.8	67.4	67.5	67.2	67.2	68.6	68.1	68.0
71.9	65.1	66.1	67.1	68.7	66.0	67.3	68.2	64.7	69.3	67.0	67.9	68.8	68.5	67.6	68.3	67.4	68.1	68.2	67.4	65.5	67.9	68.5	68.2	68.4	70.3	70.2	68.9	66.9	67.6	66.9	60.7	68.7	69.5	67.1	62.5	72.7	60.6	62.8	68.3	69.3	66.0	65.9	66.7	66.1	67.1	66.9	69.3	68.5	67.9
72.3	65.4	66.6	67.8	69.0	67.2	67.7	67.6	65.6	70.2	66.6	68.9	70.6	68.2	67.5	68.4	66.9	68.2	68.4	68.0	65.8	67.7	68.8	66.7	68.9	69.0	71.5	67.9	67.0	68.6	66.8	60.7	69.0	68.9	67.9	63.1	71.6	60.1	63.5	69.3	68.5	66.0	66.1	67.2	67.6	68.5	67.1	69.6	68.9	67.7
71.6	65.4	67.2	68.3	69.8	66.2	66.0	67.8	65.8	69.2	66.6	68.2	67.6	67.4	67.4	68.1	66.8	68.7	68.9	68.1	65.1	67.8	68.9	66.5	69.6	69.8	70.6	67.9	65.5	67.0	66.6	68.9	69.5	69.3	67.0	62.7	71.6	62.3	64.2	68.1	68.9	66.8	65.6	66.6	67.9	68.1	67.1	69.0	68.2	68.2
70.4	65.1	67.0	67.6	69.1	66.7	66.3	67.3	65.8	68.3	66.8	67.3	68.4	66.9	66.4	67.5	67.3	67.8	68.6	69.1	65.2	68.0	68.6	66.0	69.4	68.7	69.0	68.3	66.6	68.3	66.1	68.6	69.5	69.3	66.8	62.8	71.5	62.6	64.1	67.9	68.4	66.1	64.1	66.9	66.9	67.6	67.4	68.4	67.8	67.7
71.4	64.7	67.4	68.3	69.8	65.6	66.8	67.7	66.4	69.0	66.6	68.0	68.4	67.9	67.4	67.7	66.7	68.5	68.4	69.1	65.3	67.2	67.4	66.6	68.8	68.1	69.3	69.5	66.0	67.9	67.1	68.4	67.6	68.4	66.4	63.0	71.2	62.0	63.9	67.3	67.8	65.6	65.0	65.9	66.7	66.9	66.2	68.3	67.8	67.5
70.0	65.3	67.2	68.1	69.5	67.9	66.3	67.9	66.6	68.8	66.7	68.0	67.7	67.1	66.9	68.2	67.6	68.1	68.2	67.5	65.0	68.1	68.0	66.7	68.8	68.8	70.2	69.5	66.5	67.6	66.5	68.2	68.9	68.6	67.4	62.8	71.4	62.0	63.5	67.7	68.1	66.4	65.3	65.4	68.0	67.1	66.9	68.7	67.7	67.9
70.8	65.6	67.5	68.5	68.8	66.1	65.5	67.7	66.5	69.5	66.3	68.0	67.2	66.6	67.7	67.8	66.4	68.3	68.1	67.8	64.8	68.1	68.1	66.6	68.7	68.3	69.2	67.9	67.4	67.5	67.1	68.1	69.7	69.9	67.8	63.3	70.2	61.7	63.3	66.6	67.2	65.2	65.4	66.0	66.3	67.6	66.5	69.2	67.6	67.8
70.8	65.6	67.3	68.7	69.1	67.2	66.4	67.7	66.8	69.6	66.1	67.9	67.8	65.0	66.9	67.9	66.5	68.5	67.9	68.9	65.0	67.0	68.3	66.7	69.4	67.2	69.4	68.0	66.7	68.5	66.9	67.9	69.7	69.6	65.7	62.5	71.3	61.8	63.7	68.1	66.8	65.3	65.4	66.7	66.6	67.0	65.1	68.4	67.7	68.3
70.1	65.2	66.8	67.5	69.4	65.0	65.7	67.4	66.5	69.6	66.3	68.2	67.9	66.1	66.6	67.8	66.6	68.4	68.0	68.8	64.9	66.6	68.3	65.3	69.5	68.3	69.2	68.3	66.8	67.6	66.6	68.0	70.2	69.9	67.8	62.6	71.2	62.9	62.9	67.9	67.1	65.5	64.2	66.5	67.3	67.1	66.5	70.4	67.5	68.1
70.2	65.0	66.9	68.1	69.5	66.3	66.3	67.5	65.5	69.8	66.1	68.3	67.7	66.8	66.6	67.9	65.6	67.5	67.9	68.6	65.2	66.4	69.3	65.7	69.2	68.4	68.9	68.4	66.7	67.3	65.9	67.9	69.0	70.3	67.2	62.2	71.0	62.1	63.6	68.2	67.4	65.4	64.9	66.5	66.5	67.3	66.5	68.7	68.6	68.5
70.4	65.2	67.1	68.6	70.2	65.3	65.6	67.5	66.2	69.2	66.2	66.8	67.3	66.6	67.4	67.4	67.3	67.2	67.9	69.3	64.9	66.0	68.2	68.0	68.4	68.2	68.9	68.9	66.6	68.2	67.0	67.9	70.0	68.8	67.3	62.7	71.3	61.8	63.4	68.4	68.2	65.7	66.2	66.6	65.2	67.4	66.4	69.8	67.7	67.9
69.8	64.9	67.3	68.0	71.0	65.5	66.7	67.9	66.5	68.0	66.0	67.1	68.7	67.9	66.9	67.7	67.0	66.4	67.7	68.7	65.0	66.9	69.1	67.5	68.6	67.4	67.4	68.4	66.6	67.0	67.0	67.7	68.4	69.7	68.6	62.2	70.1	63.4	63.8	68.5	67.0	64.9	64.8	66.8	66.5	67.5	66.7	69.0	67.0	66.7
71.3	64.2	66.0	68.4	70.7	65.2	66.7	67.2	66.5	68.9	66.0	65.9	67.9	66.3	67.0	67.0	66.1	66.2	67.7	68.7	64.9	65.2	67.5	67.3	68.5	67.8	68.0	67.3	66.1	67.6	67.4	67.7	69.5	68.6	68.0	62.8	70.9	62.2	64.0	68.6	67.2	65.2	65.2	65.9	66.3	67.5	66.5	68.5	68.1	66.6
70.6	64.8	66.6	66.8	70.7	66.3	66.7	67.5	65.8	68.1	65.9	66.7	67.3	66.9	66.9	67.5	66.4	66.8	67.7	69.8	64.9	65.9	68.6	67.6	68.2	67.1	67.7	67.5	66.0	68.7	66.7	67.7	68.5	68.7	66.8	62.3	71.5	62.1	63.3	67.7	67.6	64.4	64.2	67.1	66.8	66.8	66.3	68.7	67.0	66.5
71.4	65.0	66.9	67.8	71.1	66.3	65.9	66.7	66.7	66.1	65.9	68.2	68.0	66.7	67.2	67.4	65.3	66.6	67.9	68.9	65.3	66.4	67.2	64.0	67.7	68.5	66.6	68.1	66.5	66.5	65.6	67.9	67.6	68.8	67.8	62.3	72.4	62.0	63.5	68.3	67.9	64.2	64.8	67.5	68.9	67.9	65.5	68.8	67.7	67.1
70.7	64.1	65.8	67.4	70.4	65.3	66.3	66.6	65.7	68.0	66.0	65.5	68.1	67.0	65.6	67.8	66.2	66.2	67.8	70.3	65.2	66.3	68.1	65.0	67.8	68.6	67.8	69.1	65.9	66.4	64.5	67.8	69.0	68.7	66.9	62.0	71.8	61.9	63.4	67.7	67.8	64.3	65.0	67.0	65.5	65.7	65.3	70.2	67.2	67.1
71.7	64.6	65.6	67.9	69.9	65.1	65.7	67.6	66.7	68.0	66.3	68.1	66.8	66.7	66.8	68.1	67.1	67.7	67.8	68.6	65.1	65.6	70.0	63.8	69.0	68.7	67.5	66.3	66.8	68.4	66.1	67.8	68.7	69.0	67.8	61.5	71.6	61.9	63.7	69.1	68.3	64.5	65.1	66.5	66.4	67.2	66.9	69.5	67.6	67.4
71.3	63.1	66.4	67.3	70.3	67.3	66.5	67.6	68.0	67.0	65.8	67.2	68.0	66.4	67.6	67.4	66.3	67.3	67.8	69.1	65.0	65.9	68.9	58.6	68.9	68.5	67.9	68.4	66.3	67.8	66.6	67.8	70.4	69.9	67.4	61.4	72.3	61.4	63.5	68.9	67.7	64.5	64.0	66.7	66.5	67.7	66.2	67.8	67.4	67.2
70.8	64.7	67.0	67.1	70.4	67.0	66.6	67.4	65.9	67.5	65.6	67.3	69.2	65.8	68.2	67.8	66.5	67.7	67.8	68.9	65.0	65.4	69.4	57.2	67.7	68.5	67.5	68.3	65.5	65.0	67.0	67.8	69.4	68.4	67.5	62.0	71.9	61.8	63.3	68.5	68.1	64.0	64.9	66.0	65.9	68.3	65.0	69.7	67.7	67.5
71.4	64.9	67.3	66.0	70.8	67.1	65.4	68.6	65.0	67.9	65.9	66.7	66.5	65.8	66.5	67.1	67.2	67.1	67.8	68.6	65.0	67.1	68.0	63.7	66.8	68.5	67.3	67.3	66.5	68.1	66.2	67.8	69.2	70.1	65.9	61.7	71.5	61.7	62.2	67.5	67.2	64.3	63.9	66.1	68.5	68.1	66.4	68.7	66.6	68.0
70.5	63.8	66.6	66.0	69.8	66.1	65.0	67.2	65.8	67.4	66.1	68.2	67.8	65.3	66.7	67.7	65.4	67.3	68.2	67.7	64.7	65.4	68.6	66.0	67.0	67.8	67.2	68.5	65.8	66.5	66.1	68.2	69.5	67.7	67.3	62.3	71.7	61.8	62.8	68.2	67.2	64.2	63.7	64.6	67.5	66.8	66.5	69.9	67.4	67.0
71.3	64.0	66.5	67.4	68.8	65.1	64.5	68.3	68.1	67.9	66.0	67.8	68.9	66.1	67.5	68.6	66.7	67.0	68.0	68.2	64.9	66.2	67.2	64.7	67.4	66.9	66.9	67.3	65.6	67.8	67.9	68.0	69.7	69.3	67.1	61.9	70.7	61.5	62.2	68.8	67.2	63.8	64.9	66.4	65.7	66.2	64.7	70.3	67.2	67.2
70.8	64.2	66.3	66.7	69.3	64.2	65.4	67.6	66.3	69.0	66.3	67.0	67.9	65.1	67.0	66.3	67.4	67.3	68.1	68.0	64.7	66.4	68.6	65.2	68.3	68.1	68.4	66.9	66.2	67.9	66.1	68.1	69.9	68.1	67.5	61.8	71.6	61.4	62.7	69.0	68.1	64.1	64.5	66.8	67.0	67.3	66.6	70.0	66.9	68.4
70.6	63.4	66.9	66.7	71.1	67.0	64.8	66.7	68.1	68.9	66.3	66.6	69.1	65.1	66.9	67.0	66.9	67.4	68.0	68.5	64.4	67.6	69.3	66.7	68.1	68.8	67.8	68.0	66.4	68.1	66.8	68.0	68.8	69.7	67.6	61.8	70.7	61.5	62.8	67.5	67.4	63.7	63.8	66.1	66.4	67.9	66.1	68.3	67.1	67.1
71.0	63.8	66.9	68.3	69.7	66.0	65.1	67.0	68.1	66.1	66.1	67.0	66.7	65.1	67.7	69.1	66.3	68.3	67.9	68.7	65.0	65.9	68.7	66.2	67.7	68.2	67.5	67.8	66.8	67.3	68.0	67.9	69.5	68.9	68.4	61.3	71.5	61.2	62.9	69.0	67.2	64.1	65.1	66.0	66.7	68.5	66.7	69.1	66.6	68.0
70.8	63.7	67.0	65.4	70.3	65.7	65.7	68.5	68.1	66.6	66.4	67.5	68.4	64.9	67.4	68.9	66.4	67.5	67.8	69.4	64.7	64.6	68.2	64.9	67.9	68.3	67.1	68.9	66.1	67.1	65.7	67.8	69.6	69.1	68.9	61.4	71.0	61.7	63.3	68.5	68.1	63.9	63.8	67.6	65.2	68.1	66.3	69.0	67.1	67.6
71.1	64.1	67.0	66.0	70.2	64.5	66.1	68.5	65.0	67.9	66.3	66.8	68.2	66.9	65.2	67.8	66.7	67.0	68.0	69.5	64.9	66.5	68.8	65.3	66.8	68.7	67.6	69.8	66.2	67.8	65.5	68.0	69.5	69.1	66.8	61.3	71.4	62.0	62.6	68.3	67.3	64.8	64.1	66.0	67.1	66.7	66.5	67.8	66.5	67.2
70.5	64.1	66.8	66.9	69.3	68.3	65.5	67.5	66.2	67.7	66.0	66.5	68.1	66.4	66.3	68.3	67.2	68.1	68.1	68.2	64.7	65.8	68.9	67.3	68.0	68.1	67.7	68.9	66.3	69.0	67.5	68.1	69.6	69.5	68.2	62.2	71.4	61.6	62.4	67.8	68.8	64.2	63.8	65.9	66.3	64.7	66.9	69.2	66.8	67.6
70.4	64.7	66.8	67.8	69.6	63.4	65.2	67.1	67.0	67.7	66.0	67.1	67.2	66.3	67.0	68.0	66.1	67.5	68.1	68.9	65.0	66.3	68.6	66.7	68.1	68.2	66.8	69.0	66.0	66.2	67.2	68.1	70.6	70.6	65.4	60.7	70.9	61.7	62.8	68.0	67.2	64.2	64.9	65.7	65.2	68.3	66.0	68.3	67.1	68.6
70.7	64.3	67.2	66.2	69.9	66.7	65.5	66.9	65.2	66.6	66.1	66.4	67.1	66.1	66.6	68.4	66.6	68.2	68.1	68.1	65.3	65.5	70.0	66.5	67.3	68.4	66.0	67.4	65.9	66.9	67.2	68.1	69.5	70.6	65.8	62.2	70.9	61.9	62.5	68.1	67.4	64.2	64.4	67.0	65.9	67.0	65.6	69.7	68.0	68.9
71.6	64.2	66.6	67.1	69.7	65.2	64.8	67.0	65.1	68.2	66.0	67.6	67.9	65.7	69.0	67.1	66.1	66.6	68.1	68.7	65.0	67.0	68.7	66.9	67.2	68.4	66.4	66.5	66.6	64.9	68.2	68.1	70.9	68.8	66.8	61.0	71.5	61.8	62.3	67.9	68.0	63.8	64.3	65.6	65.6	67.1	66.3	67.9	66.4	66.9
70.3	62.5	67.1	66.1	68.6	65.9	66.9	67.3	65.0	68.6	65.7	66.3	65.1	65.7	68.1	67.3	65.7	67.4	68.0	68.6	65.1	65.9	67.7	67.6	67.7	69.0	67.6	70.2	66.3	66.3	68.0	68.0	69.9	68.7	67.2	61.9	71.6	61.8	62.0	68.9	67.8	63.8	63.5	66.6	66.2	68.9	65.0	69.9	67.0	68.3
70.2	64.0	67.3	66.3	70.4	65.9	65.8	67.6	68.0	68.7	65.6	67.6	66.8	66.9	67.4	68.5	65.0	67.9	68.2	69.6	65.4	65.4	68.9	66.5	67.4	67.5	67.7	69.0	65.2	67.1	66.7	68.2	68.1	70.2	67.6	59.5	70.2	61.6	61.4	68.9	66.8	64.1	63.9	66.5	66.9	67.4	65.9	70.3	67.3	68.1
69.5	63.4	67.0	67.2	69.9	67.0	66.6	66.2	68.0	68.2	65.8	67.8	67.4	65.4	65.6	68.9	66.2	66.7	68.2	68.8	65.2	66.0	69.3	64.8	67.8	67.4	67.8	69.6	66.2	64.4	65.5	68.2	70.4	68.8	66.9	60.7	70.9	61.5	61.7	68.6	67.0	64.1	63.9	66.5	66.2	66.0	65.4	68.3	66.8	66.7
71.3	64.5	66.8	67.7	68.7	65.6	66.8	68.0	68.0	68.5	65.8	67.4	67.9	65.4	66.4	67.7	66.7	67.2	68.2	68.1	65.0	66.1	67.9	64.2	66.4	66.0	67.2	67.3	66.0	67.5	65.7	68.2	68.3	68.7	67.1	60.8	69.6	61.7	62.5	68.4	65.3	63.8	64.6	66.7	66.8	65.0	65.8	69.3	67.7	65.7
70.4	63.7	67.1	67.3	71.1	65.9	65.6	65.6	65.0	67.2	65.9	66.7	67.8	65.5	66.7	68.1	65.3	67.4	68.2	68.9	65.3	66.9	66.7	65.5	66.5	68.7	67.9	69.2	65.8	67.8	66.2	68.2	67.8	68.5	66.6	61.0	72.0	62.1	61.7	67.0	67.4	63.4	64.9	66.5	65.0	67.3	65.4	69.7	66.7	67.2
70.8	63.6	66.7	66.4	70.5	66.0	67.0	66.5	65.3	67.7	65.8	67.2	65.4	65.1	67.5	66.5	66.9	67.7	68.1	69.1	64.8	66.3	68.9	65.1	67.3	67.3	67.1	67.8	66.1	65.0	67.4	68.1	68.7	68.9	67.1	60.3	70.4	62.3	62.7	68.5	67.1	63.1	64.5	66.0	66.9	66.9	66.5	68.6	66.8	68.4
70.2	63.1	67.1	67.1	70.1	67.0	65.1	68.1	68.1	67.2	66.2	66.9	67.6	66.0	66.7	67.4	67.4	67.9	68.2	69.8	65.0	65.3	68.0	65.6	66.5	67.6	67.0	70.5	65.0	65.4	65.8	68.2	69.9	68.3	67.4	60.7	70.4	61.7	62.7	68.3	66.1	64.3	64.8	66.5	66.7	66.4	66.1	68.1	67.4	68.1
67.6	63.6	66.1	67.5	70.2	65.8	65.8	67.9	68.1	69.1	65.8	66.7	67.6	65.4	67.2	69.4	66.8	67.0	68.1	68.0	64.8	67.3	68.0	62.2	67.8	66.9	68.1	69.3	66.5	66.9	65.9	68.1	68.3	69.4	67.3	61.1	70.3	61.7	61.8	69.3	68.2	63.5	64.2	64.7	69.6	67.4	66.8	68.3	66.6	67.3
69.4	63.4	67.2	66.2	69.9	65.3	66.8	67.2	68.1	67.5	66.0	67.7	66.1	66.6	67.8	67.3	65.3	66.4	68.2	68.9	64.9	66.0	68.0	64.8	67.1	67.7	68.3	65.1	66.2	69.1	65.5	68.2	69.2	69.2	68.1	61.1	70.7	61.8	62.0	68.7	65.7	63.2	64.6	66.0	66.5	64.8	65.2	68.8	68.1	67.7
70.1	63.4	66.4	67.2	69.3	66.6	65.9	68.3	68.1	68.4	65.9	66.3	67.8	65.5	65.1	64.5	65.5	67.5	68.1	68.9	64.9	66.9	69.0	66.2	67.6	67.6	67.9	68.6	65.9	67.7	65.9	68.1	69.9	71.3	66.2	61.0	70.9	61.7	61.4	68.3	67.1	63.4	64.4	67.3	64.7	67.9	67.2	69.8	67.0	66.6
69.6	62.1	66.6	67.5	69.2	65.2	66.5	65.9	65.1	67.4	66.0	67.6	66.2	65.5	66.9	68.2	65.3	67.6	68.3	68.6	64.7	67.6	69.6	66.1	68.2	68.4	68.1	68.6	65.1	67.8	66.0	68.3	68.9	68.5	67.2	60.7	70.7	61.2	62.3	67.9	67.4	62.2	64.6	65.5	66.8	67.8	65.2	68.7	66.7	68.7
70.6	62.1	66.4	67.2	70.9	68.2	65.4	65.2	68.0	67.1	65.5	65.3	65.6	65.8	67.9	68.7	67.2	67.4	68.1	68.6	64.6	65.8	68.7	66.3	68.1	67.0	67.3	69.0	65.7	67.8	67.4	68.1	69.8	68.6	67.2	61.5	70.6	61.6	61.9	68.1	67.0	63.0	64.4	65.8	68.0	68.1	67.2	70.2	66.1	66.4
71.5	64.0	66.2	66.4	70.0	64.5	66.2	67.7	68.0	66.1	65.9	67.1	65.0	66.6	66.6	67.8	65.8	68.9	67.9	68.2	64.7	67.8	69.1	65.9	67.6	67.7	67.1	66.9	65.8	65.6	66.5	67.9	69.5	70.0	68.6	61.5	71.8	61.6	62.4	68.7	67.1	63.6	63.6	65.8	69.7	67.7	66.7	69.0	66.9	67.8
71.5	62.2	66.7	66.1	69.8	66.7	66.1	68.6	68.0	68.3	65.9	67.1	70.4	65.4	66.6	69.2	65.3	67.6	67.6	68.0	64.9	67.2	66.6	65.5	67.3	68.6	67.3	69.4	65.1	67.3	65.6	67.6	69.8	70.3	66.6	61.0	71.7	61.8	61.5	68.3	67.8	62.8	64.1	65.9	66.9	67.4	66.0	68.4	67.1	67.8
71.3	62.9	66.6	68.6	69.8	64.5	66.3	65.8	68.0	68.1	65.4	66.2	69.4	65.4	67.5	67.7	65.0	68.2	68.0	69.0	65.1	64.6	67.8	65.3	67.8	68.4	67.8	69.0	65.9	67.7	65.4	68.0	69.8	70.6	66.9	61.9	71.5	61.5	62.3	68.2	67.6	62.8	63.9	67.9	64.9	65.9	66.9	68.1	67.1	68.8
70.7	63.1	67.3	66.0	70.3	67.1	65.9	68.2	68.0	68.3	65.3	66.9	65.9	65.5	66.4	66.9	65.6	66.2	67.9	68.4	64.7	67.1	67.9	66.0	67.2	69.1	68.0	69.5	66.3	67.6	66.1	67.9	67.7	67.6	69.3	60.6	71.8	61.5	62.5	68.1	68.0	63.4	64.2	66.6	67.3	66.9	67.2	67.3	66.3	67.8
71.4	62.2	66.7	66.0	70.7	68.3	65.7	65.1	68.0	66.5	65.6	66.4	67.0	63.5	65.3	66.2	65.7	66.2	67.9	68.9	64.9	67.4	67.5	64.7	67.0	68.3	67.6	68.0	66.1	67.4	65.0	67.9	69.7	67.3	66.4	62.1	71.7	61.4	61.9	68.2	67.5	63.6	63.9	66.8	65.3	66.5	65.3	68.0	67.0	65.7
71.7	62.6	66.9	66.2	69.4	65.8	66.3	66.3	68.0	68.1	65.7	68.2	67.9	65.2	66.3	68.3	65.9	66.7	68.0	68.5	64.9	64.6	67.9	65.9	68.1	67.4	67.0	66.4	66.1	69.5	66.1	68.0	67.2	66.5	66.7	61.4	71.3	61.4	62.4	68.2	68.0	63.4	63.9	67.0	65.6	68.3	65.2	68.6	66.6	67.4
70.7	62.8	66.3	67.0	69.5	67.4	65.6	66.2	68.0	66.8	65.4	66.5	68.2	64.8	66.9	67.0	67.4	66.0	67.8	68.6	64.4	67.8	69.5	65.8	67.3	68.5	66.4	68.4	65.2	67.2	66.1	67.8	68.5	69.3	67.1	61.0	70.5	61.4	62.3	68.4	68.6	63.5	63.1	66.6	67.4	67.6	65.7	67.5	67.8	67.0
71.3	62.6	66.0	66.8	69.6	67.7	66.9	67.0	68.0	68.7	65.5	65.8	65.8	65.3	67.2	67.3	66.3	65.9	67.9	70.3	64.7	65.7	68.1	66.5	66.7	67.6	67.2	67.2	66.0	67.3	66.9	67.9	68.2	69.1	68.0	61.8	71.2	61.5	61.9	68.5	67.4	62.4	62.8	66.8	65.8	68.1	67.1	68.0	66.7	66.7
70.3	62.8	66.5	64.8	66.9	68.1	65.6	67.4	68.0	66.6	65.6	67.0	66.6	65.6	66.8	66.9	67.6	67.6	68.4	69.9	65.1	63.6	68.9	64.9	65.3	68.3	65.3	67.2	65.4	65.1	64.9	68.4	69.1	67.3	67.7	60.6	71.9	61.4	62.3	68.7	68.2	62.9	63.5	66.9	68.2	66.6	67.6	68.3	65.7	66.3
71.3	62.3	66.3	66.6	69.7	67.2	66.8	64.8	68.0	67.4	65.6	68.8	66.4	65.0	65.5	67.4	66.6	65.9	68.2	68.4	65.1	64.3	69.3	62.3	66.4	69.0	66.2	69.1	65.8	66.0	64.1	68.2	69.7	67.6	66.7	61.9	71.5	61.4	62.4	67.9	68.3	62.9	63.9	66.9	66.5	65.6	67.2	67.1	67.5	66.3
70.2	63.5	66.3	66.3	69.8	67.3	66.0	66.6	68.0	68.7	65.4	68.1	67.2	66.0	67.1	68.5	68.1	66.0	68.2	68.5	65.0	65.8	69.8	63.9	68.2	68.2	66.8	69.4	65.4	66.4	66.6	68.2	66.0	68.6	66.8	62.3	71.2	62.1	61.3	68.7	68.2	62.8	63.2	67.0	67.2	67.6	67.2	68.2	67.2	67.2
71.0	62.1	66.4	63.9	69.4	67.7	66.5	66.6	65.0	68.2	65.8	66.4	67.4	66.2	66.8	67.2	65.6	67.4	67.9	69.1	65.0	66.9	67.4	65.4	68.1	68.9	67.7	68.0	65.7	67.2	66.1	67.9	66.4	68.6	66.8	62.9	71.5	61.6	61.6	68.3	68.4	62.5	63.6	67.1	69.3	67.5	65.1	67.7	66.2	67.7
70.7	63.1	66.5	67.2	69.7	66.6	66.1	65.4	68.0	68.3	66.0	65.5	65.8	65.8	65.8	66.2	66.5	67.1	67.8	70.2	64.9	67.9	65.2	64.4	68.3	68.3	66.9	68.9	66.8	69.1	66.0	67.8	67.9	68.7	68.0	62.1	71.7	62.3	63.3	69.1	67.8	62.0	63.3	66.9	67.2	66.5	65.8	68.5	65.4	67.8
71.1	63.4	65.1	65.5	69.7	67.2	66.4	67.7	68.0	67.0	65.7	65.6	66.7	66.7	65.8	67.3	67.5	66.8	67.6	69.3	65.0	67.2	70.1	65.5	68.4	68.5	66.8	68.7	66.0	67.7	65.6	67.6	68.5	67.9	68.2	62.7	71.6	62.2	63.2	68.4	67.6	62.7	63.9	68.1	66.8	67.0	66.9	67.5	66.8	67.0
70.4	63.1	66.3	67.0	69.8	66.6	66.5	66.7	68.0	67.9	65.9	66.8	68.3	67.1	66.5	67.3	64.8	67.7	67.6	68.9	65.0	66.8	68.4	64.8	67.9	68.5	66.6	68.5	65.9	66.9	66.3	67.6	69.0	69.6	68.7	62.7	70.8	61.6	63.3	68.5	66.9	63.9	63.9	67.1	66.4	68.1	66.3	68.3	67.2	68.6
72.2	62.9	67.0	67.6	70.3	68.4	67.5	65.4	68.0	68.1	65.4	66.8	66.8	67.5	67.3	66.2	64.6	67.7	67.8	69.7	65.1	66.2	67.8	66.9	68.7	68.8	65.6	68.7	67.2	66.5	67.1	67.8	68.6	67.5	67.5	62.3	71.3	61.6	63.4	68.1	68.4	63.4	64.4	67.2	66.8	66.7	65.2	67.5	67.8	68.4
72.5	63.1	66.7	66.5	71.2	68.4	65.5	66.5	68.0	68.8	65.6	66.0	66.6	67.9	68.1	65.9	66.6	67.1	67.6	69.6	64.4	65.7	68.8	67.4	67.9	69.5	66.6	68.2	67.3	66.8	67.3	67.6	68.1	68.7	66.4	62.1	71.5	61.7	63.4	68.5	67.2	64.4	63.9	68.5	68.2	68.5	64.8	67.5	67.1	67.6
73.2	63.0	66.9	67.0	70.2	68.0	66.5	64.8	68.0	68.2	65.7	66.3	67.1	67.9	67.9	67.7	66.4	67.7	67.6	69.0	64.8	62.8	67.2	67.0	67.7	68.8	67.7	69.0	67.1	67.2	67.2	67.6	68.1	68.8	66.9	63.4	73.1	61.4	62.6	67.9	68.7	63.8	63.7	68.0	68.2	67.5	66.5	67.9	66.5	67.1
72.2	63.6	66.4	67.1	69.9	67.8	66.9	67.0	67.6	66.7	65.8	66.4	67.6	66.9	68.0	68.0	65.8	68.0	67.7	69.6	64.6	65.6	67.5	66.9	68.2	69.8	64.9	68.0	66.3	67.2	67.2	67.7	66.8	69.6	67.9	62.6	72.6	61.5	63.0	67.0	68.7	63.8	63.8	68.0	68.6	68.2	65.9	68.2	67.7	68.1
70.9	63.1	66.5	68.0	69.0	67.4	66.7	66.6	67.7	66.9	65.9	67.6	66.1	65.0	67.3	66.3	66.7	68.3	68.0	68.9	64.6	65.7	67.1	64.6	68.1	69.4	66.0	68.0	66.1	68.6	66.0	68.0	67.4	66.4	67.0	62.5	72.9	61.5	62.6	67.1	68.8	64.6	64.4	67.9	68.5	67.8	66.8	68.0	66.2	69.2
71.6	63.7	67.6	66.9	70.1	68.6	66.4	67.2	67.7	66.6	66.0	65.8	66.8	66.2	67.5	68.9	66.8	66.3	68.0	69.4	64.9	66.8	66.7	66.8	66.0	68.8	65.4	66.5	65.7	67.4	65.9	68.0	70.1	69.8	67.3	62.6	72.7	61.4	62.6	66.8	68.6	64.3	63.7	65.8	68.8	68.0	68.0	68.6	66.8	67.3
69.6	62.9	67.2	65.4	70.2	67.3	65.3	68.4	65.0	66.2	66.0	67.1	66.5	67.2	67.4	66.9	66.5	66.1	68.0	69.9	64.3	66.5	68.2	68.4	67.9	68.3	65.0	69.5	65.3	67.3	66.6	68.0	67.6	67.5	66.8	62.6	70.6	61.5	63.9	67.8	68.9	65.3	63.5	67.3	68.1	67.2	67.4	68.3	66.3	67.0
70.8	64.1	67.7	67.0	71.1	67.7	67.0	68.2	67.7	67.0	66.2	66.1	69.2	67.2	66.8	67.6	67.6	67.3	68.3	69.2	64.7	66.9	67.8	68.9	67.7	67.6	66.5	69.1	66.8	68.4	67.8	68.3	69.2	69.3	68.5	63.6	69.9	61.5	63.4	68.7	67.6	65.0	65.0	67.5	68.8	67.9	66.5	67.7	67.5	67.3
72.3	64.3	67.7	67.1	70.5	67.4	66.8	66.9	67.7	67.0	66.2	65.4	69.0	66.7	67.6	67.8	66.4	67.2	68.2	69.0	64.9	67.4	68.4	68.1	67.0	67.9	66.8	69.9	67.5	67.7	67.4	68.2	68.7	68.4	69.2	63.1	70.4	61.4	63.7	66.2	67.5	65.2	64.3	68.3	68.2	68.0	66.3	68.3	65.5	67.0
71.6	64.3	66.0	65.3	71.4	67.7	66.0	68.4	70.7	68.0	66.2	67.9	68.8	67.6	68.2	67.4	67.2	67.8	68.2	70.4	64.5	62.8	67.9	68.6	68.0	68.5	66.9	68.0	66.9	67.7	67.5	68.2	68.6	67.5	67.5	64.1	71.3	61.7	64.1	67.2	67.9	64.9	63.9	68.8	67.8	68.0	66.9	68.1	66.7	68.3
71.4	64.4	67.1	67.0	71.6	67.6	67.4	66.8	65.1	67.1	66.4	66.8	68.5	68.3	68.5	67.4	66.5	68.1	68.0	70.2	65.1	65.5	68.3	69.3	68.8	68.6	65.9	67.6	67.2	67.8	68.0	68.0	67.7	68.8	67.4	64.1	70.2	61.8	64.1	68.4	67.8	65.1	63.9	67.6	67.8	68.6	67.3	67.9	66.9	68.2
71.4	64.4	67.4	67.0	70.7	68.2	68.1	67.6	67.3	68.4	65.3	66.7	69.2	67.0	68.0	68.0	66.7	67.3	67.9	69.7	65.4	65.7	68.0	70.3	67.5	68.8	67.4	68.3	67.6	68.4	68.4	67.9	67.9	68.8	67.4	64.1	68.5	61.8	64.6	67.2	67.2	65.4	64.6	67.9	68.2	68.0	65.4	68.2	66.7	67.5
69.4	64.2	68.2	66.5	70.7	67.5	67.1	67.6	64.9	67.8	66.2	66.7	67.3	68.5	68.1	66.9	66.4	68.2	68.0	69.9	65.1	65.4	67.9	70.3	69.7	68.8	67.5	68.3	68.6	67.9	68.6	68.0	69.4	68.8	67.8	63.7	71.3	61.9	64.8	68.1	67.6	66.4	64.2	69.2	67.8	67.8	66.2	68.4	66.5	68.0
68.0	64.2	67.9	66.0	71.3	68.0	66.5	67.5	67.9	68.3	66.1	66.9	67.7	67.5	68.8	68.3	67.3	68.3	68.0	69.2	64.8	66.3	66.8	71.4	67.4	69.5	66.0	68.8	68.2	67.5	68.9	68.0	67.9	68.8	68.2	64.1	71.7	61.4	64.3	69.1	68.7	66.4	64.0	67.5	68.3	69.4	66.6	69.3	66.3	68.2
70.4	64.8	68.2	66.4	71.0	68.1	66.9	67.6	67.9	67.2	66.4	67.2	68.0	67.1	67.9	67.9	68.1	68.7	68.1	68.3	65.1	66.8	67.1	69.7	68.4	69.4	66.1	68.7	67.6	67.5	68.3	68.1	68.6	68.5	67.6	64.2	70.6	61.4	65.0	67.8	68.3	65.4	64.0	68.0	67.9	69.4	67.1	67.1	67.1	68.0
72.0	63.9	69.3	67.7	71.9	67.3	65.3	66.8	67.9	67.9	66.6	66.7	68.1	66.8	68.2	68.6	67.1	67.5	68.2	68.4	64.2	66.0	68.3	69.5	69.3	68.0	67.3	68.1	66.9	67.9	68.6	68.2	68.5	68.5	67.2	64.6	72.0	61.6	64.5	68.6	68.4	64.6	63.6	66.2	67.1	67.0	67.5	67.1	66.7	68.4
72.4	64.5	67.8	66.8	68.7	66.6	66.6	67.4	68.0	68.0	66.5	66.9	67.6	67.0	67.3	67.7	67.0	67.6	68.1	68.3	64.8	66.4	66.2	69.4	68.7	69.1	66.2	69.1	67.3	67.7	66.5	68.1	69.2	69.1	67.3	64.0	72.2	61.0	64.1	68.9	69.5	64.8	64.3	66.1	67.6	67.8	66.7	68.7	66.8	68.2
72.2	64.9	67.1	67.8	71.1	67.2	67.5	67.3	65.1	67.7	65.3	67.2	68.3	65.6	67.1	67.4	66.9	67.4	68.2	68.9	65.2	68.1	67.1	67.4	68.9	70.3	67.3	69.8	65.6	68.0	65.7	68.2	68.1	68.7	67.2	63.3	70.5	61.0	63.8	69.1	69.2	63.6	64.0	67.3	68.2	66.9	65.8	68.0	66.8	67.2
70.8	65.4	67.2	68.6	70.9	66.6	67.6	66.7	65.0	66.6	66.5	66.1	67.2	65.8	67.4	67.3	67.0	67.4	68.2	68.9	65.1	68.9	68.0	68.3	69.2	69.8	67.5	69.1	66.8	68.1	66.6	68.2	68.0	68.2	67.6	62.7	69.7	61.6	64.2	68.9	69.1	64.2	65.1	66.2	68.4	67.6	67.5	67.3	66.7	68.7
70.4	65.4	63.8	67.9	70.8	68.2	67.9	67.9	68.0	66.3	66.1	67.4	68.2	67.1	67.3	67.0	68.2	66.4	68.3	69.0	65.0	70.0	68.1	66.4	68.5	69.4	64.9	68.1	67.2	68.1	66.4	68.3	68.5	68.8	68.5	63.3	68.2	59.8	64.3	67.8	68.3	60.5	65.0	66.7	68.1	67.3	67.1	68.2	66.1	67.9
71.4	65.4	66.8	67.5	70.8	66.8	67.2	67.2	66.0	67.3	65.4	67.2	67.4	66.7	67.5	67.3	65.9	67.3	68.3	69.0	64.9	68.5	67.4	68.9	67.5	67.7	65.7	69.0	66.8	68.5	66.3	68.3	68.9	68.8	67.8	62.8	69.6	60.6	64.4	67.4	66.6	61.6	64.9	67.2	67.0	67.0	66.5	68.0	67.6	67.6
70.8	65.8	67.2	67.4	71.1	67.0	67.1	67.9	69.1	66.3	66.0	67.9	69.1	65.3	67.0	68.1	66.9	67.1	68.5	68.9	64.9	68.3	67.2	67.3	68.5	67.2	66.6	68.4	68.1	68.8	64.6	68.5	68.6	68.2	66.3	64.3	68.5	60.2	64.6	67.5	67.0	64.0	64.0	67.7	68.3	68.1	66.6	67.9	67.2	68.0
72.5	64.7	67.4	67.4	71.2	67.2	67.9	66.8	65.5	67.4	66.7	68.6	66.7	66.0	66.8	67.2	67.4	68.3	68.4	68.8	65.0	67.4	67.8	65.5	67.4	66.2	66.4	68.3	67.1	68.9	64.9	68.4	68.2	68.2	68.3	64.2	70.7	62.4	65.5	67.8	66.1	64.2	64.2	67.5	68.2	67.4	67.3	69.0	67.0	68.7
71.9	65.0	67.6	67.1	70.9	68.2	67.8	67.1	65.9	66.7	64.6	67.8	67.0	67.2	68.4	67.4	66.8	67.7	68.3	68.9	65.4	67.2	67.8	67.5	68.8	68.3	66.2	68.3	67.1	68.6	65.1	68.3	68.9	68.3	67.8	62.8	70.3	62.2	65.7	69.0	66.8	66.3	63.5	66.2	68.3	66.4	65.5	68.6	67.4	67.6
72.5	65.4	68.2	67.3	71.6	68.4	68.6	67.7	65.4	66.3	65.7	68.5	68.2	68.1	68.1	67.7	68.1	68.0	68.3	70.2	65.5	69.2	68.9	67.5	69.0	68.3	64.5	68.2	67.4	67.4	66.1	68.3	68.2	69.1	68.7	63.1	69.4	62.8	65.6	67.9	67.5	67.4	64.5	66.6	68.3	67.9	66.5	69.1	66.9	67.9
72.7	65.0	67.9	67.9	71.1	68.7	68.3	66.9	66.7	65.9	66.8	68.0	68.0	67.4	67.3	66.8	68.8	66.5	68.2	70.7	65.1	68.5	67.2	68.5	69.2	68.1	65.6	69.1	67.5	68.3	65.6	68.2	68.7	67.9	68.3	62.7	70.4	62.7	65.5	68.5	68.1	66.9	64.6	65.8	68.2	67.5	66.9	69.3	67.2	68.2
72.9	65.7	68.5	68.2	71.9	69.0	67.5	67.5	65.1	68.1	67.0	68.2	68.8	67.6	67.5	68.1	68.5	67.4	68.1	68.5	65.0	69.4	68.3	66.7	69.8	67.8	67.7	68.5	68.0	67.6	66.0	68.1	68.4	68.0	68.8	62.8	70.9	62.7	66.0	66.4	66.9	66.4	64.2	66.7	68.3	66.8	67.8	69.0	66.6	68.4
72.9	65.3	68.2	68.3	71.3	67.8	67.4	68.4	66.0	67.9	66.1	68.1	69.7	68.8	66.8	68.2	67.9	67.5	67.9	69.8	64.9	69.1	68.8	65.9	70.1	69.0	66.4	68.8	67.9	67.9	63.6	67.9	68.8	68.6	67.9	64.6	71.0	63.1	65.3	67.1	68.8	66.0	64.5	67.3	67.5	67.4	67.2	68.8	67.3	68.3
73.1	64.7	68.3	68.0	70.6	68.0	67.4	67.6	65.8	69.2	65.4	67.4	68.5	67.8	67.3	67.1	67.2	66.5	67.7	69.4	65.0	68.4	67.6	67.0	68.2	69.8	68.1	67.8	67.7	68.9	64.9	67.7	68.5	68.0	67.5	65.1	71.7	62.6	65.4	66.9	68.9	65.3	65.6	66.3	68.1	66.4	65.9	68.1	67.8	68.5
70.9	64.6	68.4	67.8	70.1	68.7	68.3	66.9	66.7	67.8	66.1	68.4	67.7	67.1	67.0	68.5	68.2	67.1	67.6	69.4	65.3	67.8	68.1	67.4	68.8	68.2	67.9	68.7	67.6	68.0	67.1	67.6	69.5	68.6	68.5	63.4	68.6	62.6	64.3	68.3	67.1	65.9	65.3	65.2	67.9	67.7	66.1	68.5	67.7	68.2
70.9	65.0	70.5	69.2	71.4	67.4	68.1	67.1	66.0	68.7	67.4	67.6	67.4	67.9	66.7	68.1	67.4	67.3	67.6	71.7	65.5	66.9	69.3	67.7	68.3	67.7	66.5	68.1	66.8	67.9	67.2	67.6	69.3	68.6	68.8	63.7	69.5	62.5	64.8	70.2	67.4	67.6	66.1	64.7	67.4	66.4	67.8	69.3	67.6	68.8
71.6	64.5	69.4	67.3	71.2	67.2	68.0	67.0	66.1	69.3	67.2	67.9	67.0	67.4	67.2	68.4	68.2	68.8	68.0	70.9	65.1	64.8	67.6	67.5	69.0	68.2	68.3	68.1	66.8	68.4	66.2	68.0	68.8	67.3	70.2	63.1	70.1	62.8	65.4	68.1	68.2	67.9	65.2	64.6	67.9	67.1	68.1	67.8	67.6	68.5
71.4	65.4	69.8	67.2	72.0	67.6	66.5	68.1	66.1	69.9	68.2	67.9	67.4	67.6	67.6	68.4	68.4	66.6	68.1	70.9	64.7	63.3	68.3	68.7	69.1	70.0	68.9	69.2	67.6	67.5	66.8	68.1	69.7	67.2	68.2	63.5	70.5	62.6	65.3	69.4	69.9	67.4	65.3	65.0	67.9	67.3	69.4	68.3	67.4	67.9
71.2	65.3	69.4	67.1	70.6	67.0	66.2	67.6	65.2	68.1	68.0	68.3	68.4	67.1	67.2	68.1	67.3	67.1	68.2	68.9	64.4	62.7	68.3	67.7	69.4	69.8	68.3	68.3	67.7	68.2	66.3	68.2	68.6	67.5	67.8	63.8	71.7	62.6	66.2	69.2	68.9	68.2	64.4	65.0	67.5	66.8	68.9	68.0	68.0	67.2
71.4	65.4	67.2	67.6	70.8	66.7	65.9	68.4	66.2	67.4	67.9	67.6	67.7	66.5	67.5	68.5	66.6	66.1	68.1	69.8	64.3	63.0	68.4	69.0	70.0	70.0	66.3	69.5	68.3	67.4	67.1	68.1	69.1	66.9	67.9	63.5	71.2	60.4	65.1	69.5	69.6	67.0	64.1	65.7	67.7	65.8	69.2	67.5	66.8	67.1
71.2	65.0	67.9	67.8	71.7	68.0	66.5	67.7	66.4	68.3	66.4	68.7	68.4	65.8	67.6	68.8	67.3	68.1	68.4	69.5	64.2	66.0	67.2	69.8	68.9	69.6	67.4	68.7	68.4	68.5	67.9	68.4	69.2	67.1	67.8	63.2	70.9	60.3	65.7	70.1	68.3	66.0	63.9	65.9	68.6	66.7	66.7	68.5	67.7	68.3
69.8	65.6	66.9	68.3	71.5	67.7	65.9	68.2	65.8	68.0	65.8	67.7	67.5	65.8	67.0	68.5	67.1	66.8	68.5	69.6	64.2	67.4	68.7	69.4	69.3	69.0	66.4	68.5	68.7	67.7	67.3	68.5	68.5	69.6	67.8	62.2	69.8	58.2	64.6	67.5	67.7	66.5	64.2	66.2	68.6	66.4	65.9	68.3	67.5	66.7
69.6	65.8	66.6	69.6	71.8	67.2	66.3	68.5	66.5	69.0	66.8	68.7	67.5	66.1	67.8	68.7	67.0	65.4	68.9	70.4	64.3	67.7	68.4	69.7	68.8	69.1	67.3	69.1	67.8	67.6	67.9	68.9	69.2	69.6	66.6	62.8	70.8	58.7	65.7	66.9	68.7	65.5	63.4	64.1	68.4	67.5	67.3	68.3	67.5	67.2
71.3	65.8	66.4	69.5	71.4	68.6	66.8	67.5	66.8	67.9	66.9	69.1	66.7	65.6	66.1	68.7	67.7	65.7	68.9	69.9	64.5	69.2	68.4	67.4	70.4	69.4	66.6	69.3	68.0	66.5	66.1	68.9	69.9	70.2	67.0	62.2	71.1	59.8	65.2	66.3	68.5	66.2	65.2	64.5	67.8	66.2	67.9	67.7	67.4	67.7
70.2	64.7	67.8	69.5	70.8	68.5	64.2	66.8	66.1	69.4	67.3	68.3	68.1	66.8	67.1	67.9	67.5	66.9	68.9	68.2	63.5	69.3	68.5	68.7	69.2	69.1	68.0	69.3	67.0	67.3	66.4	68.9	68.9	69.2	67.6	62.2	72.4	61.5	65.0	68.9	68.8	67.0	65.9	66.0	67.6	66.7	67.8	68.6	69.3	67.9
70.9	64.3	65.2	69.1	70.4	68.7	64.5	67.7	66.3	67.4	66.8	68.6	66.2	66.8	67.4	66.2	67.8	67.6	68.8	68.2	64.1	65.1	68.3	67.0	69.9	68.9	68.0	69.4	67.0	67.3	67.2	68.8	68.8	67.1	67.0	63.4	71.1	61.8	65.2	66.6	67.6	66.7	65.5	65.8	67.6	67.1	68.2	67.7	68.6	68.7
70.6	64.8	65.8	68.3	69.0	69.1	64.7	67.4	66.8	66.9	66.5	68.5	64.1	67.6	67.5	67.4	67.6	67.8	68.6	67.3	64.0	63.7	68.9	64.7	69.2	68.6	67.6	69.1	66.4	67.7	67.5	68.6	68.2	68.4	65.8	63.7	71.5	61.3	64.5	64.5	67.3	65.0	65.7	65.8	67.5	68.3	67.2	68.1	68.5	68.7
69.8	65.1	66.7	67.6	69.4	68.8	65.4	68.2	66.9	65.5	65.6	69.0	66.4	66.9	66.8	68.8	67.3	67.8	68.6	68.0	64.0	62.2	66.4	64.3	68.5	68.5	66.5	69.1	67.3	67.8	66.7	68.6	69.1	69.2	66.2	63.4	71.2	60.0	64.0	65.8	66.7	65.0	63.8	65.4	66.7	66.7	66.0	68.2	69.4	67.9
70.8	65.5	67.2	67.6	68.8	68.3	64.9	69.2	66.5	66.7	66.9	68.0	67.6	65.6	67.0	67.8	68.5	68.6	68.6	68.0	63.9	60.4	66.3	62.9	69.3	68.6	65.3	70.3	66.8	68.2	66.4	68.6	67.6	70.3	67.2	63.0	70.8	61.9	63.9	69.9	66.3	66.0	63.6	65.1	67.2	66.1	67.5	68.4	69.2	68.0
70.6	65.9	67.0	68.4	67.9	68.5	64.0	68.2	67.2	67.5	67.5	66.9	67.0	67.3	67.8	67.0	68.0	67.2	68.5	67.6	63.6	62.1	66.9	63.7	68.7	68.2	67.2	69.6	66.5	67.4	66.5	68.5	67.7	69.4	67.3	62.8	70.3	61.9	63.1	67.1	67.1	65.7	63.6	64.2	67.7	65.8	68.3	69.4	69.4	68.7
70.8	65.8	66.9	67.8	67.5	68.0	64.9	67.4	67.3	67.2	66.9	66.9	66.0	66.9	67.0	67.4	66.9	66.2	68.4	67.3	63.7	62.8	67.4	63.6	68.6	69.0	67.6	69.6	67.1	67.2	66.1	68.4	68.7	69.1	66.4	63.7	71.0	62.3	64.2	67.4	68.2	65.8	64.1	65.0	66.9	66.4	68.1	69.2	68.9	67.5
70.3	65.7	64.7	68.6	67.6	69.2	65.2	68.0	66.3	67.4	67.1	68.2	66.0	66.2	67.2	67.6	67.5	65.1	68.0	67.2	63.9	64.5	67.3	63.8	69.1	69.0	66.8	69.2	65.7	66.9	66.4	68.0	68.4	69.4	66.4	62.6	70.6	62.4	64.4	65.8	67.4	65.5	64.8	65.1	68.0	66.7	67.8	68.8	68.7	66.6
71.1	66.1	66.5	67.4	67.3	68.5	65.2	68.6	66.8	67.3	66.3	66.9	65.6	67.4	67.3	69.3	67.3	65.3	68.2	66.9	64.0	64.3	68.5	64.0	69.8	68.4	67.5	69.1	66.2	66.4	66.7	68.2	68.9	70.2	65.1	62.4	71.0	61.0	63.6	66.8	66.5	65.9	63.5	63.7	68.3	67.4	67.0	68.3	68.3	66.6
71.0	66.3	66.5	68.2	66.2	69.4	64.6	68.7	67.1	66.1	67.1	67.2	66.6	67.4	65.4	69.1	67.7	66.0	68.2	66.2	63.7	63.8	67.3	63.4	69.1	68.2	66.2	68.9	66.7	66.9	66.1	68.2	67.9	69.8	66.0	62.8	71.5	61.3	64.4	65.5	67.2	66.8	65.3	62.9	67.9	66.5	67.9	68.1	68.0	67.3
70.4	66.0	68.6	68.3	67.8	70.4	65.1	68.9	67.4	66.3	67.6	67.7	66.7	67.8	67.4	69.5	67.1	67.0	68.2	65.8	64.0	64.0	67.8	65.0	69.0	68.5	66.8	69.0	66.9	66.5	67.3	68.2	68.8	70.8	65.2	62.6	71.3	61.5	64.7	66.3	67.6	66.7	64.7	62.8	67.7	67.4	68.1	67.8	67.8	66.9
71.2	66.0	66.6	68.4	68.2	69.4	64.7	67.4	67.2	66.6	67.3	67.1	66.5	67.7	67.4	69.3	67.9	67.3	68.3	67.4	63.9	63.1	67.6	65.0	69.0	68.6	66.5	69.0	66.5	67.2	66.9	68.3	68.6	70.3	66.1	63.0	69.7	61.1	64.3	66.8	68.2	66.7	65.3	61.2	67.8	66.9	67.7	69.3	67.7	67.3
71.3	65.0	66.1	67.5	66.9	69.4	64.7	66.7	67.4	67.2	67.9	67.3	67.6	67.0	67.0	69.3	68.0	66.9	68.4	67.3	63.8	64.2	66.8	64.3	69.2	68.8	66.7	69.5	65.7	68.0	67.2	68.4	68.6	69.2	66.2	61.9	71.0	61.1	64.1	66.7	67.3	66.0	64.3	62.5	68.4	67.4	68.8	68.9	67.8	67.7
70.9	64.5	65.7	67.6	68.3	69.5	64.1	67.3	67.9	66.0	67.4	67.9	67.1	67.8	67.7	69.2	67.8	66.5	68.3	66.7	63.6	64.4	67.8	64.7	69.8	68.8	66.6	69.1	65.8	67.2	68.1	68.3	68.2	69.7	66.7	61.4	71.3	60.0	62.9	69.1	68.2	66.5	63.3	61.7	69.1	68.5	68.4	68.6	68.0	68.2
72.6	63.8	65.6	68.0	69.3	69.6	63.9	66.9	67.4	65.1	66.8	68.1	66.4	67.1	67.4	69.2	67.7	66.5	68.3	66.2	63.7	66.1	68.2	64.6	69.1	68.8	65.6	69.4	65.2	67.4	67.7	68.3	68.9	68.7	67.9	62.3	69.6	61.1	64.1	67.4	67.7	66.8	63.4	63.1	69.2	68.4	67.5	69.1	67.9	68.5
72.5	65.3	66.8	67.7	68.2	69.0	64.8	67.4	67.2	66.3	67.1	67.5	66.3	66.9	67.3	68.1	67.3	66.0	68.2	66.0	63.5	67.0	68.0	65.1	70.3	68.6	66.0	69.1	66.5	68.1	67.8	68.2	69.2	68.2	67.5	62.8	70.1	61.9	63.5	67.1	68.5	67.0	64.1	62.2	68.5	67.9	68.3	69.2	68.1	67.2
71.0	65.1	63.2	67.5	68.7	69.8	64.8	67.3	66.9	66.8	67.6	68.5	65.7	65.1	67.4	67.4	68.4	67.2	68.2	64.9	63.6	67.0	67.6	65.4	69.4	68.4	64.4	68.3	65.7	67.2	68.2	68.2	68.9	68.9	66.5	61.4	71.2	61.8	64.5	68.1	68.0	66.2	64.7	64.1	68.5	69.3	68.6	68.4	68.5	67.0
71.0	64.2	64.2	69.3	68.8	69.1	64.6	67.9	65.9	65.8	67.9	67.9	64.7	65.3	67.5	68.8	68.0	66.1	68.0	64.8	63.8	67.8	68.5	65.6	68.6	67.5	65.5	69.3	65.3	67.0	68.1	68.0	69.1	68.3	68.2	60.8	70.9	61.2	64.7	69.7	68.0	66.6	66.2	60.5	67.8	67.4	68.6	69.0	68.0	66.6
70.8	64.7	64.2	68.5	67.2	68.1	66.0	67.6	66.7	67.8	67.1	67.7	65.1	65.3	68.4	69.0	67.9	64.9	68.0	63.7	64.3	67.0	67.2	64.3	69.8	67.8	65.8	67.9	65.6	66.2	68.0	68.0	69.2	68.3	68.0	60.6	69.8	62.2	64.5	65.6	67.9	66.5	65.8	59.6	68.0	68.8	67.9	68.3	67.7	65.8
71.5	65.3	63.2	69.3	69.5	67.7	63.5	67.7	66.7	67.8	66.9	67.2	65.7	65.6	67.8	69.4	68.2	65.2	68.1	64.0	63.3	66.8	67.5	63.6	69.7	67.5	65.4	67.9	64.9	67.4	67.9	68.1	69.0	68.3	66.6	61.1	70.1	62.6	63.6	66.9	67.9	66.5	66.2	60.2	67.2	67.6	67.7	67.7	67.0	66.1
70.6	65.2	63.5	69.5	69.2	68.6	64.2	67.9	66.9	67.3	67.5	67.6	66.2	66.9	66.6	68.8	68.2	66.9	67.9	65.1	63.1	66.7	68.0	63.9	69.4	67.5	65.7	67.0	65.2	66.9	67.3	67.9	69.2	68.3	66.2	60.9	70.4	62.7	63.8	65.8	68.0	66.1	66.3	60.9	66.7	67.0	68.6	67.7	66.7	65.8
70.3	65.7	64.3	68.6	68.2	67.9	62.7	67.4	66.9	67.5	66.4	66.8	65.1	66.8	67.5	68.6	68.2	67.1	67.7	64.0	62.7	66.1	67.2	64.0	69.4	67.4	64.4	67.3	65.5	66.6	67.8	67.7	69.3	68.1	64.1	60.8	70.4	62.3	63.1	65.8	67.9	66.3	65.4	59.3	66.4	67.1	68.0	68.0	66.4	66.2
68.2	64.9	63.3	69.5	66.9	67.9	61.7	67.8	67.0	68.1	67.7	67.9	65.4	66.5	67.5	68.7	67.8	66.1	67.8	63.5	62.2	65.3	68.6	64.3	68.5	67.5	65.1	67.0	66.2	67.3	68.3	67.8	69.4	67.1	64.5	60.4	70.5	62.5	63.2	65.9	68.5	65.4	65.8	60.6	66.5	69.1	68.7	68.2	66.5	66.6
66.5	65.0	62.6	69.9	67.2	67.3	62.6	66.9	66.9	68.3	66.8	66.4	65.4	66.6	67.6	68.2	68.3	66.2	67.9	63.2	62.7	65.0	66.8	64.0	68.9	68.0	65.3	67.4	65.1	67.5	67.7	67.9	69.3	66.5	65.6	60.2	70.0	62.9	63.7	66.0	67.4	65.2	67.1	60.7	67.5	68.5	67.2	67.5	66.2	66.2
66.7	65.1	62.5	69.2	65.9	68.0	63.6	67.4	67.7	68.6	66.8	66.0	65.8	65.6	67.6	68.2	67.9	67.2	67.8	62.3	63.1	65.7	65.6	64.9	69.5	67.2	65.2	67.5	64.5	67.3	67.2	67.8	68.8	67.9	64.1	60.8	70.3	62.1	64.7	65.4	66.8	65.2	66.4	59.6	67.5	67.9	67.6	67.5	64.5	66.3
66.6	65.0	59.3	69.2	69.1	68.4	62.6	68.0	67.7	68.6	67.1	66.8	65.3	65.1	67.1	68.1	67.7	67.6	67.6	63.1	62.3	64.9	66.8	64.4	69.0	68.1	65.5	68.3	64.4	67.4	68.1	67.6	68.9	67.7	63.3	61.3	69.8	62.4	63.6	66.5	65.8	65.4	65.4	60.1	67.9	68.0	67.4	68.1	63.0	66.7
68.9	65.7	59.9	70.0	68.5	68.6	64.0	67.7	67.4	67.3	67.5	67.5	65.0	64.2	68.0	68.7	67.2	67.5	67.4	63.2	63.1	64.5	67.2	64.7	69.8	68.5	62.1	68.7	63.7	67.8	68.4	67.4	68.8	68.1	63.0	61.2	69.3	61.7	63.8	68.0	66.0	64.8	65.5	60.2	66.8	68.7	68.4	68.0	63.9	66.7
68.7	65.8	62.0	70.0	68.8	68.6	63.3	67.7	67.9	66.5	66.6	67.6	64.5	64.4	67.6	68.5	66.9	68.1	67.3	63.7	62.8	63.3	64.1	65.2	70.0	68.3	63.0	69.1	63.8	67.6	68.0	67.3	69.2	67.5	62.5	60.9	70.2	60.1	63.8	67.6	67.1	65.5	65.8	59.1	67.3	67.8	67.1	67.9	65.4	66.5
69.7	66.0	62.0	69.1	69.4	67.9	63.4	68.2	66.3	66.2	66.8	67.1	64.5	63.6	68.4	67.7	66.4	67.7	67.3	63.6	62.9	64.3	65.4	64.7	70.3	68.4	62.5	67.1	64.7	67.1	67.5	67.3	69.3	68.4	63.9	61.0	69.4	60.0	62.1	67.7	66.3	65.8	64.6	59.3	67.7	67.3	67.2	68.9	65.6	67.1
70.3	64.9	62.7	69.6	68.8	68.4	63.2	67.9	66.9	65.5	66.2	67.5	64.7	64.1	68.0	67.2	66.6	65.9	67.2	61.5	62.5	64.5	66.3	64.8	70.3	67.7	60.8	67.3	64.3	66.7	67.8	67.2	68.9	67.5	63.5	61.5	66.5	59.3	63.1	65.7	66.3	65.3	64.3	60.6	67.5	67.5	66.6	68.3	66.4	65.6
70.0	65.0	62.0	70.2	69.2	67.8	62.7	67.1	66.6	65.0	65.7	67.8	64.6	65.8	68.0	67.8	66.9	65.7	67.4	63.0	62.4	65.0	66.1	63.5	68.6	67.1	61.7	68.3	64.3	69.4	68.0	67.4	68.7	67.9	63.8	62.8	68.5	58.7	61.7	67.5	66.0	65.1	66.2	60.6	67.7	67.3	66.1	68.5	66.6	65.7
70.8	64.8	62.5	69.7	68.3	68.6	63.7	67.4	66.3	65.4	66.7	67.4	64.8	64.6	67.5	69.0	67.4	66.8	67.2	63.0	62.9	65.0	67.2	63.3	70.5	67.7	62.6	69.0	64.3	64.2	68.1	67.2	67.1	67.5	60.8	61.9	69.6	58.8	61.4	67.7	66.8	64.5	64.2	59.6	67.1	67.6	67.3	67.7	66.0	65.9
71.3	65.2	60.6	69.4	69.4	67.7	64.2	68.2	66.6	64.9	66.7	67.2	65.4	65.3	67.0	67.5	67.5	65.9	67.2	63.8	63.5	64.3	67.6	64.0	69.8	68.1	64.0	68.0	63.9	65.2	68.0	67.2	67.2	67.6	60.9	61.7	70.5	57.8	61.3	66.3	66.5	65.1	63.9	59.7	67.4	66.1	67.3	67.9	66.5	66.6
70.5	65.4	59.7	69.9	69.9	68.9	63.1	68.2	66.6	66.7	66.2	66.6	64.5	65.1	67.1	68.0	67.9	66.9	67.0	64.7	62.9	64.2	67.7	64.5	69.6	68.9	63.1	67.7	64.2	65.3	68.2	67.0	67.0	67.6	62.3	60.4	70.7	58.1	61.2	67.3	66.8	64.6	64.4	59.4	67.4	66.7	66.8	67.6	66.1	65.6
70.1	64.9	59.5	68.6	70.5	68.1	63.7	67.4	66.5	66.8	67.2	66.7	65.5	65.5	67.8	68.0	67.0	67.0	67.0	64.9	63.3	63.6	66.9	65.1	69.2	70.0	62.7	68.5	64.1	66.8	67.6	67.0	67.2	67.9	61.7	60.5	69.2	59.9	61.7	67.3	67.1	63.3	63.6	58.2	67.2	67.9	67.8	67.8	65.5	66.7
69.7	65.5	58.6	68.6	70.0	68.2	62.6	67.8	67.5	66.7	66.7	66.9	64.2	65.0	66.1	68.2	66.7	66.8	67.1	64.7	62.4	64.1	67.9	63.7	69.4	68.8	63.2	68.5	64.1	67.9	66.9	67.1	67.9	68.3	63.4	61.6	69.9	58.3	61.6	69.0	66.5	63.6	63.1	58.9	67.6	66.8	67.5	66.9	66.4	65.8
71.3	65.4	59.6	68.2	69.1	68.3	63.6	67.0	67.4	65.8	66.5	68.4	64.4	64.0	67.2	68.7	66.6	66.0	67.2	63.5	63.0	64.1	65.9	64.3	69.2	69.4	62.7	69.1	63.4	68.2	66.6	67.2	68.5	68.3	63.2	61.8	70.2	60.5	61.9	67.2	67.5	64.0	63.9	57.6	67.7	66.7	67.3	66.8	66.0	65.5
70.5	65.9	60.1	69.2	70.2	67.7	62.9	68.0	68.4	65.8	66.0	66.6	64.2	64.3	67.9	68.2	66.6	66.2	67.2	63.2	63.0	64.1	67.1	64.9	70.0	69.7	63.1	68.6	63.1	67.9	67.3	67.2	67.7	69.2	63.0	61.7	70.7	60.8	61.8	66.4	68.0	61.6	65.3	58.4	66.4	67.4	66.4	67.8	65.6	65.8
69.1	65.5	59.3	69.1	71.3	66.9	61.6	68.4	67.9	65.4	66.7	66.7	64.7	64.6	68.7	67.4	67.0	65.0	67.2	63.0	62.0	62.6	67.5	65.5	70.3	68.6	62.4	67.4	61.7	67.8	67.8	67.2	67.6	68.4	63.0	61.3	70.5	60.3	63.0	65.9	68.4	62.5	65.3	56.3	67.1	68.1	67.4	66.9	64.8	64.6
68.8	65.7	60.4	68.4	70.5	67.1	62.7	67.2	67.4	65.3	66.6	67.1	64.0	64.6	68.2	67.6	66.2	65.4	67.2	62.3	62.9	63.3	65.0	65.3	70.4	68.4	60.5	67.5	62.0	66.6	67.4	67.2	67.6	68.6	62.5	60.7	70.1	61.0	63.0	68.5	68.0	62.0	64.1	48.2	67.8	67.6	67.4	66.1	64.7	65.7
67.8	65.6	62.0	67.6	69.7	68.1	62.2	67.8	67.3	66.2	65.7	67.0	63.5	64.4	67.4	67.5	66.9	65.6	67.0	62.5	62.9	64.8	66.7	63.7	69.7	67.2	61.1	67.5	62.4	65.5	67.5	67.0	67.2	68.4	62.9	57.6	68.8	60.3	62.9	66.6	67.0	61.2	64.1	50.8	66.9	66.7	66.4	66.8	65.5	65.9
69.8	65.5	60.8	67.9	69.7	67.2	63.6	68.4	66.8	64.8	66.3	66.7	64.3	64.9	67.4	68.4	67.3	65.8	67.1	60.6	63.3	64.9	67.4	64.1	70.2	66.7	61.7	67.8	61.6	63.7	66.7	67.1	67.8	68.8	61.2	57.9	68.0	61.5	61.0	65.1	66.1	62.1	63.4	54.5	67.4	66.9	67.0	67.4	64.7	65.6
69.9	65.3	60.3	68.0	70.4	67.5	62.3	68.7	66.4	65.5	66.8	67.3	63.5	64.1	67.1	68.6	67.9	65.8	67.0	62.0	62.9	64.4	67.2	65.5	69.8	67.0	61.1	68.4	62.1	65.8	67.5	67.0	68.9	69.0	62.3	59.0	70.1	60.9	60.9	65.4	67.0	62.7	64.0	50.8	68.1	67.5	67.0	68.4	64.7	62.9
69.4	64.8	59.3	68.0	70.1	68.3	61.8	67.2	67.0	64.2	68.1	67.8	63.2	63.4	66.9	68.5	67.8	64.1	67.2	62.7	62.7	65.2	67.2	65.5	68.5	66.9	61.0	67.9	61.7	66.0	67.6	67.2	68.6	69.3	62.8	59.1	68.5	61.9	62.2	65.1	66.3	62.9	64.4	50.2	68.2	68.1	68.6	67.2	64.6	64.0
70.5	64.7	60.0	69.0	71.2	67.6	60.6	67.8	67.0	64.9	67.1	66.9	63.9	63.8	66.6	68.4	67.6	64.5	67.0	63.2	62.1	64.6	67.1	63.9	69.0	66.2	61.6	67.3	62.4	67.6	67.2	67.0	68.6	69.8	63.1	60.5	68.7	61.4	62.4	65.4	65.9	61.6	64.2	49.9	67.2	67.3	68.2	68.0	65.2	60.5
70.8	65.0	60.7	68.6	72.2	68.0	58.8	67.6	67.7	65.5	67.2	66.8	64.5	64.1	67.5	69.1	66.3	64.6	67.0	62.9	60.8	64.6	67.1	63.4	69.8	67.2	62.3	68.4	63.2	67.7	67.0	67.0	69.4	68.8	63.2	60.1	68.8	59.5	61.6	65.5	66.8	62.4	63.3	49.7	67.2	67.9	68.2	68.0	63.6	62.5
70.0	65.0	58.3	68.2	72.3	68.2	55.3	68.4	67.5	64.6	65.8	66.5	64.2	64.5	67.6	68.4	67.1	64.7	67.0	62.9	59.1	64.4	67.4	64.9	69.9	67.5	58.5	67.5	62.9	67.5	66.9	67.0	68.0	69.5	62.1	60.2	68.3	60.1	61.9	65.8	67.0	61.9	64.1	49.5	66.7	67.2	67.1	68.7	64.4	64.2
71.1	65.0	59.5	66.1	70.6	68.6	52.5	68.1	67.1	64.8	66.3	67.3	65.4	64.2	67.6	69.3	67.0	65.7	67.1	63.2	57.7	65.2	67.5	64.8	69.4	66.2	60.2	67.5	63.2	67.8	67.7	67.1	68.1	69.7	63.1	60.1	70.8	61.3	62.3	65.8	65.9	61.5	63.4	51.2	67.4	67.8	67.6	67.6	64.6	64.7
71.2	64.8	58.8	68.1	70.9	68.2	53.7	68.7	67.4	65.3	67.0	66.9	65.6	65.1	67.4	67.0	67.2	64.1	66.8	64.0	58.5	64.9	67.2	64.5	69.4	67.8	60.1	68.1	63.4	67.5	67.4	66.8	69.2	68.8	63.0	60.4	70.7	59.8	62.1	66.7	67.6	62.0	64.1	52.3	67.8	67.9	68.2	67.2	65.0	64.4
[truncated: 15,984 more rows]
[truncated: 275 more columns]
