# Supplementary material for: Spatial-temporal hypergraph convolutional network for traffic forecasting
Source: PeerJ Comput Sci. 2023 Jul 4;9:e1450. doi: 10.7717/peerj-cs.1450 (PMC10403163; doi:10.7717/peerj-cs.1450)
Supplement: Supplemental Information 1 — PEMSBAY contains the traffic speed on 325 road sensors in the Bay Area. In addition, the readings of all sensors deployed on the road are also aggregated into 5-minutes windows. It can be obtained from the URL: https://github.com/Azusa-Yuan/fc-gaga-torch/tree/main/datasets. PEMSM contains the traffic speed on 228 road sensors in the District 7 of California. It can be obtained from the URL: https://github.com/VeritasYin/STGCN_IJCAI-18/tree/master/dataset Each dataset can be obtained from the provided URL. Taking the PEMSBAY dataset as an example, we provide the executable source code, including the construction of hypergraph and the overall training process of hypergraph convolution neural network. [file peerj-cs-09-1450-s001.zip › experimentspemsbay/dual_hypergraph_convolution.py]

import math
import torch
import torch.nn as nn
import torch.nn.init as init

device = torch.device("cuda") if torch.cuda.is_available() else torch.device("cpu")
torch.set_default_tensor_type(torch.DoubleTensor)
# 使用消融实验证明线图和超图的作用，使用普通图和不使用线图的效果


class HyperGraphConvLayer(nn.Module):
    def __init__(self,input_feature, embedding_size, Lk):
        super(HyperGraphConvLayer, self).__init__()
        self.Lk = Lk
        self.theta = nn.Parameter(torch.DoubleTensor(input_feature, embedding_size))
        self.b = nn.Parameter(torch.DoubleTensor(1,embedding_size, 1, 1))
        self.reset_parameters()

    def reset_parameters(self):
        init.kaiming_uniform_(self.theta, a=math.sqrt(5))
        fan_in, _ = init._calculate_fan_in_and_fan_out(self.theta)
        bound = 1 / math.sqrt(fan_in)
        init.uniform_(self.b, -bound, bound)

    def forward(self, x):
        x_c = torch.einsum("nm,bitm->bitn", self.Lk, x)
        x_gc = torch.einsum("io,bitn->botn", self.theta, x_c) + self.b
        return torch.relu(x_gc + x)


class LineGraphConvLayer(nn.Module):
    def __init__(self,input_feature ,embedding_size, n_node, Lk):
        super(LineGraphConvLayer, self).__init__()
        self.Lk = Lk
        self.theta = nn.Parameter(torch.DoubleTensor(input_feature, embedding_size))
        self.Flatten = nn.Linear(self.Lk.shape[0], n_node)
        self.b = nn.Parameter(torch.DoubleTensor(1, embedding_size, 1, 1))
        self.reset_parameters()

    def reset_parameters(self):
        init.kaiming_uniform_(self.theta, a=math.sqrt(5))
        fan_in, _ = init._calculate_fan_in_and_fan_out(self.theta)
        bound = 1 / math.sqrt(fan_in)
        init.uniform_(self.b, -bound, bound)

    def forward(self, x):
        up_sampling_Lk = self.Flatten(self.Lk)
        x_c = torch.einsum("nm,bitm->bitm", up_sampling_Lk, x)
        x_gc = torch.einsum("io,bitm->botm", self.theta, x_c) + self.b
        return torch.relu(x_gc + x)


class DualChannelGraphConv(nn.Module):
    def __init__(self, input_feature, embedding_size, conv_output, n_node, hyper_graph_lap, line_graph_lap, dropout_rate):
        super(DualChannelGraphConv, self).__init__()
        self.hyper_graph_conv_layer1 = HyperGraphConvLayer(input_feature, embedding_size, hyper_graph_lap)
        self.hyper_graph_conv_layer2 = HyperGraphConvLayer(embedding_size, embedding_size, hyper_graph_lap)
        self.line_graph_conv_layer1 = LineGraphConvLayer(input_feature, embedding_size, n_node, line_graph_lap)
        self.line_graph_conv_layer2 = LineGraphConvLayer(embedding_size, embedding_size, n_node, line_graph_lap)
        self.conv_output = nn.Linear(2 * embedding_size, conv_output)

    def reset_parameters(self):
        init.kaiming_uniform_(self.theta, a=math.sqrt(5))
        fan_in, _ = init._calculate_fan_in_and_fan_out(self.theta)
        bound = 1 / math.sqrt(fan_in)
        init.uniform_(self.b, -bound, bound)

    def forward(self, x):
        x_hyper_embedding_layer_one = self.hyper_graph_conv_layer1(x)  # 交换学习信息,将区域与整体的信息结合起来
        x_line_embedding_layer_one = self.line_graph_conv_layer1(x)
        x_hyper_embedding_layer_output = self.hyper_graph_conv_layer2(x_line_embedding_layer_one)
        x_line_embedding_layer_output = self.line_graph_conv_layer2(x_hyper_embedding_layer_one)
        x_output = torch.cat([x_hyper_embedding_layer_output, x_line_embedding_layer_output], dim=1)
        x_output = x_output.permute(0, 2, 3, 1)
        x_output = self.conv_output(x_output)
        # x_output = x_output.reshape(x_output.shape[0], x_output.shape[1], -1)
        return x_output


class GraphConv(nn.Module):
    def __init__(self, input_feature, embedding_size, conv_output, graph_lap):
        super(GraphConv, self).__init__()
        self.graph_conv_layer1 = HyperGraphConvLayer(input_feature, embedding_size, graph_lap)
        self.graph_conv_layer2 = HyperGraphConvLayer(embedding_size, embedding_size, graph_lap)
        self.conv_output = nn.Linear(embedding_size, conv_output)

    def reset_parameters(self):
        init.kaiming_uniform_(self.theta, a=math.sqrt(5))
        fan_in, _ = init._calculate_fan_in_and_fan_out(self.theta)
        bound = 1 / math.sqrt(fan_in)
        init.uniform_(self.b, -bound, bound)

    def forward(self, x):
        x_1 = self.graph_conv_layer1(x)
        x_output = self.graph_conv_layer2(x_1)
        x_output = x_output.permute(0, 2, 3, 1)
        x_output = self.conv_output(x_output)
        # x_output = x_output.reshape(x_output.shape[0], x_output.shape[1], -1)
        return x_output


class HGraphConv(nn.Module):
    def __init__(self, input_feature, embedding_size, conv_output, hyper_graph_lap):
        super(HGraphConv, self).__init__()
        self.h_graph_conv_layer1 = HyperGraphConvLayer(input_feature, embedding_size, hyper_graph_lap)
        self.h_graph_conv_layer2 = HyperGraphConvLayer(embedding_size, embedding_size, hyper_graph_lap)
        self.conv_output = nn.Linear(embedding_size, conv_output)

    def reset_parameters(self):
        init.kaiming_uniform_(self.theta, a=math.sqrt(5))
        fan_in, _ = init._calculate_fan_in_and_fan_out(self.theta)
        bound = 1 / math.sqrt(fan_in)
        init.uniform_(self.b, -bound, bound)

    def forward(self, x):
        x_1 = self.h_graph_conv_layer1(x)
        x_output = self.h_graph_conv_layer2(x_1)
        x_output = x_output.permute(0, 2, 3, 1)
        x_output = self.conv_output(x_output)
        # x_output = x_output.reshape(x_output.shape[0], x_output.shape[1], -1)
        return x_output


class LGraphConv(nn.Module):
    def __init__(self, input_feature, embedding_size, conv_output, n_node, line_graph_lap):
        super(LGraphConv, self).__init__()
        self.l_graph_conv_layer1 = LineGraphConvLayer(input_feature, embedding_size, n_node, line_graph_lap)
        self.l_graph_conv_layer2 = LineGraphConvLayer(embedding_size, embedding_size, n_node, line_graph_lap)
        self.conv_output = nn.Linear(embedding_size, conv_output)

    def reset_parameters(self):
        init.kaiming_uniform_(self.theta, a=math.sqrt(5))
        fan_in, _ = init._calculate_fan_in_and_fan_out(self.theta)
        bound = 1 / math.sqrt(fan_in)
        init.uniform_(self.b, -bound, bound)

    def forward(self, x):
        x_1 = self.l_graph_conv_layer1(x)
        x_output = self.l_graph_conv_layer2(x_1)
        x_output = x_output.permute(0, 2, 3, 1)
        x_output = self.conv_output(x_output)
        # x_output = x_output.reshape(x_output.shape[0], x_output.shape[1], -1)
        return x_output


# input X shape, bitm[50，1，12，207]
# b 表示训练的批次大小，i 表示输入矩阵的特征个数， t 表示历史输入的时间序列长度， m 表示研究目标路网中包含多少个路段
# label Y shape, btm[50, 3, 207]
# b 表示训练的批次大小， t 表示将要预测的时间序列长度， m 表示研究目标路网中包含多少个路段
# 模拟输入输出测试模型是否可以调试
# x_fake = torch.Tensor(50, 1, 12, 207).to(device)
# hyper_graph_lap = construct_metrla_hyper_graph_laplacian(64)
# line_graph_lap = construct_metrla_line_graph_from_hyper_graph(64)
# n_node = x_fake.shape[3]
# dual_channel_graph_conv = DualChannelGraphConv(1, 32, n_node, hyper_graph_lap, line_graph_lap).to(device)
# x_predict = dual_channel_graph_conv(x_fake)
# print(x_predict.shape)
