# Supplementary material for: Spatial-temporal hypergraph convolutional network for traffic forecasting
Source: PeerJ Comput Sci. 2023 Jul 4;9:e1450. doi: 10.7717/peerj-cs.1450 (PMC10403163; doi:10.7717/peerj-cs.1450)
Supplement: Supplemental Information 1 — PEMSBAY contains the traffic speed on 325 road sensors in the Bay Area. In addition, the readings of all sensors deployed on the road are also aggregated into 5-minutes windows. It can be obtained from the URL: https://github.com/Azusa-Yuan/fc-gaga-torch/tree/main/datasets. PEMSM contains the traffic speed on 228 road sensors in the District 7 of California. It can be obtained from the URL: https://github.com/VeritasYin/STGCN_IJCAI-18/tree/master/dataset Each dataset can be obtained from the provided URL. Taking the PEMSBAY dataset as an example, we provide the executable source code, including the construction of hypergraph and the overall training process of hypergraph convolution neural network. [file peerj-cs-09-1450-s001.zip › experimentspemsbay/model_hyper_graph_transformer.py]

import torch.nn as nn
from dual_hypergraph_convolution import DualChannelGraphConv, GraphConv, LGraphConv, HGraphConv
from seq_transformer import SeqTransformerModel
from seq_transformer_fix_position import SeqTransformerModelFixPos
from seq_transformer_with_parameter import SeqTransformerModelWeight


class HyperGraphTransformer(nn.Module):
    def __init__(self, input_feature, embedding_size, conv_output_size, n_node, hyper_graph_lap, line_graph_lap,
                 hidden_size, filter_size, dropout_rate, n_layers, target_len):  # hidden_size为节点的倍数
        super(HyperGraphTransformer, self).__init__()
        self.SBlock = DualChannelGraphConv(input_feature, embedding_size, conv_output_size,
                                           n_node, hyper_graph_lap, line_graph_lap)
        self.TBlock = SeqTransformerModel(hidden_size, filter_size, dropout_rate, n_layers,target_len)
        self.output_layer = nn.Linear(hidden_size, hidden_size//conv_output_size)  # dual channel convolution, 乘2

    def forward(self, x_input, dec_inputs):
        enc_input = self.SBlock(x_input)
        src_dec_input = dec_inputs.unsqueeze(1).unsqueeze(1)
        dec_inputs = self.SBlock(src_dec_input)
        output = self.TBlock(enc_input, dec_inputs)
        return self.output_layer(output).squeeze()


class HyperGraphTransformerWeight(nn.Module):
    def __init__(self, input_feature, embedding_size, conv_output_size, n_node, hyper_graph_lap, line_graph_lap,
                 hidden_size, filter_size, dropout_rate, n_layers, target_len):  # hidden_size为节点的倍数
        super(HyperGraphTransformerWeight, self).__init__()
        self.SBlock = DualChannelGraphConv(input_feature, embedding_size, conv_output_size,
                                           n_node, hyper_graph_lap, line_graph_lap)
        self.TBlock = SeqTransformerModelWeight(hidden_size, filter_size, dropout_rate, n_layers,target_len)
        self.output_layer = nn.Linear(hidden_size, hidden_size//conv_output_size)  # dual channel convolution, 乘2

    def forward(self, x_input, dec_inputs):
        enc_input = self.SBlock(x_input)
        src_dec_input = dec_inputs.unsqueeze(1)
        dec_inputs = self.SBlock(src_dec_input)
        output, weight_enc = self.TBlock(enc_input, dec_inputs)
        return self.output_layer(output).squeeze(), weight_enc

class GraphTransformer(nn.Module):
    def __init__(self, input_feature, embedding_size, conv_output_size, graph_lap,
                 hidden_size, filter_size, dropout_rate, n_layers, target_len):  # hidden_size为节点的倍数
        super(GraphTransformer, self).__init__()
        self.SBlock = GraphConv(input_feature, embedding_size, conv_output_size, graph_lap)
        self.TBlock = SeqTransformerModel(hidden_size, filter_size, dropout_rate, n_layers,target_len)
        self.output_layer = nn.Linear(hidden_size, hidden_size//conv_output_size)  # dual channel convolution, 乘2

    def forward(self, x_input, dec_inputs):
        enc_input = self.SBlock(x_input)
        src_dec_input = dec_inputs.unsqueeze(1)
        dec_inputs = self.SBlock(src_dec_input)
        output = self.TBlock(enc_input, dec_inputs)
        return self.output_layer(output)


class HGraphTransformer(nn.Module):
    def __init__(self, input_feature, embedding_size, conv_output_size, hyper_graph_lap,
                 hidden_size, filter_size, dropout_rate, n_layers, target_len):  # hidden_size为节点的倍数
        super(HGraphTransformer, self).__init__()
        self.SBlock = HGraphConv(input_feature, embedding_size, conv_output_size, hyper_graph_lap)
        self.TBlock = SeqTransformerModel(hidden_size, filter_size, dropout_rate, n_layers,target_len)
        self.output_layer = nn.Linear(hidden_size, hidden_size//conv_output_size)  # dual channel convolution, 乘2

    def forward(self, x_input, dec_inputs):
        enc_input = self.SBlock(x_input)
        src_dec_input = dec_inputs.unsqueeze(1)
        dec_inputs = self.SBlock(src_dec_input)
        output = self.TBlock(enc_input, dec_inputs)
        return self.output_layer(output)


class LGraphTransformer(nn.Module):
    def __init__(self, input_feature, embedding_size, conv_output_size, n_node, line_graph_lap,
                 hidden_size, filter_size, dropout_rate, n_layers, target_len):  # hidden_size为节点的倍数
        super(LGraphTransformer, self).__init__()
        self.SBlock = LGraphConv(input_feature, embedding_size, conv_output_size, n_node, line_graph_lap)
        self.TBlock = SeqTransformerModel(hidden_size, filter_size, dropout_rate, n_layers,target_len)
        self.output_layer = nn.Linear(hidden_size, hidden_size//conv_output_size)  # dual channel convolution, 乘2

    def forward(self, x_input, dec_inputs):
        enc_input = self.SBlock(x_input)
        src_dec_input = dec_inputs.unsqueeze(1)
        dec_inputs = self.SBlock(src_dec_input)
        output = self.TBlock(enc_input, dec_inputs)
        return self.output_layer(output)


class HyperGraphTransformerFixPos(nn.Module):
    def __init__(self, input_feature, embedding_size, conv_output_size, n_node, hyper_graph_lap, line_graph_lap,
                 hidden_size, filter_size, dropout_rate, n_layers, target_len):  # hidden_size为节点的倍数
        super(HyperGraphTransformerFixPos, self).__init__()
        self.SBlock = DualChannelGraphConv(input_feature, embedding_size, conv_output_size,
                                           n_node, hyper_graph_lap, line_graph_lap)
        self.TBlock = SeqTransformerModelFixPos(hidden_size, filter_size, dropout_rate, n_layers,target_len)
        self.output_layer = nn.Linear(hidden_size, hidden_size//conv_output_size)  # dual channel convolution, 乘2

    def forward(self, x_input, dec_inputs):
        enc_input = self.SBlock(x_input)
        src_dec_input = dec_inputs.unsqueeze(1)
        dec_inputs = self.SBlock(src_dec_input)
        output = self.TBlock(enc_input, dec_inputs)
        return self.output_layer(output)


class TransformerModel(nn.Module):
    def __init__(self, conv_output_size, hidden_size, filter_size, dropout_rate, n_layers, target_len):
        # hidden_size为节点的倍数
        super(TransformerModel, self).__init__()
        self.TBlock = SeqTransformerModel(hidden_size, filter_size, dropout_rate, n_layers,target_len)
        self.output_layer = nn.Linear(hidden_size, hidden_size//conv_output_size)

    def forward(self, x_input, dec_inputs):
        x_input = x_input.permute(0, 2, 3, 1)
        enc_input = x_input.reshape(x_input.shape[0], x_input.shape[1], -1)
        output = self.TBlock(enc_input, dec_inputs)
        return self.output_layer(output)
