# Supplementary material for: Spatial-temporal hypergraph convolutional network for traffic forecasting
Source: PeerJ Comput Sci. 2023 Jul 4;9:e1450. doi: 10.7717/peerj-cs.1450 (PMC10403163; doi:10.7717/peerj-cs.1450)
Supplement: Supplemental Information 1 — PEMSBAY contains the traffic speed on 325 road sensors in the Bay Area. In addition, the readings of all sensors deployed on the road are also aggregated into 5-minutes windows. It can be obtained from the URL: https://github.com/Azusa-Yuan/fc-gaga-torch/tree/main/datasets. PEMSM contains the traffic speed on 228 road sensors in the District 7 of California. It can be obtained from the URL: https://github.com/VeritasYin/STGCN_IJCAI-18/tree/master/dataset Each dataset can be obtained from the provided URL. Taking the PEMSBAY dataset as an example, we provide the executable source code, including the construction of hypergraph and the overall training process of hypergraph convolution neural network. [file peerj-cs-09-1450-s001.zip › experimentspemsbay/Rebuild_HyperGraph.py]

import pandas as pd
import numpy as np
import torch
device = torch.device("cuda") if torch.cuda.is_available() else torch.device("cpu")

def get_hyperedges():
    graph_path = "./data/adj_text_format/HyperGraphPEMSBAY.txt"
    graph = pd.read_table(graph_path)
    graph_array = graph.columns.tolist()
    list_graph = graph_array[0]
    split_s = list_graph.split("], ")
    hyperedges = []
    for i in split_s:
        str_i = i.replace("[", "")
        str_final = str_i.replace("]", "")
        np_i = np.fromstring(str_final, dtype=int, sep=', ')
        hyperedges.append(np_i.tolist())
    return hyperedges


def construct_pemsbay_hyper_graph_laplacian(vertex_size=325):
    hyper_edges = get_hyperedges()
    correlation_matrix_H = np.zeros((vertex_size, len(hyper_edges)))
    vertex_degree_matrix_D = np.zeros(vertex_size)
    edge_degree_matrix_D = np.zeros(len(hyper_edges))
    hyper_edges_weight_matrix_W = np.ones(len(hyper_edges))  # 这里先默认所有的超边权重均为1
    identity_matrix_I = np.ones(vertex_size)
    for j in range(len(hyper_edges)):
        edge_degree_matrix_D[j] = len(hyper_edges[j])
    for node in range(vertex_size):
        for i in range(len(hyper_edges)):
            hyper_edge = hyper_edges[i]
            if node in hyper_edge:
                vertex_degree_matrix_D[node] += 1
                correlation_matrix_H[node][i] = 1
    H = np.mat(correlation_matrix_H)
    D_v_2 = np.mat(np.diag(np.power(vertex_degree_matrix_D, -0.5)))
    D_inv = np.mat(np.diag(np.power(edge_degree_matrix_D, -1)))
    W = np.mat(np.diag(hyper_edges_weight_matrix_W))
    I_m = np.mat(np.diag(identity_matrix_I))
    theta = D_v_2 * H * W * D_inv * H.transpose() * D_v_2
    Nor_hyper_graph_L = I_m - theta
    return torch.Tensor(Nor_hyper_graph_L).to(device)


def construct_pemsbay_line_graph_from_hyper_graph():
    hyper_edges = get_hyperedges()
    weight_matrix_line_graph = np.zeros((len(hyper_edges), len(hyper_edges)))
    for i in range(len(hyper_edges)):
        temp_i_hyper_edge = hyper_edges[i]
        for j in range(len(hyper_edges)):
            # 取出超边的交集与并集部分，计算线图的其权重,如果是本身，则权重为1，因为交集和并集都是自己
            inter_section = list(set(temp_i_hyper_edge).intersection(hyper_edges[j]))
            union_section = list(set(temp_i_hyper_edge).union(hyper_edges[j]))
            if inter_section:
                weight_matrix_line_graph[i][j] = len(inter_section) / len(union_section)
    D_hat = np.sum(weight_matrix_line_graph, 1)
    A_hat = np.mat(weight_matrix_line_graph)
    D_hat_2 = np.mat(np.diag(np.power(D_hat, -0.5)))
    line_graph_nor = D_hat_2 * A_hat * D_hat_2
    return torch.Tensor(line_graph_nor).to(device)

print(construct_pemsbay_line_graph_from_hyper_graph())
print(construct_pemsbay_hyper_graph_laplacian())
