# Supplementary material for: Spatial-temporal hypergraph convolutional network for traffic forecasting
Source: PeerJ Comput Sci. 2023 Jul 4;9:e1450. doi: 10.7717/peerj-cs.1450 (PMC10403163; doi:10.7717/peerj-cs.1450)
Supplement: Supplemental Information 1 — PEMSBAY contains the traffic speed on 325 road sensors in the Bay Area. In addition, the readings of all sensors deployed on the road are also aggregated into 5-minutes windows. It can be obtained from the URL: https://github.com/Azusa-Yuan/fc-gaga-torch/tree/main/datasets. PEMSM contains the traffic speed on 228 road sensors in the District 7 of California. It can be obtained from the URL: https://github.com/VeritasYin/STGCN_IJCAI-18/tree/master/dataset Each dataset can be obtained from the provided URL. Taking the PEMSBAY dataset as an example, we provide the executable source code, including the construction of hypergraph and the overall training process of hypergraph convolution neural network. [file peerj-cs-09-1450-s001.zip › experimentspemsbay/seq_transformer_fix_position.py]

import math
import torch
import torch.nn as nn
import torch.nn.functional as F

device = torch.device("cuda") if torch.cuda.is_available() else torch.device("cpu")


def create_trg_self_mask(target_len):#序列掩盖，我们不能知道下一刻的信息
    # Prevent leftward information flow in self-attention.
    ones = torch.ones(target_len, target_len, dtype=torch.uint8)
    t_self_mask = torch.triu(ones, diagonal=1).unsqueeze(0)

    return t_self_mask.to(device)


class PositionalEncoding(nn.Module):
    def __init__(self, d_model, dropout=0.1, max_len=200):
        super(PositionalEncoding, self).__init__()
        self.dropout = nn.Dropout(p=dropout)

        pe = torch.zeros(max_len, d_model)
        position = torch.arange(0, max_len, dtype=torch.float).unsqueeze(1)
        div_term = torch.exp(torch.arange(0, d_model, 2).float() * (-math.log(10000.0) / d_model))
        pe[:, 0::2] = torch.sin(position * div_term)
        pe[:, 1::2] = torch.cos(position * div_term)
        pe = pe.unsqueeze(0).transpose(0, 1)
        self.register_buffer('pe', pe)

    def forward(self, x):
        '''
        x: [seq_len, batch_size, d_model]
        '''
        x = x + self.pe[:x.size(0), :]
        return self.dropout(x)


def initialize_weight(x):
    nn.init.xavier_uniform_(x.weight)
    if x.bias is not None:
        nn.init.constant_(x.bias, 0)


class MultiHeadAttention(nn.Module):
    def __init__(self, hidden_size, dropout_rate, head_size=8):
        super(MultiHeadAttention, self).__init__()

        self.head_size = head_size

        self.att_size = att_size = hidden_size // head_size
        self.scale = att_size ** -0.5

        self.linear_q = nn.Linear(hidden_size, head_size * att_size, bias=False)
        self.linear_k = nn.Linear(hidden_size, head_size * att_size, bias=False)
        self.linear_v = nn.Linear(hidden_size, head_size * att_size, bias=False)
        initialize_weight(self.linear_q)
        initialize_weight(self.linear_k)
        initialize_weight(self.linear_v)

        self.att_dropout = nn.Dropout(dropout_rate)

        self.output_layer = nn.Linear(head_size * att_size, hidden_size,
                                      bias=False)
        initialize_weight(self.output_layer)

    def forward(self, q, k, v, mask, cache=None):
        orig_q_size = q.size()

        d_k = self.att_size
        d_v = self.att_size
        batch_size = q.size(0)

        # head_i = Attention(Q(W^Q)_i, K(W^K)_i, V(W^V)_i)
        q = self.linear_q(q).view(batch_size, -1, self.head_size, d_k)
        if cache is not None and 'encdec_k' in cache:
            k, v = cache['encdec_k'], cache['encdec_v']
        else:
            k = self.linear_k(k).view(batch_size, -1, self.head_size, d_k)
            v = self.linear_v(v).view(batch_size, -1, self.head_size, d_v)

            if cache is not None:
                cache['encdec_k'], cache['encdec_v'] = k, v

        q = q.transpose(1, 2)                  # [b, h, q_len, d_k]
        v = v.transpose(1, 2)                  # [b, h, v_len, d_v]
        k = k.transpose(1, 2).transpose(2, 3)  # [b, h, d_k, k_len]

        # Scaled Dot-Product Attention.
        # Attention(Q, K, V) = softmax((QK^T)/sqrt(d_k))V
        q.mul_(self.scale)
        x = torch.matmul(q, k)  # [b, h, q_len, k_len]
        if mask is not None:
            x.masked_fill_(mask.unsqueeze(1).bool(), -1e9)#UserWorking
        x = torch.softmax(x, dim=3)
        x = self.att_dropout(x)
        x = x.matmul(v)  # [b, h, q_len, attn]

        x = x.transpose(1, 2).contiguous()  # [b, q_len, h, attn]
        x = x.view(batch_size, -1, self.head_size * d_v)

        x = self.output_layer(x)

        assert x.size() == orig_q_size
        return x


class FeedForwardNetwork(nn.Module):  # 经过multihead，需要加入前馈网络提取特征
    def __init__(self, hidden_size, filter_size, dropout_rate):
        super(FeedForwardNetwork, self).__init__()

        self.layer1 = nn.Linear(hidden_size, filter_size)
        self.relu = nn.ReLU()
        self.dropout = nn.Dropout(dropout_rate)
        self.layer2 = nn.Linear(filter_size, hidden_size)

        initialize_weight(self.layer1)
        initialize_weight(self.layer2)

    def forward(self, x):
        x = self.layer1(x)
        x = self.relu(x)
        x = self.dropout(x)
        x = self.layer2(x)
        return x


class EncoderLayer(nn.Module):  # 加入残差网络和正则化构建编码的layer
    def __init__(self, hidden_size, filter_size, dropout_rate):
        super(EncoderLayer, self).__init__()

        self.self_attention_norm = nn.LayerNorm(hidden_size, eps=1e-6)
        self.self_attention = MultiHeadAttention(hidden_size, dropout_rate)
        self.self_attention_dropout = nn.Dropout(dropout_rate)

        self.ffn_norm = nn.LayerNorm(hidden_size, eps=1e-6)
        self.ffn = FeedForwardNetwork(hidden_size, filter_size, dropout_rate)
        self.ffn_dropout = nn.Dropout(dropout_rate)

    def forward(self, x, mask):  # pylint: disable=arguments-differ
        y = self.self_attention_norm(x)
        y = self.self_attention(y, y, y, mask)
        y = self.self_attention_dropout(y)
        x = x + y

        y = self.ffn_norm(x)
        y = self.ffn(y)
        y = self.ffn_dropout(y)
        x = x + y
        return x


class DecoderLayer(nn.Module):
    def __init__(self, hidden_size, filter_size, dropout_rate):
        super(DecoderLayer, self).__init__()

        self.self_attention_norm = nn.LayerNorm(hidden_size, eps=1e-6)
        self.self_attention = MultiHeadAttention(hidden_size, dropout_rate)
        self.self_attention_dropout = nn.Dropout(dropout_rate)

        self.enc_dec_attention_norm = nn.LayerNorm(hidden_size, eps=1e-6)
        self.enc_dec_attention = MultiHeadAttention(hidden_size, dropout_rate)
        self.enc_dec_attention_dropout = nn.Dropout(dropout_rate)

        self.ffn_norm = nn.LayerNorm(hidden_size, eps=1e-6)
        self.ffn = FeedForwardNetwork(hidden_size, filter_size, dropout_rate)
        self.ffn_dropout = nn.Dropout(dropout_rate)

    def forward(self, x, enc_output, self_mask, i_mask, cache):
        y = self.self_attention_norm(x)
        y = self.self_attention(y, y, y, self_mask)
        y = self.self_attention_dropout(y)
        x = x + y

        if enc_output is not None:
            y = self.enc_dec_attention_norm(x)
            y = self.enc_dec_attention(y, enc_output, enc_output, i_mask,
                                       cache)
            y = self.enc_dec_attention_dropout(y)
            x = x + y

        y = self.ffn_norm(x)
        y = self.ffn(y)
        y = self.ffn_dropout(y)
        x = x + y
        return x


class Encoder(nn.Module):
    def __init__(self, hidden_size, filter_size, dropout_rate, n_layers):
        super(Encoder, self).__init__()

        encoders = [EncoderLayer(hidden_size, filter_size, dropout_rate)
                    for _ in range(n_layers)]
        self.layers = nn.ModuleList(encoders)

        self.last_norm = nn.LayerNorm(hidden_size, eps=1e-6)

    def forward(self, inputs, mask):
        encoder_output = inputs
        for enc_layer in self.layers:
            encoder_output = enc_layer(encoder_output, mask)
        return self.last_norm(encoder_output)


class Decoder(nn.Module):
    def __init__(self, hidden_size, filter_size, dropout_rate, n_layers):
        super(Decoder, self).__init__()

        decoders = [DecoderLayer(hidden_size, filter_size, dropout_rate)
                    for _ in range(n_layers)]
        self.layers = nn.ModuleList(decoders)

        self.last_norm = nn.LayerNorm(hidden_size, eps=1e-6)

    def forward(self, targets, enc_output, i_mask, t_self_mask, cache):
        decoder_output = targets
        for i, dec_layer in enumerate(self.layers):
            layer_cache = None
            if cache is not None:
                if i not in cache:
                    cache[i] = {}
                layer_cache = cache[i]
            decoder_output = dec_layer(decoder_output, enc_output,
                                       t_self_mask, i_mask, layer_cache)
        return self.last_norm(decoder_output)


class SeqTransformerModelFixPos(nn.Module):
    def __init__(self, hidden_size, filter_size, dropout_rate, n_layers, target_len):
        super(SeqTransformerModelFixPos, self).__init__()
        self.target_len = target_len
        self.learn_position = PositionalEncoding(hidden_size)
        self.encoder = Encoder(hidden_size, filter_size, dropout_rate, n_layers)
        self.decoder = Decoder(hidden_size, filter_size, dropout_rate, n_layers)

    def forward(self, enc_inputs, dec_inputs):
        src_enc_inputs = self.learn_position(enc_inputs)
        src_dec_inputs = self.learn_position(dec_inputs)
        enc_outputs = self.encoder(src_enc_inputs, None)
        seq_mask = create_trg_self_mask(self.target_len)
        dec_outputs = self.decoder(src_dec_inputs, enc_outputs, None, seq_mask, None)
        return dec_outputs


# x_fake = torch.Tensor(50, 2, 12, 207).to(device)
# y_fake = torch.Tensor(50, 2, 3, 207).to(device)
# enc_input = x_fake.permute(0, 2, 3, 1)
# enc_input = enc_input.reshape(enc_input.shape[0], enc_input.shape[1], -1)
# print(enc_input.shape)
# dec_input = y_fake.permute(0, 2, 3, 1)
# dec_input = dec_input.reshape(dec_input.shape[0], dec_input.shape[1], -1)
# print(dec_input.shape)
# hidden_size_fake = x_fake.shape[1] * x_fake.shape[3]
# filter_size_fake = 128
# output_size_fake = 128
# dropout_rate_fake = 0
# n_layers_fake = 4
# target_len_fake = 3
# transformer_model = SeqTransformerModel(hidden_size_fake, filter_size_fake, output_size_fake,
#                                         dropout_rate_fake, n_layers_fake, target_len_fake).to(device)
# transformer_model_output = transformer_model(enc_input, dec_input)
# print(transformer_model_output.shape)
