# Supplementary material for: Spatial-temporal hypergraph convolutional network for traffic forecasting
Source: PeerJ Comput Sci. 2023 Jul 4;9:e1450. doi: 10.7717/peerj-cs.1450 (PMC10403163; doi:10.7717/peerj-cs.1450)
Supplement: Supplemental Information 1 — PEMSBAY contains the traffic speed on 325 road sensors in the Bay Area. In addition, the readings of all sensors deployed on the road are also aggregated into 5-minutes windows. It can be obtained from the URL: https://github.com/Azusa-Yuan/fc-gaga-torch/tree/main/datasets. PEMSM contains the traffic speed on 228 road sensors in the District 7 of California. It can be obtained from the URL: https://github.com/VeritasYin/STGCN_IJCAI-18/tree/master/dataset Each dataset can be obtained from the provided URL. Taking the PEMSBAY dataset as an example, we provide the executable source code, including the construction of hypergraph and the overall training process of hypergraph convolution neural network. [file peerj-cs-09-1450-s001.zip › experimentspemsbay/train_dual_hypergraph_model_pemsbay.py]

import random
import torch
import torch.nn as nn
import numpy as np
from sklearn.preprocessing import StandardScaler
from model_hypergraph_lstm import HyperGraphTransformerWeight
from utils2 import construct_pemsbay_hyper_graph_laplacian, construct_pemsbay_line_graph_from_hyper_graph
from utils import load_data, data_transform, evaluate_model_hyper_graph_transformer_weight, evaluate_metric_hyper_graph_transformer
from torch.utils.data import DataLoader, TensorDataset
torch.manual_seed(2333)
torch.cuda.manual_seed(2333)
np.random.seed(2333)
random.seed(2333)
torch.backends.cudnn.deterministic = True
device = torch.device("cuda") if torch.cuda.is_available() else torch.device("cpu")
data_path = "./data/pemsbay/Speed_325.csv"
save_path_raw = "./pretrain_model/pemsbay/model_pemsbay_HyperGCN_cluster"
day_slot = 288
n_train, n_val, n_test = 35, 5, 5
batch_size = 50
epochs = 50
lr = 1e-3
n_his = 12
n_pred = 3
n_cluster = 64
output_dim = 8
input_feature = 1
embedding_size = 64
conv_output = 8
n_node = 325
hidden_size = conv_output * n_node
filter_size = 512
dropout_rate = 0
n_layers = 6
target_len = 3
# hyper_graph_lap_np = np.load("./data/adj_text_format/hyper_graph_lap_pemsbay.npy")
# hyper_graph_lap = torch.Tensor(hyper_graph_lap_np).to(device)
# line_graph_lap_np = np.load("./data/adj_text_format/line_graph_lap_pemsbay.npy")
# line_graph_lap = torch.Tensor(line_graph_lap_np).to(device)
clusters = [4, 8, 16, 32, 64, 128, 256]
for n_cluster in clusters:
    save_path = save_path_raw + str(n_cluster) + ".pt"
    print(save_path)
    hyper_graph_lap = construct_pemsbay_hyper_graph_laplacian(n_clusters=n_cluster)
    line_graph_lap = construct_pemsbay_line_graph_from_hyper_graph(n_clusters=n_cluster)
    train, val, test = load_data(data_path, n_train * day_slot, n_val * day_slot)  # 2017年3月6日到4月30日 ,除去周末，40天
    scaler = StandardScaler()
    train = scaler.fit_transform(train)
    val = scaler.transform(val)
    test = scaler.transform(test)
    x_train, y_train = data_transform(train, n_his, n_pred, day_slot, device)
    x_val, y_val = data_transform(val, n_his, n_pred, day_slot, device)
    x_test, y_test = data_transform(test, n_his, n_pred, day_slot, device)
    train_data = TensorDataset(x_train, y_train)
    train_iter = DataLoader(train_data, batch_size, shuffle=True)
    val_data = TensorDataset(x_val, y_val)
    val_iter = DataLoader(val_data, batch_size)
    test_data = TensorDataset(x_test, y_test)
    test_iter = DataLoader(test_data, batch_size)

    loss = nn.MSELoss()
    best_model = HyperGraphTransformerWeight(input_feature=input_feature, embedding_size=embedding_size, conv_output_size=conv_output,
                                  n_node=n_node, hyper_graph_lap=hyper_graph_lap, line_graph_lap=line_graph_lap,
                                 output_size=target_len,drop=dropout_rate).to(device)
    best_model.load_state_dict(torch.load(save_path))
    MAE, MAPE,RMSE = evaluate_metric_hyper_graph_transformer(best_model, test_iter, scaler)
    print("HyperGraph_pemsbay_15min")
    print("test metric:", "\nMAE:", MAE,"\nMAPE:", MAPE, ", RMSE:", RMSE)
    # model = HyperGraphTransformerWeight(input_feature=input_feature, embedding_size=embedding_size, conv_output_size=conv_output,
    #                                     n_node=n_node, hyper_graph_lap=hyper_graph_lap, line_graph_lap=line_graph_lap,
    #                                     output_size=target_len,drop=dropout_rate).to(device)
    # optimizer = torch.optim.Adam(model.parameters(), lr=lr)
    # scheduler = torch.optim.lr_scheduler.StepLR(optimizer, step_size=5, gamma=0.7)
    # min_val_loss = np.inf
    # for epoch in range(1, epochs + 1):
    #     l_sum, n = 0.0, 0
    #     model.train()
    #     for x, y in train_iter:
    #         #print(x.shape)
    #         model_outputs, enc_weight_output = model(x)
    #         final_weight = enc_weight_output
    #         l_loss = loss(model_outputs, y)
    #         optimizer.zero_grad()
    #         l_loss.backward()
    #         optimizer.step()
    #         l_sum += l_loss.item() * y.shape[0]
    #         n += y.shape[0]
    #     scheduler.step()
    #     val_loss = evaluate_model_hyper_graph_transformer_weight(model, loss, val_iter)
    #     if val_loss < min_val_loss:
    #         min_val_loss = val_loss
    #         torch.save(model.state_dict(), save_path)
    #     print("epoch", epoch, ", train loss:", l_sum / n, ", validation loss:", val_loss)


# best_model = HyperGraphTransformerWeight(input_feature=input_feature, embedding_size=embedding_size, conv_output_size=conv_output,
#                               n_node=n_node, hyper_graph_lap=hyper_graph_lap, line_graph_lap=line_graph_lap,
#                              output_size=target_len).to(device)
# best_model.load_state_dict(torch.load(save_path))
# MAE, MAPE,RMSE = evaluate_metric_hyper_graph_transformer(best_model, test_iter, scaler)
# print("HyperGraph_pemsbay_15min")
# print("test metric:", "\nMAE:", MAE,"\nMAPE:", MAPE, ", RMSE:", RMSE)
'''./pretrain_model/pemsbay/model_pemsbay_HyperGCN_cluster4.pt
epoch 1 , train loss: 0.47660792501638116 , validation loss: 0.4033455031246814
epoch 2 , train loss: 0.2823524628874931 , validation loss: 0.3286378488346236
epoch 3 , train loss: 0.20824711714978233 , validation loss: 0.22141817347882767
epoch 4 , train loss: 0.15395257265813414 , validation loss: 0.1737942434854666
epoch 5 , train loss: 0.12959056937063612 , validation loss: 0.14978212732475263
epoch 6 , train loss: 0.11866472150323046 , validation loss: 0.13409590258492843
epoch 7 , train loss: 0.11288827944489613 , validation loss: 0.13027594191614963
epoch 8 , train loss: 0.10931112699113837 , validation loss: 0.12663905452197416
epoch 9 , train loss: 0.10672836998140166 , validation loss: 0.12221043648626698
epoch 10 , train loss: 0.10497839768646319 , validation loss: 0.12099371301136554
epoch 11 , train loss: 0.10371217064242128 , validation loss: 0.1209626039139643
epoch 12 , train loss: 0.10326059277156605 , validation loss: 0.12043705511340219
epoch 13 , train loss: 0.10295921016625544 , validation loss: 0.11931675607580533
epoch 14 , train loss: 0.10235290083013987 , validation loss: 0.11849058638326905
epoch 15 , train loss: 0.10211197755905463 , validation loss: 0.11794605822330992
epoch 16 , train loss: 0.10142734647760115 , validation loss: 0.11743864142969386
epoch 17 , train loss: 0.10122795944970683 , validation loss: 0.11693158283370819
epoch 18 , train loss: 0.10098161879956853 , validation loss: 0.1172487708440293
epoch 19 , train loss: 0.10075809067205735 , validation loss: 0.11633317324652123
epoch 20 , train loss: 0.10055438130405635 , validation loss: 0.11715305863055092
epoch 21 , train loss: 0.10019159602856421 , validation loss: 0.1164263738223181
epoch 22 , train loss: 0.10014280992406707 , validation loss: 0.11607790510674844
epoch 23 , train loss: 0.09988881097301855 , validation loss: 0.11622573626264904
epoch 24 , train loss: 0.09985616113519756 , validation loss: 0.11550959799290987
epoch 25 , train loss: 0.0997071377496945 , validation loss: 0.11552177775158354
epoch 26 , train loss: 0.09935166326816326 , validation loss: 0.11510971471706079
epoch 27 , train loss: 0.09915851943839192 , validation loss: 0.1151951832897109
epoch 28 , train loss: 0.099136865008928 , validation loss: 0.11488998550686666
epoch 29 , train loss: 0.09902502729134106 , validation loss: 0.11494932762084215
epoch 30 , train loss: 0.09891857795184915 , validation loss: 0.11475196175590041
epoch 31 , train loss: 0.09877916663449368 , validation loss: 0.11476865146976047
epoch 32 , train loss: 0.09866392020891712 , validation loss: 0.11442670039965964
epoch 33 , train loss: 0.0985955681924374 , validation loss: 0.11498059108149615
epoch 34 , train loss: 0.09855116683348117 , validation loss: 0.11447768419519792
epoch 35 , train loss: 0.09851885942977652 , validation loss: 0.11484423700938752
epoch 36 , train loss: 0.09828556489316909 , validation loss: 0.11433423823712967
epoch 37 , train loss: 0.0982628559863295 , validation loss: 0.11420093871701759
epoch 38 , train loss: 0.09822035648106739 , validation loss: 0.11450923024134665
epoch 39 , train loss: 0.09814219218078875 , validation loss: 0.11401954372952716
epoch 40 , train loss: 0.0981269858664522 , validation loss: 0.11413483974849703
epoch 41 , train loss: 0.09800768100108098 , validation loss: 0.11387130761375645
epoch 42 , train loss: 0.09795711504240556 , validation loss: 0.11390259738327009
epoch 43 , train loss: 0.0979147375454548 , validation loss: 0.11378852477007456
epoch 44 , train loss: 0.09790442457030116 , validation loss: 0.11386756118627557
epoch 45 , train loss: 0.09789935132587109 , validation loss: 0.11378526766703174
epoch 46 , train loss: 0.09784087524198155 , validation loss: 0.11378808054886921
epoch 47 , train loss: 0.0977807845300755 , validation loss: 0.11378805078261678
epoch 48 , train loss: 0.09774189562102382 , validation loss: 0.11360414826732526
epoch 49 , train loss: 0.09771023869691443 , validation loss: 0.11361543022442429
epoch 50 , train loss: 0.09768736035564747 , validation loss: 0.11368445086956253
./pretrain_model/pemsbay/model_pemsbay_HyperGCN_cluster8.pt
epoch 1 , train loss: 0.4597432165417964 , validation loss: 0.37681322499269926
epoch 2 , train loss: 0.25127823923981973 , validation loss: 0.2347477135584006
epoch 3 , train loss: 0.16441184463785707 , validation loss: 0.16839840235713885
epoch 4 , train loss: 0.13304256945242915 , validation loss: 0.1463798409589895
epoch 5 , train loss: 0.11972562780005047 , validation loss: 0.1326391167926371
epoch 6 , train loss: 0.11274467399631366 , validation loss: 0.12647513928587892
epoch 7 , train loss: 0.10917856142046138 , validation loss: 0.12443662020795132
epoch 8 , train loss: 0.10737805603257103 , validation loss: 0.12344826701965542
epoch 9 , train loss: 0.10614087287486332 , validation loss: 0.12316575654971902
epoch 10 , train loss: 0.10567174677988153 , validation loss: 0.12083921263071767
epoch 11 , train loss: 0.10444658447248362 , validation loss: 0.11964492574710169
epoch 12 , train loss: 0.10406121071953114 , validation loss: 0.11952609830051361
epoch 13 , train loss: 0.1037681223378926 , validation loss: 0.11904606405262066
epoch 14 , train loss: 0.10332322855467364 , validation loss: 0.1207520793063292
epoch 15 , train loss: 0.10297730111730405 , validation loss: 0.11848200924319632
epoch 16 , train loss: 0.10217484234411353 , validation loss: 0.11930777170157832
epoch 17 , train loss: 0.10184070197452814 , validation loss: 0.11875406598191414
epoch 18 , train loss: 0.10158635861547748 , validation loss: 0.1170551446140575
epoch 19 , train loss: 0.10115708012188157 , validation loss: 0.11687163419193328
epoch 20 , train loss: 0.10091143088013782 , validation loss: 0.1171255703853788
epoch 21 , train loss: 0.10039904943177183 , validation loss: 0.1161380300257114
epoch 22 , train loss: 0.10025668030623373 , validation loss: 0.11593567219564743
epoch 23 , train loss: 0.10006365787552418 , validation loss: 0.11607226686451645
epoch 24 , train loss: 0.09995297343671478 , validation loss: 0.11573742056040824
epoch 25 , train loss: 0.0997859001380106 , validation loss: 0.11630963823053546
epoch 26 , train loss: 0.09953888404811294 , validation loss: 0.11533374349025967
epoch 27 , train loss: 0.09937295425461606 , validation loss: 0.11503249290364007
epoch 28 , train loss: 0.0993193905936555 , validation loss: 0.11549995248885651
epoch 29 , train loss: 0.09911858101266541 , validation loss: 0.1149003637240273
epoch 30 , train loss: 0.09904146353423747 , validation loss: 0.11507051888886265
epoch 31 , train loss: 0.09884973384015674 , validation loss: 0.11472008816353665
epoch 32 , train loss: 0.09870722303803096 , validation loss: 0.114861213380065
epoch 33 , train loss: 0.09867118729589894 , validation loss: 0.11502076458967175
epoch 34 , train loss: 0.09859111702496073 , validation loss: 0.11442723295632853
epoch 35 , train loss: 0.09848680057712184 , validation loss: 0.11469975327432456
epoch 36 , train loss: 0.09829885835128738 , validation loss: 0.1143266965677119
epoch 37 , train loss: 0.09827414810362012 , validation loss: 0.11433278601312027
epoch 38 , train loss: 0.09817302704637242 , validation loss: 0.11424345911796807
epoch 39 , train loss: 0.09810811206044621 , validation loss: 0.11420149051964923
epoch 40 , train loss: 0.09805343185638117 , validation loss: 0.11396960659571419
epoch 41 , train loss: 0.09794139914050032 , validation loss: 0.11397573580168543
epoch 42 , train loss: 0.09793293055285045 , validation loss: 0.11399881381836932
epoch 43 , train loss: 0.09785173780006831 , validation loss: 0.11400113578196375
epoch 44 , train loss: 0.09787643764587256 , validation loss: 0.11384014779749961
epoch 45 , train loss: 0.09779488904681452 , validation loss: 0.11392547465604262
epoch 46 , train loss: 0.09771198404217683 , validation loss: 0.11392438041180777
epoch 47 , train loss: 0.09766380728597857 , validation loss: 0.11383395134168996
epoch 48 , train loss: 0.09764450649977702 , validation loss: 0.11397791311052059
epoch 49 , train loss: 0.09762621080102774 , validation loss: 0.11377480676329293
epoch 50 , train loss: 0.09757684198787314 , validation loss: 0.11394184530187892
./pretrain_model/pemsbay/model_pemsbay_HyperGCN_cluster16.pt
epoch 1 , train loss: 0.4795434176892905 , validation loss: 0.4107604510654435
epoch 2 , train loss: 0.2512909688610997 , validation loss: 0.25188485572785696
epoch 3 , train loss: 0.175130480885518 , validation loss: 0.18207411879647245
epoch 4 , train loss: 0.14008889369880012 , validation loss: 0.15348185786849874
epoch 5 , train loss: 0.12502223399651133 , validation loss: 0.13964993210660304
epoch 6 , train loss: 0.11485765779956934 , validation loss: 0.12723382196966906
epoch 7 , train loss: 0.10881414540854034 , validation loss: 0.12359605558083675
epoch 8 , train loss: 0.10665962706946727 , validation loss: 0.12143576449717228
epoch 9 , train loss: 0.10514843476818468 , validation loss: 0.12009907777205632
epoch 10 , train loss: 0.10418541391483108 , validation loss: 0.11937209427492204
epoch 11 , train loss: 0.1029912075359947 , validation loss: 0.11824154657972898
epoch 12 , train loss: 0.1024998638015879 , validation loss: 0.11795119165933006
epoch 13 , train loss: 0.10204291820213862 , validation loss: 0.11767078429429673
epoch 14 , train loss: 0.10170810056925499 , validation loss: 0.11684222700180641
epoch 15 , train loss: 0.10122943837594417 , validation loss: 0.1163324658282867
epoch 16 , train loss: 0.10069241903812115 , validation loss: 0.11598830107348712
epoch 17 , train loss: 0.10035344118721137 , validation loss: 0.11582439637846871
epoch 18 , train loss: 0.10017292023157852 , validation loss: 0.11544268317249674
epoch 19 , train loss: 0.09985723104895872 , validation loss: 0.11531203182784902
epoch 20 , train loss: 0.09968364691078306 , validation loss: 0.11528877108870007
epoch 21 , train loss: 0.09925320230765818 , validation loss: 0.11483061775393848
epoch 22 , train loss: 0.09908056620169439 , validation loss: 0.11457777002571358
epoch 23 , train loss: 0.09888516500321491 , validation loss: 0.1143261055972939
epoch 24 , train loss: 0.09871613670234174 , validation loss: 0.11439303095447496
epoch 25 , train loss: 0.09869581640382961 , validation loss: 0.11391332917096861
epoch 26 , train loss: 0.09824430151996429 , validation loss: 0.11396914081454419
epoch 27 , train loss: 0.09813676349133142 , validation loss: 0.11386196524272815
epoch 28 , train loss: 0.09805821926842828 , validation loss: 0.11370639172083903
epoch 29 , train loss: 0.09794614378851181 , validation loss: 0.11345252175765358
epoch 30 , train loss: 0.09782723431716753 , validation loss: 0.11347609787500575
epoch 31 , train loss: 0.0976034685201008 , validation loss: 0.11315150154644663
epoch 32 , train loss: 0.09759015527914496 , validation loss: 0.1130903834480182
epoch 33 , train loss: 0.09749150865337954 , validation loss: 0.11322424693807773
epoch 34 , train loss: 0.09744896924420206 , validation loss: 0.11297286598071678
epoch 35 , train loss: 0.09727532122453325 , validation loss: 0.11289074727638279
epoch 36 , train loss: 0.097147631912812 , validation loss: 0.11288880196119684
epoch 37 , train loss: 0.09708646150278186 , validation loss: 0.11272616358235964
epoch 38 , train loss: 0.09697733540687158 , validation loss: 0.11280150313058554
epoch 39 , train loss: 0.09694641123355496 , validation loss: 0.11260260543121928
epoch 40 , train loss: 0.09692965558278355 , validation loss: 0.11253313873330255
epoch 41 , train loss: 0.09676427504499353 , validation loss: 0.11253973615266695
epoch 42 , train loss: 0.096726040329512 , validation loss: 0.11259302886471965
epoch 43 , train loss: 0.09670103258086792 , validation loss: 0.11241135507455242
epoch 44 , train loss: 0.0966348883573184 , validation loss: 0.1124182765342793
epoch 45 , train loss: 0.09660222627244464 , validation loss: 0.112419851957918
epoch 46 , train loss: 0.09653331362169575 , validation loss: 0.11231712651847385
epoch 47 , train loss: 0.09646930235835796 , validation loss: 0.11239066908283132
epoch 48 , train loss: 0.09647919328051509 , validation loss: 0.11219749520138456
epoch 49 , train loss: 0.09642764483292753 , validation loss: 0.11249903073175146
epoch 50 , train loss: 0.0964143954994804 , validation loss: 0.11221462965071606
./pretrain_model/pemsbay/model_pemsbay_HyperGCN_cluster32.pt
epoch 1 , train loss: 0.46110549676098755 , validation loss: 0.31127582470778836
epoch 2 , train loss: 0.16874099685770738 , validation loss: 0.1525944061538642
epoch 3 , train loss: 0.12652481889262307 , validation loss: 0.1393597531276826
epoch 4 , train loss: 0.11948237779709284 , validation loss: 0.13262576475572585
epoch 5 , train loss: 0.11298931725460079 , validation loss: 0.12609330711203062
epoch 6 , train loss: 0.10882960298074562 , validation loss: 0.12595571496330707
epoch 7 , train loss: 0.10657192152838273 , validation loss: 0.12087549715179778
epoch 8 , train loss: 0.10398460711762832 , validation loss: 0.11834431526976646
epoch 9 , train loss: 0.1021083396626478 , validation loss: 0.11679038800162052
epoch 10 , train loss: 0.10134048455178164 , validation loss: 0.1170468299943507
epoch 11 , train loss: 0.1007250785340482 , validation loss: 0.11582440213890864
epoch 12 , train loss: 0.10021361938047883 , validation loss: 0.11565245336490437
epoch 13 , train loss: 0.09986043953280842 , validation loss: 0.11467215596178922
epoch 14 , train loss: 0.09973604784933834 , validation loss: 0.11443759398579532
epoch 15 , train loss: 0.09941898304163492 , validation loss: 0.11478743644203578
epoch 16 , train loss: 0.09867408990011187 , validation loss: 0.11387326766527572
epoch 17 , train loss: 0.09859832179346915 , validation loss: 0.11352753556144664
epoch 18 , train loss: 0.09835769219185199 , validation loss: 0.11402720068720501
epoch 19 , train loss: 0.09825854810684873 , validation loss: 0.11385691406055894
epoch 20 , train loss: 0.09805037669566805 , validation loss: 0.11349246536433363
epoch 21 , train loss: 0.09771196678639538 , validation loss: 0.11282826223932253
epoch 22 , train loss: 0.09752865130530328 , validation loss: 0.11330081710714596
epoch 23 , train loss: 0.09739501036844679 , validation loss: 0.11281533841265425
epoch 24 , train loss: 0.09725270736748769 , validation loss: 0.1124947830886737
epoch 25 , train loss: 0.09710041492334441 , validation loss: 0.11264654000063479
epoch 26 , train loss: 0.09679117629227685 , validation loss: 0.11240156225039383
epoch 27 , train loss: 0.09674483501194502 , validation loss: 0.11218622243159299
epoch 28 , train loss: 0.09652394613813595 , validation loss: 0.11232761818559639
epoch 29 , train loss: 0.09645982269041085 , validation loss: 0.1123918046380572
epoch 30 , train loss: 0.09634722573115855 , validation loss: 0.11217951479698553
epoch 31 , train loss: 0.09616498041451034 , validation loss: 0.1120230327873003
epoch 32 , train loss: 0.09607196556465912 , validation loss: 0.11199245818673502
epoch 33 , train loss: 0.09604679271156086 , validation loss: 0.11214688873322881
epoch 34 , train loss: 0.09598147368582007 , validation loss: 0.11168181535626763
epoch 35 , train loss: 0.09584661452551699 , validation loss: 0.11196140867393455
epoch 36 , train loss: 0.09570562668800554 , validation loss: 0.11180650438553559
epoch 37 , train loss: 0.09558908453972254 , validation loss: 0.1118151031268582
epoch 38 , train loss: 0.09557540589220104 , validation loss: 0.11170368410736703
epoch 39 , train loss: 0.09553142321736896 , validation loss: 0.11175425547786239
epoch 40 , train loss: 0.09544706557459012 , validation loss: 0.11153688492616419
epoch 41 , train loss: 0.09531914247448155 , validation loss: 0.11169781297783919
epoch 42 , train loss: 0.09527900728628028 , validation loss: 0.11156635437534551
epoch 43 , train loss: 0.09524352347625067 , validation loss: 0.1117685676937198
epoch 44 , train loss: 0.09522497753679247 , validation loss: 0.11153277085643902
epoch 45 , train loss: 0.09515768509327427 , validation loss: 0.11148121978130006
epoch 46 , train loss: 0.09507222853646252 , validation loss: 0.11168407408827878
epoch 47 , train loss: 0.09504806582998758 , validation loss: 0.11147305719635381
epoch 48 , train loss: 0.09499612094828759 , validation loss: 0.11146845898484992
epoch 49 , train loss: 0.09500951689516648 , validation loss: 0.11151053346598255
epoch 50 , train loss: 0.09495523636134065 , validation loss: 0.11185041291872325
./pretrain_model/pemsbay/model_pemsbay_HyperGCN_cluster64.pt
epoch 1 , train loss: 0.4272920580962322 , validation loss: 0.22517326241702465
epoch 2 , train loss: 0.1470061308314928 , validation loss: 0.14714527792051788
epoch 3 , train loss: 0.11580152556627765 , validation loss: 0.1281310836287671
epoch 4 , train loss: 0.10749211994025878 , validation loss: 0.12182468789164008
epoch 5 , train loss: 0.10448166342743745 , validation loss: 0.12009572098829985
epoch 6 , train loss: 0.10271286446569705 , validation loss: 0.11745414173206314
epoch 7 , train loss: 0.10164320253068412 , validation loss: 0.11658359323949478
epoch 8 , train loss: 0.10103183232704716 , validation loss: 0.11914015256513495
epoch 9 , train loss: 0.10050073560542971 , validation loss: 0.11521994224768851
epoch 10 , train loss: 0.100096170987779 , validation loss: 0.1151381625170009
epoch 11 , train loss: 0.0992245714601636 , validation loss: 0.11419417293693523
epoch 12 , train loss: 0.09884332636638063 , validation loss: 0.11399720092712079
epoch 13 , train loss: 0.09853348829049673 , validation loss: 0.11423187271171022
epoch 14 , train loss: 0.09822728403456613 , validation loss: 0.11356700671313034
epoch 15 , train loss: 0.09813493653788409 , validation loss: 0.11317590853015234
epoch 16 , train loss: 0.09744625833116834 , validation loss: 0.11296664416106454
epoch 17 , train loss: 0.09724234530602743 , validation loss: 0.11336900396632846
epoch 18 , train loss: 0.09695963257525365 , validation loss: 0.11319538465229226
epoch 19 , train loss: 0.09677189086937273 , validation loss: 0.1125012042794051
epoch 20 , train loss: 0.0966713727051096 , validation loss: 0.11312463833803715
epoch 21 , train loss: 0.09624014531192239 , validation loss: 0.11257870686345431
epoch 22 , train loss: 0.0961044935115537 , validation loss: 0.11218639648173442
epoch 23 , train loss: 0.09586465551217781 , validation loss: 0.11191983934253408
epoch 24 , train loss: 0.09572463857090727 , validation loss: 0.11180116289210712
epoch 25 , train loss: 0.09564944349850782 , validation loss: 0.11171419133748221
epoch 26 , train loss: 0.09528828742877936 , validation loss: 0.11154633633785371
epoch 27 , train loss: 0.09514395824582884 , validation loss: 0.1116321564973163
epoch 28 , train loss: 0.09504711011070283 , validation loss: 0.11164837377474454
epoch 29 , train loss: 0.094904821838988 , validation loss: 0.1115090107507443
epoch 30 , train loss: 0.09482371450271847 , validation loss: 0.1120444070615856
epoch 31 , train loss: 0.09456044634994558 , validation loss: 0.11136187251266438
epoch 32 , train loss: 0.09443397713965505 , validation loss: 0.11131685260738673
epoch 33 , train loss: 0.09444774755670014 , validation loss: 0.11133633415490898
epoch 34 , train loss: 0.09429478904670427 , validation loss: 0.1113203801671836
epoch 35 , train loss: 0.0942633148420996 , validation loss: 0.1113248271646916
epoch 36 , train loss: 0.09408225700456573 , validation loss: 0.11150518884978375
epoch 37 , train loss: 0.09404219299203054 , validation loss: 0.11131505729697885
epoch 38 , train loss: 0.09393406450090278 , validation loss: 0.11115834968552608
epoch 39 , train loss: 0.09384435653012357 , validation loss: 0.1112178171474131
epoch 40 , train loss: 0.0938063222432605 , validation loss: 0.11107134395250093
epoch 41 , train loss: 0.09367592667724196 , validation loss: 0.11117150687598427
epoch 42 , train loss: 0.09363542604908665 , validation loss: 0.1109012799019647
epoch 43 , train loss: 0.09360386042545518 , validation loss: 0.11112726131640707
epoch 44 , train loss: 0.09359126768888378 , validation loss: 0.11098501762884046
epoch 45 , train loss: 0.09347571356583298 , validation loss: 0.11110527745273775
epoch 46 , train loss: 0.09341527943741285 , validation loss: 0.11109377948538988
epoch 47 , train loss: 0.09336530393985501 , validation loss: 0.11092915397332916
epoch 48 , train loss: 0.09335064324353008 , validation loss: 0.11125796810235461
epoch 49 , train loss: 0.0933127370788159 , validation loss: 0.11103358914496943
epoch 50 , train loss: 0.09326942723140441 , validation loss: 0.11093496663103618
./pretrain_model/pemsbay/model_pemsbay_HyperGCN_cluster128.pt
epoch 1 , train loss: 0.3608612776905147 , validation loss: 0.17936147189385263
epoch 2 , train loss: 0.12252974935436493 , validation loss: 0.12996718286674086
epoch 3 , train loss: 0.10917964619346206 , validation loss: 0.12551559677786336
epoch 4 , train loss: 0.10650053462818201 , validation loss: 0.12185233631148573
epoch 5 , train loss: 0.10453555518279892 , validation loss: 0.11897473340938726
epoch 6 , train loss: 0.10274091774996444 , validation loss: 0.11815548101348419
epoch 7 , train loss: 0.10225044947003652 , validation loss: 0.11675821361433672
epoch 8 , train loss: 0.10101818463510032 , validation loss: 0.11598461183939213
epoch 9 , train loss: 0.10062369492255528 , validation loss: 0.11541558726828585
epoch 10 , train loss: 0.10031156161846733 , validation loss: 0.1168505414805052
epoch 11 , train loss: 0.09929306048748099 , validation loss: 0.11442490991167355
epoch 12 , train loss: 0.09910964294922311 , validation loss: 0.11396030257887843
epoch 13 , train loss: 0.09879674097404605 , validation loss: 0.11336965115765137
epoch 14 , train loss: 0.09827243650278193 , validation loss: 0.11371641198119811
epoch 15 , train loss: 0.09811817680031025 , validation loss: 0.11386790550452941
epoch 16 , train loss: 0.09757050310434161 , validation loss: 0.11313148572069792
epoch 17 , train loss: 0.09744644335359692 , validation loss: 0.11254545395365431
epoch 18 , train loss: 0.09724905304892967 , validation loss: 0.1123302197224405
epoch 19 , train loss: 0.09706288131455794 , validation loss: 0.11258948095230477
epoch 20 , train loss: 0.09691380544330355 , validation loss: 0.1129884920494446
epoch 21 , train loss: 0.09651242534558427 , validation loss: 0.112288786822346
epoch 22 , train loss: 0.09634256979247592 , validation loss: 0.11208129018385926
epoch 23 , train loss: 0.09633460589229671 , validation loss: 0.11156029082029269
epoch 24 , train loss: 0.09605312075319053 , validation loss: 0.11135398814038393
epoch 25 , train loss: 0.09604887551061546 , validation loss: 0.11151402313371746
epoch 26 , train loss: 0.09560219640907354 , validation loss: 0.11138567962717294
epoch 27 , train loss: 0.0956009994913044 , validation loss: 0.11166597976919446
epoch 28 , train loss: 0.09545598736993813 , validation loss: 0.11136830117258824
epoch 29 , train loss: 0.09539949125341816 , validation loss: 0.11154281313410562
epoch 30 , train loss: 0.09527540177416541 , validation loss: 0.11119159066727495
epoch 31 , train loss: 0.09504115088952729 , validation loss: 0.11121508776955036
epoch 32 , train loss: 0.09492987516935615 , validation loss: 0.11084364082135165
epoch 33 , train loss: 0.0948376070793529 , validation loss: 0.1111362112819619
epoch 34 , train loss: 0.09481277893234334 , validation loss: 0.11132563837023841
epoch 35 , train loss: 0.09476472425230374 , validation loss: 0.11113336207831882
epoch 36 , train loss: 0.09458800064473903 , validation loss: 0.11074510462110876
epoch 37 , train loss: 0.09450203763005258 , validation loss: 0.11091700294893539
epoch 38 , train loss: 0.09445130697698091 , validation loss: 0.11075613088956236
epoch 39 , train loss: 0.09438311057866865 , validation loss: 0.11067444650862539
epoch 40 , train loss: 0.09434048844869855 , validation loss: 0.11092392561223924
epoch 41 , train loss: 0.09423363242778147 , validation loss: 0.1105764648886447
epoch 42 , train loss: 0.09421122020676587 , validation loss: 0.11060880176756621
epoch 43 , train loss: 0.094134293218177 , validation loss: 0.11063034127479382
epoch 44 , train loss: 0.09408690046559383 , validation loss: 0.1105198091280189
epoch 45 , train loss: 0.09406156455022488 , validation loss: 0.11066097418396077
epoch 46 , train loss: 0.09397966322453788 , validation loss: 0.1109071566159468
epoch 47 , train loss: 0.09395002613952148 , validation loss: 0.11052988766698046
epoch 48 , train loss: 0.09391264746443595 , validation loss: 0.11068411708813752
epoch 49 , train loss: 0.09387855974607781 , validation loss: 0.11060911868911183
epoch 50 , train loss: 0.09384195047318768 , validation loss: 0.11049838662298134
./pretrain_model/pemsbay/model_pemsbay_HyperGCN_cluster256.pt
epoch 1 , train loss: 0.26426954308731493 , validation loss: 0.13571112879617322
epoch 2 , train loss: 0.11156275687317219 , validation loss: 0.12476441796252064
epoch 3 , train loss: 0.1064474498648328 , validation loss: 0.12122474699261589
epoch 4 , train loss: 0.10447028734132975 , validation loss: 0.11935333521265071
epoch 5 , train loss: 0.10277151750281395 , validation loss: 0.11859704626736524
epoch 6 , train loss: 0.10149468308560988 , validation loss: 0.11655247167393251
epoch 7 , train loss: 0.10130648136729281 , validation loss: 0.1159163177519041
epoch 8 , train loss: 0.1003444421816087 , validation loss: 0.11592338888542854
epoch 9 , train loss: 0.10005901615627644 , validation loss: 0.11499302968970265
epoch 10 , train loss: 0.09935054330541425 , validation loss: 0.11527703845132288
epoch 11 , train loss: 0.09863713810147993 , validation loss: 0.1144094715475042
epoch 12 , train loss: 0.09821724133884707 , validation loss: 0.11359849224503067
epoch 13 , train loss: 0.09791979234049267 , validation loss: 0.11306970338649806
epoch 14 , train loss: 0.09757393347674007 , validation loss: 0.1137807181173959
epoch 15 , train loss: 0.09710981895906932 , validation loss: 0.11310825112917826
epoch 16 , train loss: 0.09665427398847867 , validation loss: 0.11206380431739114
epoch 17 , train loss: 0.09619306954451036 , validation loss: 0.11196185825476633
epoch 18 , train loss: 0.09605768006840051 , validation loss: 0.11199636672773436
epoch 19 , train loss: 0.09588259858160779 , validation loss: 0.11229210422047278
epoch 20 , train loss: 0.09558914712083735 , validation loss: 0.11145001829629825
epoch 21 , train loss: 0.09518043097391768 , validation loss: 0.11141665005642296
epoch 22 , train loss: 0.09497999979426372 , validation loss: 0.11084576684309227
epoch 23 , train loss: 0.09474640066752356 , validation loss: 0.11072018867601277
epoch 24 , train loss: 0.09455469785492165 , validation loss: 0.11120740011860253
epoch 25 , train loss: 0.09446177138809504 , validation loss: 0.11071266795088566
epoch 26 , train loss: 0.0939726380297 , validation loss: 0.11077831585988171
epoch 27 , train loss: 0.09389724492176847 , validation loss: 0.11141807986732276
epoch 28 , train loss: 0.0937268339126267 , validation loss: 0.11078163559360198
epoch 29 , train loss: 0.09375139918179298 , validation loss: 0.11071326042064139
epoch 30 , train loss: 0.09355264999392358 , validation loss: 0.11078696500661424
epoch 31 , train loss: 0.09328573362409526 , validation loss: 0.11061859972110517
epoch 32 , train loss: 0.09315903718771913 , validation loss: 0.11035258656416352
epoch 33 , train loss: 0.09306532995553156 , validation loss: 0.11057527277507732
epoch 34 , train loss: 0.09292094816795901 , validation loss: 0.11089141363652162
epoch 35 , train loss: 0.09283819410691002 , validation loss: 0.11050703008009916
epoch 36 , train loss: 0.0926457219203109 , validation loss: 0.1105633598134419
epoch 37 , train loss: 0.09257855848236857 , validation loss: 0.11023802692785357
epoch 38 , train loss: 0.09248705711805 , validation loss: 0.1106073323846333
epoch 39 , train loss: 0.0925404117145642 , validation loss: 0.11046471153582822
epoch 40 , train loss: 0.09241898759867828 , validation loss: 0.11048940764396246
epoch 41 , train loss: 0.09228996440505878 , validation loss: 0.11007934720138712
epoch 42 , train loss: 0.09221484055935468 , validation loss: 0.1103656221589808
epoch 43 , train loss: 0.09214426064224779 , validation loss: 0.1103832906532254
epoch 44 , train loss: 0.09211497103033528 , validation loss: 0.1105163058179624
epoch 45 , train loss: 0.092046691062488 , validation loss: 0.11018503515505403
epoch 46 , train loss: 0.09194630724503196 , validation loss: 0.11006256064300755
epoch 47 , train loss: 0.09190762731286593 , validation loss: 0.1101234212928176
epoch 48 , train loss: 0.09187084962408205 , validation loss: 0.11024858904723848
epoch 49 , train loss: 0.0918183912243919 , validation loss: 0.11041606129991346
epoch 50 , train loss: 0.09180288339211307 , validation loss: 0.11047249170612732
./pretrain_model/pemsbay/model_pemsbay_HyperGCN_cluster4.pt
HyperGraph_pemsbay_15min
test metric: 
MAE: 1.4200863608970504 
MAPE: 0.033515020707260236 , RMSE: 2.6511146679557345
./pretrain_model/pemsbay/model_pemsbay_HyperGCN_cluster8.pt
HyperGraph_pemsbay_15min
test metric: 
MAE: 1.4195527400063805 
MAPE: 0.03327700377136504 , RMSE: 2.623420103914667
./pretrain_model/pemsbay/model_pemsbay_HyperGCN_cluster16.pt
HyperGraph_pemsbay_15min
test metric: 
MAE: 1.407938213725897 
MAPE: 0.032762564244116506 , RMSE: 2.605066907845606
./pretrain_model/pemsbay/model_pemsbay_HyperGCN_cluster32.pt
HyperGraph_pemsbay_15min
test metric: 
MAE: 1.4140020173398542 
MAPE: 0.0329099238423059 , RMSE: 2.6001737349347573
./pretrain_model/pemsbay/model_pemsbay_HyperGCN_cluster64.pt
HyperGraph_pemsbay_15min
test metric: 
MAE: 1.4096817304529385 
MAPE: 0.03283832571871863 , RMSE: 2.5970129339426036
./pretrain_model/pemsbay/model_pemsbay_HyperGCN_cluster128.pt
HyperGraph_pemsbay_15min
test metric: 
MAE: 1.4034970399134448 
MAPE: 0.03230021593413984 , RMSE: 2.582946810101268
./pretrain_model/pemsbay/model_pemsbay_HyperGCN_cluster256.pt
HyperGraph_pemsbay_15min
test metric: 
MAE: 1.4031871417947968 
MAPE: 0.03262816808391316 , RMSE: 2.591341165926777'''
