# Supplementary material for: Spatial-temporal hypergraph convolutional network for traffic forecasting
Source: PeerJ Comput Sci. 2023 Jul 4;9:e1450. doi: 10.7717/peerj-cs.1450 (PMC10403163; doi:10.7717/peerj-cs.1450)
Supplement: Supplemental Information 1 — PEMSBAY contains the traffic speed on 325 road sensors in the Bay Area. In addition, the readings of all sensors deployed on the road are also aggregated into 5-minutes windows. It can be obtained from the URL: https://github.com/Azusa-Yuan/fc-gaga-torch/tree/main/datasets. PEMSM contains the traffic speed on 228 road sensors in the District 7 of California. It can be obtained from the URL: https://github.com/VeritasYin/STGCN_IJCAI-18/tree/master/dataset Each dataset can be obtained from the provided URL. Taking the PEMSBAY dataset as an example, we provide the executable source code, including the construction of hypergraph and the overall training process of hypergraph convolution neural network. [file peerj-cs-09-1450-s001.zip › experimentspemsbay/train_dual_hypergraph_model_pemsbay_12.py]

import random
import torch
import torch.nn as nn
import numpy as np
from sklearn.preprocessing import StandardScaler
from model_hypergraph_lstm import HyperGraphTransformerWeight
from utils2 import construct_pemsbay_hyper_graph_laplacian, construct_pemsbay_line_graph_from_hyper_graph
from utils import load_data, data_transform, evaluate_model_hyper_graph_transformer_weight, evaluate_metric_hyper_graph_transformer
from torch.utils.data import DataLoader, TensorDataset
torch.manual_seed(2333)
torch.cuda.manual_seed(2333)
np.random.seed(2333)
random.seed(2333)
torch.backends.cudnn.deterministic = True
device = torch.device("cuda") if torch.cuda.is_available() else torch.device("cpu")
data_path = "./data/pemsbay/Speed_325.csv"
save_path = "./pretrain_model/pemsbay/model_pemsbay_HyperGCN_12_v1.pt"
day_slot = 288
n_train, n_val, n_test = 35, 5, 5
batch_size = 50
epochs = 50
lr = 1e-3
n_his = 12
n_pred = 12
n_cluster = 64
output_dim = 8
input_feature = 1
embedding_size = 64
conv_output = 8
n_node = 325
hyper_graph_lap_np = np.load("./data/adj_text_format/hyper_graph_lap_pemsbay.npy")
hyper_graph_lap = torch.Tensor(hyper_graph_lap_np).to(device)
line_graph_lap_np = np.load("./data/adj_text_format/line_graph_lap_pemsbay.npy")
line_graph_lap = torch.Tensor(line_graph_lap_np).to(device)
# hyper_graph_lap = construct_pemsbay_hyper_graph_laplacian(n_clusters=n_cluster)
# line_graph_lap = construct_pemsbay_line_graph_from_hyper_graph(n_clusters=n_cluster)
hidden_size = conv_output * n_node
filter_size = 512
dropout_rate = 0
n_layers = 6
target_len = 12
train, val, test = load_data(data_path, n_train * day_slot, n_val * day_slot)  # 2017年3月6日到4月30日 ,除去周末，40天
scaler = StandardScaler()
train = scaler.fit_transform(train)
val = scaler.transform(val)
test = scaler.transform(test)
x_train, y_train = data_transform(train, n_his, n_pred, day_slot, device)
x_val, y_val = data_transform(val, n_his, n_pred, day_slot, device)
x_test, y_test = data_transform(test, n_his, n_pred, day_slot, device)
train_data = TensorDataset(x_train, y_train)
train_iter = DataLoader(train_data, batch_size, shuffle=True)
val_data = TensorDataset(x_val, y_val)
val_iter = DataLoader(val_data, batch_size)
test_data = TensorDataset(x_test, y_test)
test_iter = DataLoader(test_data, batch_size)

loss = nn.MSELoss()
model = HyperGraphTransformerWeight(input_feature=input_feature, embedding_size=embedding_size, conv_output_size=conv_output,
                                    n_node=n_node, hyper_graph_lap=hyper_graph_lap, line_graph_lap=line_graph_lap,
                                    output_size=target_len).to(device)
optimizer = torch.optim.Adam(model.parameters(), lr=lr)
scheduler = torch.optim.lr_scheduler.StepLR(optimizer, step_size=5, gamma=0.7)
min_val_loss = np.inf
final_weight = 0
for epoch in range(1, epochs + 1):
    l_sum, n = 0.0, 0
    model.train()
    for x, y in train_iter:
        model_outputs, enc_weight_output = model(x)
        final_weight = enc_weight_output
        l_loss = loss(model_outputs, y)
        optimizer.zero_grad()
        l_loss.backward()
        optimizer.step()
        l_sum += l_loss.item() * y.shape[0]
        n += y.shape[0]
    scheduler.step()
    val_loss = evaluate_model_hyper_graph_transformer_weight(model, loss, val_iter)
    if val_loss < min_val_loss:
        min_val_loss = val_loss
        torch.save(model.state_dict(), save_path)
    print("epoch", epoch, ", train loss:", l_sum / n, ", validation loss:", val_loss)


# best_model = HyperGraphTransformer(input_feature=input_feature, embedding_size=embedding_size, conv_output_size=conv_output,
#                               n_node=n_node, hyper_graph_lap=hyper_graph_lap, line_graph_lap=line_graph_lap,
#                               hidden_size=hidden_size, filter_size=filter_size, dropout_rate=dropout_rate,
#                               n_layers=n_layers, target_len=target_len).to(device)
# best_model.load_state_dict(torch.load(save_path))
# MAE, MAPE,RMSE = evaluate_metric_hyper_graph_transformer(best_model, test_iter, scaler)
# print("HyperGraph_pemsbay_60min")
# print("test metric:", "\nMAE:", MAE,"\nMAPE:", MAPE, ", RMSE:", RMSE)
'''torch.Size([325, 325])
epoch 1 , train loss: 0.7100779904140218 , validation loss: 0.5530710859673211
epoch 2 , train loss: 0.4393030818219449 , validation loss: 0.48651112967228355
epoch 3 , train loss: 0.3460393714738461 , validation loss: 0.42707222110827836
epoch 4 , train loss: 0.291628255567243 , validation loss: 0.3583717066808982
epoch 5 , train loss: 0.22201958735737085 , validation loss: 0.3115721422666459
epoch 6 , train loss: 0.16472567767151153 , validation loss: 0.24482482188110727
epoch 7 , train loss: 0.12611553376166745 , validation loss: 0.20335980690013883
epoch 8 , train loss: 0.09525793999456031 , validation loss: 0.16485925486926087
epoch 9 , train loss: 0.07410856326511514 , validation loss: 0.1438346029008636
epoch 10 , train loss: 0.05865688438577127 , validation loss: 0.12936387563059903
epoch 11 , train loss: 0.044191403566709295 , validation loss: 0.11260375517812929
epoch 12 , train loss: 0.03664388776150165 , validation loss: 0.10291503652929641
epoch 13 , train loss: 0.03159777635616683 , validation loss: 0.09183018230510664
epoch 14 , train loss: 0.026974094987222866 , validation loss: 0.08284791049430248
epoch 15 , train loss: 0.023787412800617688 , validation loss: 0.07444852832741038
epoch 16 , train loss: 0.02003895477209964 , validation loss: 0.06873411371882482
epoch 17 , train loss: 0.01837829512302704 , validation loss: 0.06518545017563979
epoch 18 , train loss: 0.017263563589548402 , validation loss: 0.06073371339738574
epoch 19 , train loss: 0.01649881969011388 , validation loss: 0.05801866514255993
epoch 20 , train loss: 0.015522609135342876 , validation loss: 0.05691232886558012
epoch 21 , train loss: 0.014000770176384174 , validation loss: 0.054024865051596496
epoch 22 , train loss: 0.013387570592497629 , validation loss: 0.053693281579744644
epoch 23 , train loss: 0.012969389583103206 , validation loss: 0.052032154773239206
epoch 24 , train loss: 0.012521519025737888 , validation loss: 0.049878896420049966
epoch 25 , train loss: 0.012264435410886721 , validation loss: 0.050121746468397566
epoch 26 , train loss: 0.011292821542571262 , validation loss: 0.047649952047258075
epoch 27 , train loss: 0.010927301500289416 , validation loss: 0.04697366046324939
epoch 28 , train loss: 0.010705732714423821 , validation loss: 0.04615970955388523
epoch 29 , train loss: 0.010529962284046523 , validation loss: 0.04649399523452025
epoch 30 , train loss: 0.010304469743897406 , validation loss: 0.04508790188733141
epoch 31 , train loss: 0.0097201438096325 , validation loss: 0.04479586659226024
epoch 32 , train loss: 0.009506207489079169 , validation loss: 0.04447643151544528
epoch 33 , train loss: 0.009352420005334898 , validation loss: 0.04445119034822999
epoch 34 , train loss: 0.009266685417603678 , validation loss: 0.04347912788760152
epoch 35 , train loss: 0.009129083324655066 , validation loss: 0.04348337068324448
epoch 36 , train loss: 0.008709889863173788 , validation loss: 0.04275654212798788
epoch 37 , train loss: 0.008593748451110557 , validation loss: 0.04241489543422226
epoch 38 , train loss: 0.008489821349979923 , validation loss: 0.042683662252142894
epoch 39 , train loss: 0.008409537754649733 , validation loss: 0.04253891330556381
epoch 40 , train loss: 0.008313676269943553 , validation loss: 0.04284238904123855
epoch 41 , train loss: 0.008022411914042646 , validation loss: 0.04252378787226527
epoch 42 , train loss: 0.00794082703972674 , validation loss: 0.04220040826412833
epoch 43 , train loss: 0.00786210375669958 , validation loss: 0.042292229704566565
epoch 44 , train loss: 0.007816724918374365 , validation loss: 0.04170654939554977
epoch 45 , train loss: 0.007758951233177367 , validation loss: 0.042069326430199935
epoch 46 , train loss: 0.007545334683778445 , validation loss: 0.04183547103563397
epoch 47 , train loss: 0.00747999076116712 , validation loss: 0.04160068530799601
epoch 48 , train loss: 0.007435581860963791 , validation loss: 0.041754524981899035
epoch 49 , train loss: 0.00738539937765395 , validation loss: 0.041761862380995045
epoch 50 , train loss: 0.00732324415664997 , validation loss: 0.0419545795604292
HyperGraph_pemsbay_60min
test metric: 
MAE: 1.1298610429075748 
MAPE: 0.02948657691257906 , RMSE: 2.1116149215223237'''
