# Supplementary material for: Spatial-temporal hypergraph convolutional network for traffic forecasting
Source: PeerJ Comput Sci. 2023 Jul 4;9:e1450. doi: 10.7717/peerj-cs.1450 (PMC10403163; doi:10.7717/peerj-cs.1450)
Supplement: Supplemental Information 1 — PEMSBAY contains the traffic speed on 325 road sensors in the Bay Area. In addition, the readings of all sensors deployed on the road are also aggregated into 5-minutes windows. It can be obtained from the URL: https://github.com/Azusa-Yuan/fc-gaga-torch/tree/main/datasets. PEMSM contains the traffic speed on 228 road sensors in the District 7 of California. It can be obtained from the URL: https://github.com/VeritasYin/STGCN_IJCAI-18/tree/master/dataset Each dataset can be obtained from the provided URL. Taking the PEMSBAY dataset as an example, we provide the executable source code, including the construction of hypergraph and the overall training process of hypergraph convolution neural network. [file peerj-cs-09-1450-s001.zip › experimentspemsbay/train_dual_hypergraph_model_pemsbay_6.py]

import random
import torch
import torch.nn as nn
import numpy as np
from sklearn.preprocessing import StandardScaler
from model_hypergraph_lstm import HyperGraphTransformerWeight
from utils2 import construct_pemsbay_hyper_graph_laplacian, construct_pemsbay_line_graph_from_hyper_graph
from utils import load_data, data_transform, evaluate_model_hyper_graph_transformer_weight, evaluate_metric_hyper_graph_transformer
from torch.utils.data import DataLoader, TensorDataset
torch.manual_seed(2333)
torch.cuda.manual_seed(2333)
np.random.seed(2333)
random.seed(2333)
torch.backends.cudnn.deterministic = True
device = torch.device("cuda") if torch.cuda.is_available() else torch.device("cpu")
data_path = "./data/pemsbay/Speed_325.csv"
save_path = "./pretrain_model/pemsbay/model_pemsbay_HyperGCN_6_v1.pt"
day_slot = 288
n_train, n_val, n_test = 35, 5, 5
batch_size = 50
epochs = 50
lr = 1e-3
n_his = 12
n_pred = 4
n_cluster = 128
output_dim = 8
input_feature = 1
embedding_size = 64
conv_output = 8
n_node = 325
# hyper_graph_lap_np = np.load("./data/adj_text_format/hyper_graph_lap_pemsbay.npy")
# hyper_graph_lap = torch.Tensor(hyper_graph_lap_np).to(device)
# line_graph_lap_np = np.load("./data/adj_text_format/line_graph_lap_pemsbay.npy")
# line_graph_lap = torch.Tensor(line_graph_lap_np).to(device)
hyper_graph_lap = construct_pemsbay_hyper_graph_laplacian(n_clusters=n_cluster)
line_graph_lap = construct_pemsbay_line_graph_from_hyper_graph(n_clusters=n_cluster)
filter_size = 512
dropout_rate = 0
n_layers = 6
target_len = 4
train, val, test = load_data(data_path, n_train * day_slot, n_val * day_slot)  # 2017年3月6日到4月30日 ,除去周末，40天
scaler = StandardScaler()
train = scaler.fit_transform(train)
val = scaler.transform(val)
test = scaler.transform(test)
x_train, y_train = data_transform(train, n_his, n_pred, day_slot, device)
x_val, y_val = data_transform(val, n_his, n_pred, day_slot, device)
x_test, y_test = data_transform(test, n_his, n_pred, day_slot, device)
train_data = TensorDataset(x_train, y_train)
train_iter = DataLoader(train_data, batch_size, shuffle=True)
val_data = TensorDataset(x_val, y_val)
val_iter = DataLoader(val_data, batch_size)
test_data = TensorDataset(x_test, y_test)
test_iter = DataLoader(test_data, batch_size)

loss = nn.MSELoss()
# model = HyperGraphTransformerWeight(input_feature=input_feature, embedding_size=embedding_size, conv_output_size=conv_output,
#                                     n_node=n_node, hyper_graph_lap=hyper_graph_lap, line_graph_lap=line_graph_lap,
#                                     output_size=target_len,drop=dropout_rate).to(device)
# optimizer = torch.optim.Adam(model.parameters(), lr=lr)
# scheduler = torch.optim.lr_scheduler.StepLR(optimizer, step_size=5, gamma=0.7)
# min_val_loss = np.inf
# final_weight = 0
# for epoch in range(1, epochs + 1):
#     l_sum, n = 0.0, 0
#     model.train()
#     for x, y in train_iter:
#         model_outputs, enc_weight_output = model(x)
#         final_weight = enc_weight_output
#         l_loss = loss(model_outputs, y)
#         optimizer.zero_grad()
#         l_loss.backward()
#         optimizer.step()
#         l_sum += l_loss.item() * y.shape[0]
#         n += y.shape[0]
#     scheduler.step()
#     val_loss = evaluate_model_hyper_graph_transformer_weight(model, loss, val_iter)
#     if val_loss < min_val_loss:
#         min_val_loss = val_loss
#         torch.save(model.state_dict(), save_path)
#     print("epoch", epoch, ", train loss:", l_sum / n, ", validation loss:", val_loss)


best_model = HyperGraphTransformerWeight(input_feature=input_feature, embedding_size=embedding_size, conv_output_size=conv_output,
                                    n_node=n_node, hyper_graph_lap=hyper_graph_lap, line_graph_lap=line_graph_lap,
                                    output_size=target_len,drop=dropout_rate).to(device)
best_model.load_state_dict(torch.load(save_path))
MAE, MAPE,RMSE = evaluate_metric_hyper_graph_transformer(best_model, test_iter, scaler)
print("HyperGraph_pemsbay_30min")
print("test metric:", "\nMAE:", MAE,"\nMAPE:", MAPE, ", RMSE:", RMSE)
'''torch.Size([325, 325])
epoch 1 , train loss: 0.38639461797477603 , validation loss: 0.19880591983652493
epoch 2 , train loss: 0.15044936142035398 , validation loss: 0.1679662770020366
epoch 3 , train loss: 0.13926943589388602 , validation loss: 0.1599000961702147
epoch 4 , train loss: 0.1342812736914254 , validation loss: 0.15680580245133002
epoch 5 , train loss: 0.13159921854630782 , validation loss: 0.1523879029093208
epoch 6 , train loss: 0.1297281288505645 , validation loss: 0.15012834631001926
epoch 7 , train loss: 0.1287010208154353 , validation loss: 0.14912565486431675
epoch 8 , train loss: 0.1280923337787986 , validation loss: 0.14881685331754343
epoch 9 , train loss: 0.1274314413720437 , validation loss: 0.14723081403386354
epoch 10 , train loss: 0.12666301622247259 , validation loss: 0.14830623957627226
epoch 11 , train loss: 0.1259341942865282 , validation loss: 0.14556165214247072
epoch 12 , train loss: 0.12544037580988582 , validation loss: 0.14658198090590033
epoch 13 , train loss: 0.12489376387723823 , validation loss: 0.14473035184180005
epoch 14 , train loss: 0.12443575637726974 , validation loss: 0.14371416912383467
epoch 15 , train loss: 0.12423824889024622 , validation loss: 0.14423329730300813
epoch 16 , train loss: 0.12353887762142193 , validation loss: 0.14325812869635257
epoch 17 , train loss: 0.12305092108664642 , validation loss: 0.1427370978777415
epoch 18 , train loss: 0.12288348518815484 , validation loss: 0.14295275836358937
epoch 19 , train loss: 0.1227378589978002 , validation loss: 0.14296837799503007
epoch 20 , train loss: 0.12225514774196622 , validation loss: 0.14427885201192414
epoch 21 , train loss: 0.12170562344479235 , validation loss: 0.14092915128715996
epoch 22 , train loss: 0.12141093625471064 , validation loss: 0.1411100517536413
epoch 23 , train loss: 0.121261884193784 , validation loss: 0.14085225322956507
epoch 24 , train loss: 0.12097534663629243 , validation loss: 0.14107790239993107
epoch 25 , train loss: 0.12077387897419439 , validation loss: 0.14211237228085313
epoch 26 , train loss: 0.12035987522188077 , validation loss: 0.14074481170161254
epoch 27 , train loss: 0.1202298237513527 , validation loss: 0.140393807629852
epoch 28 , train loss: 0.12003671550514548 , validation loss: 0.14072390894153913
epoch 29 , train loss: 0.11990730162540844 , validation loss: 0.14008117962250496
epoch 30 , train loss: 0.11970242009916865 , validation loss: 0.14136978149877344
epoch 31 , train loss: 0.11933765043349374 , validation loss: 0.1401197726401598
epoch 32 , train loss: 0.11917386684957636 , validation loss: 0.14004974472342274
epoch 33 , train loss: 0.11911299273314899 , validation loss: 0.14017177687722357
epoch 34 , train loss: 0.11906627466819304 , validation loss: 0.14015030803690107
epoch 35 , train loss: 0.11886592810480816 , validation loss: 0.13988718662609007
epoch 36 , train loss: 0.11861265034463987 , validation loss: 0.14041001535382627
epoch 37 , train loss: 0.11855323916363897 , validation loss: 0.13988988322785068
epoch 38 , train loss: 0.11842820074939849 , validation loss: 0.1411606390600598
epoch 39 , train loss: 0.11842684652879706 , validation loss: 0.14077840866889862
epoch 40 , train loss: 0.11833124453299361 , validation loss: 0.1396674373054233
epoch 41 , train loss: 0.1181247141631672 , validation loss: 0.13993373869903267
epoch 42 , train loss: 0.1180547299544692 , validation loss: 0.13948016322392437
epoch 43 , train loss: 0.11794915102108076 , validation loss: 0.13974531575579097
epoch 44 , train loss: 0.11791925413644623 , validation loss: 0.13958184505460616
epoch 45 , train loss: 0.11782065393276599 , validation loss: 0.14000803125118627
epoch 46 , train loss: 0.117708405802227 , validation loss: 0.13981602257870318
epoch 47 , train loss: 0.11767065755243016 , validation loss: 0.13969107271002068
epoch 48 , train loss: 0.11764045615741858 , validation loss: 0.1402990190534146
epoch 49 , train loss: 0.11759479624835552 , validation loss: 0.13981268589805912
epoch 50 , train loss: 0.11754983987938279 , validation loss: 0.14021793429573368
HyperGraph_pemsbay_20min
test metric: 
MAE: 1.5701916975535426 
MAPE: 0.037322496193026806 , RMSE: 2.9363796815687415'''
