# Supplementary material for: Spatial-temporal hypergraph convolutional network for traffic forecasting
Source: PeerJ Comput Sci. 2023 Jul 4;9:e1450. doi: 10.7717/peerj-cs.1450 (PMC10403163; doi:10.7717/peerj-cs.1450)
Supplement: Supplemental Information 1 — PEMSBAY contains the traffic speed on 325 road sensors in the Bay Area. In addition, the readings of all sensors deployed on the road are also aggregated into 5-minutes windows. It can be obtained from the URL: https://github.com/Azusa-Yuan/fc-gaga-torch/tree/main/datasets. PEMSM contains the traffic speed on 228 road sensors in the District 7 of California. It can be obtained from the URL: https://github.com/VeritasYin/STGCN_IJCAI-18/tree/master/dataset Each dataset can be obtained from the provided URL. Taking the PEMSBAY dataset as an example, we provide the executable source code, including the construction of hypergraph and the overall training process of hypergraph convolution neural network. [file peerj-cs-09-1450-s001.zip › experimentspemsbay/train_dual_hypergraph_model_pemsbay_9.py]

import random
import torch
import torch.nn as nn
import numpy as np
from sklearn.preprocessing import StandardScaler
from model_hypergraph_lstm import HyperGraphTransformerWeight
from utils2 import construct_pemsbay_hyper_graph_laplacian, construct_pemsbay_line_graph_from_hyper_graph
from utils import load_data, data_transform, evaluate_model_hyper_graph_transformer_weight, evaluate_metric_hyper_graph_transformer
from torch.utils.data import DataLoader, TensorDataset
torch.manual_seed(2333)
torch.cuda.manual_seed(2333)
np.random.seed(2333)
random.seed(2333)
torch.backends.cudnn.deterministic = True
device = torch.device("cuda") if torch.cuda.is_available() else torch.device("cpu")
data_path = "./data/pemsbay/Speed_325.csv"
save_path = "./pretrain_model/pemsbay/model_pemsbay_HyperGCN_9_v1.pt"
day_slot = 288
n_train, n_val, n_test = 35, 5, 5
batch_size = 50
epochs = 50
lr = 1e-3
n_his = 12
n_pred = 2
n_cluster = 128
output_dim = 8
input_feature = 1
embedding_size = 64
conv_output = 8
n_node = 325
# hyper_graph_lap_np = np.load("./data/adj_text_format/hyper_graph_lap_pemsbay.npy")
# hyper_graph_lap = torch.Tensor(hyper_graph_lap_np).to(device)
# line_graph_lap_np = np.load("./data/adj_text_format/line_graph_lap_pemsbay.npy")
# line_graph_lap = torch.Tensor(line_graph_lap_np).to(device)
hyper_graph_lap = construct_pemsbay_hyper_graph_laplacian(n_clusters=n_cluster)
line_graph_lap = construct_pemsbay_line_graph_from_hyper_graph(n_clusters=n_cluster)
hidden_size = conv_output * n_node
filter_size = 512
dropout_rate = 0
n_layers = 6
target_len = 2
train, val, test = load_data(data_path, n_train * day_slot, n_val * day_slot)  # 2017年3月6日到4月30日 ,除去周末，40天
scaler = StandardScaler()
train = scaler.fit_transform(train)
val = scaler.transform(val)
test = scaler.transform(test)
x_train, y_train = data_transform(train, n_his, n_pred, day_slot, device)
x_val, y_val = data_transform(val, n_his, n_pred, day_slot, device)
x_test, y_test = data_transform(test, n_his, n_pred, day_slot, device)
train_data = TensorDataset(x_train, y_train)
train_iter = DataLoader(train_data, batch_size, shuffle=True)
val_data = TensorDataset(x_val, y_val)
val_iter = DataLoader(val_data, batch_size)
test_data = TensorDataset(x_test, y_test)
test_iter = DataLoader(test_data, batch_size)

loss = nn.MSELoss()
# model = HyperGraphTransformerWeight(input_feature=input_feature, embedding_size=embedding_size, conv_output_size=conv_output,
#                                     n_node=n_node, hyper_graph_lap=hyper_graph_lap, line_graph_lap=line_graph_lap,
#                                     output_size=target_len,drop=dropout_rate).to(device)
# optimizer = torch.optim.Adam(model.parameters(), lr=lr)
# scheduler = torch.optim.lr_scheduler.StepLR(optimizer, step_size=5, gamma=0.7)
# min_val_loss = np.inf
# for epoch in range(1, epochs + 1):
#     l_sum, n = 0.0, 0
#     model.train()
#     for x, y in train_iter:
#         #print(x.shape)
#         model_outputs, enc_weight_output = model(x)
#         final_weight = enc_weight_output
#         l_loss = loss(model_outputs, y)
#         optimizer.zero_grad()
#         l_loss.backward()
#         optimizer.step()
#         l_sum += l_loss.item() * y.shape[0]
#         n += y.shape[0]
#     scheduler.step()
#     val_loss = evaluate_model_hyper_graph_transformer_weight(model, loss, val_iter)
#     if val_loss < min_val_loss:
#         min_val_loss = val_loss
#         torch.save(model.state_dict(), save_path)
#     print("epoch", epoch, ", train loss:", l_sum / n, ", validation loss:", val_loss)

best_model = HyperGraphTransformerWeight(input_feature=input_feature, embedding_size=embedding_size, conv_output_size=conv_output,
                                    n_node=n_node, hyper_graph_lap=hyper_graph_lap, line_graph_lap=line_graph_lap,
                                    output_size=target_len,drop=dropout_rate).to(device)
best_model.load_state_dict(torch.load(save_path))
MAE, MAPE,RMSE = evaluate_metric_hyper_graph_transformer(best_model, test_iter, scaler)
print("HyperGraph_pemsbay_10min")
print("test metric:", "\nMAE:", MAE,"\nMAPE:", MAPE, ", RMSE:", RMSE)
'''epoch 1 , train loss: 0.3212345783419387 , validation loss: 0.12501019881128464
epoch 2 , train loss: 0.0904452407528837 , validation loss: 0.09809475515115361
epoch 3 , train loss: 0.0814412899386573 , validation loss: 0.09175389677777997
epoch 4 , train loss: 0.0787608368928258 , validation loss: 0.0907797102076038
epoch 5 , train loss: 0.07780789649010399 , validation loss: 0.08922900966007628
epoch 6 , train loss: 0.07642503534884203 , validation loss: 0.08711743814386685
epoch 7 , train loss: 0.07603019582232143 , validation loss: 0.08684813661113748
epoch 8 , train loss: 0.07532334018068045 , validation loss: 0.08602027829903405
epoch 9 , train loss: 0.07497765031352056 , validation loss: 0.08740488472564856
epoch 10 , train loss: 0.0745865175221338 , validation loss: 0.08548474445630953
epoch 11 , train loss: 0.07400032611964469 , validation loss: 0.08480639922447494
epoch 12 , train loss: 0.07379655346279584 , validation loss: 0.08457764934734618
epoch 13 , train loss: 0.07356914257561185 , validation loss: 0.08442630327305162
epoch 14 , train loss: 0.07335434132650256 , validation loss: 0.08461636465410625
epoch 15 , train loss: 0.07317818162448714 , validation loss: 0.08386275838215779
epoch 16 , train loss: 0.07276307350370868 , validation loss: 0.08351986094236921
epoch 17 , train loss: 0.07260312053094918 , validation loss: 0.0836083121400953
epoch 18 , train loss: 0.07259077894702767 , validation loss: 0.08323773547163563
epoch 19 , train loss: 0.07240010962032395 , validation loss: 0.08299751231986999
epoch 20 , train loss: 0.07234258497599026 , validation loss: 0.08288813820218531
epoch 21 , train loss: 0.07202837172568946 , validation loss: 0.08313277877528455
epoch 22 , train loss: 0.07191646417131624 , validation loss: 0.08270900941019589
epoch 23 , train loss: 0.07190632576654338 , validation loss: 0.08253586423904785
epoch 24 , train loss: 0.07173340422935795 , validation loss: 0.08262784707188837
epoch 25 , train loss: 0.07168485822110639 , validation loss: 0.08261890297541706
epoch 26 , train loss: 0.07140112048977704 , validation loss: 0.08236461620273047
epoch 27 , train loss: 0.07136722193393658 , validation loss: 0.08234185301869851
epoch 28 , train loss: 0.07128263985934018 , validation loss: 0.08228677405129328
epoch 29 , train loss: 0.07123559825268914 , validation loss: 0.0823029803896785
epoch 30 , train loss: 0.07119523789014524 , validation loss: 0.0822371608428766
epoch 31 , train loss: 0.07102333327539706 , validation loss: 0.08233438401729658
epoch 32 , train loss: 0.07095365506025114 , validation loss: 0.0821053269145905
epoch 33 , train loss: 0.07092879455548397 , validation loss: 0.08211218778962577
epoch 34 , train loss: 0.07090625434399528 , validation loss: 0.08212412627994504
epoch 35 , train loss: 0.07083607569423422 , validation loss: 0.08198759647192212
epoch 36 , train loss: 0.07073717398312429 , validation loss: 0.08194468487374859
epoch 37 , train loss: 0.07072315983858764 , validation loss: 0.08185012998241832
epoch 38 , train loss: 0.07064851354482346 , validation loss: 0.08187581446203575
epoch 39 , train loss: 0.07061110561282996 , validation loss: 0.0818162261814235
epoch 40 , train loss: 0.0706153196676191 , validation loss: 0.08178693194430021
epoch 41 , train loss: 0.07049736312402007 , validation loss: 0.0817908941408701
epoch 42 , train loss: 0.07046719303410595 , validation loss: 0.08170840198565334
epoch 43 , train loss: 0.07046339108053294 , validation loss: 0.0818226518111847
epoch 44 , train loss: 0.0704248432844786 , validation loss: 0.08160915469710901
epoch 45 , train loss: 0.07041115368812768 , validation loss: 0.08184627144742701
epoch 46 , train loss: 0.070336187118135 , validation loss: 0.08179993981092955
epoch 47 , train loss: 0.07031534332209982 , validation loss: 0.08167613594843623
epoch 48 , train loss: 0.07031562614378352 , validation loss: 0.08163366071286655
epoch 49 , train loss: 0.07029045664262998 , validation loss: 0.08169392829777164
epoch 50 , train loss: 0.07027840579963399 , validation loss: 0.081644286703187
HyperGraph_pemsbay_10min
test metric: 
MAE: 1.2175777863262949 
MAPE: 0.027314477606851885 , RMSE: 2.191103622548178'''
