# Supplementary material for: Spatial-temporal hypergraph convolutional network for traffic forecasting
Source: PeerJ Comput Sci. 2023 Jul 4;9:e1450. doi: 10.7717/peerj-cs.1450 (PMC10403163; doi:10.7717/peerj-cs.1450)
Supplement: Supplemental Information 1 — PEMSBAY contains the traffic speed on 325 road sensors in the Bay Area. In addition, the readings of all sensors deployed on the road are also aggregated into 5-minutes windows. It can be obtained from the URL: https://github.com/Azusa-Yuan/fc-gaga-torch/tree/main/datasets. PEMSM contains the traffic speed on 228 road sensors in the District 7 of California. It can be obtained from the URL: https://github.com/VeritasYin/STGCN_IJCAI-18/tree/master/dataset Each dataset can be obtained from the provided URL. Taking the PEMSBAY dataset as an example, we provide the executable source code, including the construction of hypergraph and the overall training process of hypergraph convolution neural network. [file peerj-cs-09-1450-s001.zip › experimentspemsbay/train_dual_hypergraph_model_pemsbay_test.py]

import random
import torch
import torch.nn as nn
import numpy as np
from sklearn.preprocessing import StandardScaler
from model_hyper_graph_transformer import HyperGraphTransformer
from Rebuild_HyperGraph import construct_pemsbay_hyper_graph_laplacian, construct_pemsbay_line_graph_from_hyper_graph
from utils import load_data, data_transform, evaluate_model_hyper_graph_transformer, evaluate_metric_hyper_graph_transformer
from torch.utils.data import DataLoader, TensorDataset
torch.manual_seed(2333)
torch.cuda.manual_seed(2333)
np.random.seed(2333)
random.seed(2333)
torch.backends.cudnn.deterministic = True
device = torch.device("cuda") if torch.cuda.is_available() else torch.device("cpu")
data_path = "./data/pemsbay/Speed_325.csv"
# save_path = "./pretrain_model/pemsbay/model_pemsbay_HyperGCN_test.pt"
day_slot = 288
n_train, n_val, n_test = 35, 5, 5
batch_size = 50
epochs = 50
lr = 1e-3
n_his = 12
n_pred = 3
n_cluster = 64
output_dim = 8
input_feature = 1
embedding_size = 64
conv_output = 8
n_node = 325
print("main")
hyper_graph_lap_np = np.load("./data/adj_text_format/hyper_graph_lap_pemsbay.npy")
hyper_graph_lap = torch.Tensor(hyper_graph_lap_np).to(device)
print(hyper_graph_lap)
line_graph_lap_np = np.load("./data/adj_text_format/line_graph_lap_pemsbay.npy")
line_graph_lap = torch.Tensor(line_graph_lap_np).to(device)
print(line_graph_lap)
hidden_size = conv_output * n_node
filter_size = 512
dropout_rate = 0
n_layers = 6
target_len = n_pred
train, val, test = load_data(data_path, n_train * day_slot, n_val * day_slot)  # 2017年3月6日到4月30日 ,除去周末，40天
scaler = StandardScaler()
train = scaler.fit_transform(train)
val = scaler.transform(val)
test = scaler.transform(test)
x_train, y_train = data_transform(train, n_his, n_pred, day_slot, device)
x_val, y_val = data_transform(val, n_his, n_pred, day_slot, device)
x_test, y_test = data_transform(test, n_his, n_pred, day_slot, device)
train_data = TensorDataset(x_train, y_train)
train_iter = DataLoader(train_data, batch_size, shuffle=True)
val_data = TensorDataset(x_val, y_val)
val_iter = DataLoader(val_data, batch_size)
test_data = TensorDataset(x_test, y_test)
test_iter = DataLoader(test_data, batch_size)


loss = nn.MSELoss()
model = HyperGraphTransformer(input_feature=input_feature, embedding_size=embedding_size, conv_output_size=conv_output,
                              n_node=n_node, hyper_graph_lap=hyper_graph_lap, line_graph_lap=line_graph_lap,
                              hidden_size=hidden_size, filter_size=filter_size, dropout_rate=dropout_rate,
                              n_layers=n_layers, target_len=target_len).to(device)
optimizer = torch.optim.Adam(model.parameters(), lr=lr)
scheduler = torch.optim.lr_scheduler.StepLR(optimizer, step_size=5, gamma=0.7)
min_val_loss = np.inf
for epoch in range(1, epochs + 1):
    l_sum, n = 0.0, 0
    model.train()
    for x, y in train_iter:
        targets = y
        model_outputs = model(x, y)
        l_loss = loss(model_outputs,targets)
        optimizer.zero_grad()
        l_loss.backward()
        optimizer.step()
        l_sum += l_loss.item() * y.shape[0]
        n += y.shape[0]
    scheduler.step()
    val_loss = evaluate_model_hyper_graph_transformer(model, loss, val_iter)
    if val_loss < min_val_loss:
        min_val_loss = val_loss
        #torch.save(model.state_dict(), save_path)
    print("epoch", epoch, ", train loss:", l_sum / n, ", validation loss:", val_loss)


# best_model = HyperGraphTransformer(input_feature=input_feature, embedding_size=embedding_size, conv_output_size=conv_output,
#                               n_node=n_node, hyper_graph_lap=hyper_graph_lap, line_graph_lap=line_graph_lap,
#                               hidden_size=hidden_size, filter_size=filter_size, dropout_rate=dropout_rate,
#                               n_layers=n_layers, target_len=target_len).to(device)
# best_model.load_state_dict(torch.load(save_path))
# MAE, MAPE,RMSE = evaluate_metric_hyper_graph_transformer(best_model, test_iter, scaler)
# print("HyperGraph_pemsbay_15min")
# print("test metric:", "\nMAE:", MAE,"\nMAPE:", MAPE, ", RMSE:", RMSE)
'''epoch 1 , train loss: 0.5949271507428187 , validation loss: 0.5228515272392263
epoch 2 , train loss: 0.3548273053505791 , validation loss: 0.44529074218456133
epoch 3 , train loss: 0.28137849556162475 , validation loss: 0.33772597015115485
epoch 4 , train loss: 0.20322187779982195 , validation loss: 0.2534888470015457
epoch 5 , train loss: 0.13837957130581324 , validation loss: 0.19573327598317788
epoch 6 , train loss: 0.09413129745233338 , validation loss: 0.149844444493939
epoch 7 , train loss: 0.07168282097871984 , validation loss: 0.12432319657500202
epoch 8 , train loss: 0.05793653395474361 , validation loss: 0.10577465925502676
epoch 9 , train loss: 0.04834484270343855 , validation loss: 0.09586114052536564
epoch 10 , train loss: 0.04537583980967832 , validation loss: 0.09017390741785408
epoch 11 , train loss: 0.035826802747829754 , validation loss: 0.07843482695139034
epoch 12 , train loss: 0.03153731918478746 , validation loss: 0.07493192519131792
epoch 13 , train loss: 0.028713583587284937 , validation loss: 0.06949480374138138
epoch 14 , train loss: 0.025936091938630806 , validation loss: 0.06509313078580922
epoch 15 , train loss: 0.023728428279805595 , validation loss: 0.058140158943121294
epoch 16 , train loss: 0.02039502434954489 , validation loss: 0.053730924694244335
epoch 17 , train loss: 0.019091253959421094 , validation loss: 0.05103353906941204
epoch 18 , train loss: 0.01784136744166646 , validation loss: 0.04741425609837101
epoch 19 , train loss: 0.01687831593846962 , validation loss: 0.04401561595738431
epoch 20 , train loss: 0.015861257291749517 , validation loss: 0.04067051024912692
epoch 21 , train loss: 0.014279699028363402 , validation loss: 0.03713589595898294
epoch 22 , train loss: 0.013711372147814717 , validation loss: 0.035931875233904696
epoch 23 , train loss: 0.01336200138376524 , validation loss: 0.034786518841010874
epoch 24 , train loss: 0.013001923014768147 , validation loss: 0.03412509470222278
epoch 25 , train loss: 0.012711804827993084 , validation loss: 0.033950835615011554
epoch 26 , train loss: 0.011715854393856879 , validation loss: 0.03199917673483631
epoch 27 , train loss: 0.01154582715333457 , validation loss: 0.03210560039008648
epoch 28 , train loss: 0.011345237026154033 , validation loss: 0.03162334834634391
epoch 29 , train loss: 0.011118189470772036 , validation loss: 0.030061016975571276
epoch 30 , train loss: 0.010899141980968611 , validation loss: 0.030484109495479784
epoch 31 , train loss: 0.010311757238466637 , validation loss: 0.0297876483616761
epoch 32 , train loss: 0.010111642096140388 , validation loss: 0.029228474644269455
epoch 33 , train loss: 0.010010121481982163 , validation loss: 0.029320787248687058
epoch 34 , train loss: 0.009848217417135307 , validation loss: 0.029100989716538073
epoch 35 , train loss: 0.009775915139407943 , validation loss: 0.029502284714570212
epoch 36 , train loss: 0.009318779665531707 , validation loss: 0.029244290684171493
epoch 37 , train loss: 0.009166850955489653 , validation loss: 0.028648121621400187
epoch 38 , train loss: 0.009091801146445071 , validation loss: 0.028630321688184853
epoch 39 , train loss: 0.009008607508692755 , validation loss: 0.028585540384557555'''
