# Supplementary material for: Spatial-temporal hypergraph convolutional network for traffic forecasting
Source: PeerJ Comput Sci. 2023 Jul 4;9:e1450. doi: 10.7717/peerj-cs.1450 (PMC10403163; doi:10.7717/peerj-cs.1450)
Supplement: Supplemental Information 1 — PEMSBAY contains the traffic speed on 325 road sensors in the Bay Area. In addition, the readings of all sensors deployed on the road are also aggregated into 5-minutes windows. It can be obtained from the URL: https://github.com/Azusa-Yuan/fc-gaga-torch/tree/main/datasets. PEMSM contains the traffic speed on 228 road sensors in the District 7 of California. It can be obtained from the URL: https://github.com/VeritasYin/STGCN_IJCAI-18/tree/master/dataset Each dataset can be obtained from the provided URL. Taking the PEMSBAY dataset as an example, we provide the executable source code, including the construction of hypergraph and the overall training process of hypergraph convolution neural network. [file peerj-cs-09-1450-s001.zip › experimentspemsbay/train_dual_hypergraph_model_pemsbay_with_encoder.py]

import random
import torch
import torch.nn as nn
import numpy as np
from sklearn.preprocessing import StandardScaler
from model_hypergraph_lstm import HyperGraphTransformerEncoder
from utils2 import construct_pemsbay_hyper_graph_laplacian, construct_pemsbay_line_graph_from_hyper_graph
from utils import load_data, data_transform, evaluate_model_hyper_graph_transformer_weight, evaluate_metric_hyper_graph_transformer
from torch.utils.data import DataLoader, TensorDataset
torch.manual_seed(2333)
torch.cuda.manual_seed(2333)
np.random.seed(2333)
random.seed(2333)
torch.backends.cudnn.deterministic = True
device = torch.device("cuda") if torch.cuda.is_available() else torch.device("cpu")
data_path = "./data/pemsbay/Speed_325.csv"
save_path = "./pretrain_model/pemsbay/model_pemsbay_HyperGCN_enc_v1.pt"
day_slot = 288
n_train, n_val, n_test = 35, 5, 5
batch_size = 50
epochs = 50
lr = 1e-3
n_his = 12
n_pred = 3
n_cluster = 64
input_feature = 1
embedding_size = 32
conv_output = 4
n_node = 325
hyper_graph_lap_np = np.load("./data/adj_text_format/hyper_graph_lap_pemsbay.npy")
hyper_graph_lap = torch.Tensor(hyper_graph_lap_np).to(device)
line_graph_lap_np = np.load("./data/adj_text_format/line_graph_lap_pemsbay.npy")
line_graph_lap = torch.Tensor(line_graph_lap_np).to(device)
# hyper_graph_lap = construct_pemsbay_hyper_graph_laplacian(n_clusters=n_cluster)
# line_graph_lap = construct_pemsbay_line_graph_from_hyper_graph(n_clusters=n_cluster)
hidden_size = conv_output * n_node
filter_size = 512
dropout_rate = 0.2
n_layers = 4
target_len = 3
train, val, test = load_data(data_path, n_train * day_slot, n_val * day_slot)  # 2017年3月6日到4月30日 ,除去周末，40天
scaler = StandardScaler()
train = scaler.fit_transform(train)
val = scaler.transform(val)
test = scaler.transform(test)
x_train, y_train = data_transform(train, n_his, n_pred, day_slot, device)
x_val, y_val = data_transform(val, n_his, n_pred, day_slot, device)
x_test, y_test = data_transform(test, n_his, n_pred, day_slot, device)
train_data = TensorDataset(x_train, y_train)
train_iter = DataLoader(train_data, batch_size, shuffle=True)
val_data = TensorDataset(x_val, y_val)
val_iter = DataLoader(val_data, batch_size)
test_data = TensorDataset(x_test, y_test)
test_iter = DataLoader(test_data, batch_size)

loss = nn.MSELoss()
model = HyperGraphTransformerEncoder(input_feature=input_feature, embedding_size=embedding_size, conv_output_size=conv_output,
                                    n_node=n_node, hyper_graph_lap=hyper_graph_lap, line_graph_lap=line_graph_lap,
                                    output_size=target_len, hidden_size_enc=hidden_size, filter_size=filter_size,
                                     dropout_rate = dropout_rate, n_layers=n_layers).to(device)
optimizer = torch.optim.Adam(model.parameters(), lr=lr)
scheduler = torch.optim.lr_scheduler.StepLR(optimizer, step_size=5, gamma=0.7)
min_val_loss = np.inf
final_weight = 0
for epoch in range(1, epochs + 1):
    l_sum, n = 0.0, 0
    model.train()
    for x, y in train_iter:
        #print(x.shape)
        model_outputs, enc_weight_output = model(x)
        final_weight = enc_weight_output
        l_loss = loss(model_outputs, y)
        optimizer.zero_grad()
        l_loss.backward()
        optimizer.step()
        l_sum += l_loss.item() * y.shape[0]
        n += y.shape[0]
    scheduler.step()
    val_loss = evaluate_model_hyper_graph_transformer_weight(model, loss, val_iter)
    if val_loss < min_val_loss:
        min_val_loss = val_loss
        torch.save(model.state_dict(), save_path)
    print("epoch", epoch, ", train loss:", l_sum / n, ", validation loss:", val_loss)


# best_model = HyperGraphTransformerWeight(input_feature=input_feature, embedding_size=embedding_size, conv_output_size=conv_output,
#                               n_node=n_node, hyper_graph_lap=hyper_graph_lap, line_graph_lap=line_graph_lap,
#                              output_size=target_len).to(device)
# best_model.load_state_dict(torch.load(save_path))
# MAE, MAPE,RMSE = evaluate_metric_hyper_graph_transformer(best_model, test_iter, scaler)
# print("HyperGraph_pemsbay_15min")
# print("test metric:", "\nMAE:", MAE,"\nMAPE:", MAPE, ", RMSE:", RMSE)
'''epoch 1 , train loss: 0.41425456969402863 , validation loss: 0.21209556258935605
epoch 2 , train loss: 0.13658793085069804 , validation loss: 0.14270422496795154
epoch 3 , train loss: 0.11664827224861171 , validation loss: 0.1369806158194331
epoch 4 , train loss: 0.11212469493679268 , validation loss: 0.1271408435336616
epoch 5 , train loss: 0.11003424399827622 , validation loss: 0.1251391622216835
epoch 6 , train loss: 0.1074318936522375 , validation loss: 0.126067910289934
epoch 7 , train loss: 0.10656902303606453 , validation loss: 0.12156787330581242
epoch 8 , train loss: 0.10524282466009617 , validation loss: 0.12188337736801297
epoch 9 , train loss: 0.10443419017398697 , validation loss: 0.1214316040649045
epoch 10 , train loss: 0.10362500215535651 , validation loss: 0.11848087636044459
epoch 11 , train loss: 0.10201235635961049 , validation loss: 0.11773461474885805
epoch 12 , train loss: 0.10021735586819563 , validation loss: 0.11510592776354163
epoch 13 , train loss: 0.09934063441667501 , validation loss: 0.11452116922621795
epoch 14 , train loss: 0.09893313158376578 , validation loss: 0.11501058993828614
epoch 15 , train loss: 0.09825208456054228 , validation loss: 0.11358730319103219
epoch 16 , train loss: 0.0975794787016246 , validation loss: 0.11328034630258747
epoch 17 , train loss: 0.09719237278246254 , validation loss: 0.11301133389144989
epoch 18 , train loss: 0.09695364475546556 , validation loss: 0.11263130874891432
epoch 19 , train loss: 0.0965947751980964 , validation loss: 0.1125481059432558
epoch 20 , train loss: 0.0962718134895943 , validation loss: 0.1116958888181249
epoch 21 , train loss: 0.09556592113742104 , validation loss: 0.11185162279413413
epoch 22 , train loss: 0.09553426006174938 , validation loss: 0.11122646621499788
epoch 23 , train loss: 0.0950842297724318 , validation loss: 0.11128564998022367
epoch 24 , train loss: 0.09483411174707994 , validation loss: 0.11184630917546125
epoch 25 , train loss: 0.09459647644210471 , validation loss: 0.11178350838781227
epoch 26 , train loss: 0.09426608503352231 , validation loss: 0.11074753624232718
epoch 27 , train loss: 0.09388281522210858 , validation loss: 0.11062038955116747
epoch 28 , train loss: 0.0936423495516976 , validation loss: 0.11058205273935805
epoch 29 , train loss: 0.09338928114095607 , validation loss: 0.11034639223439396
epoch 30 , train loss: 0.0932252369531561 , validation loss: 0.11028562352938831
epoch 31 , train loss: 0.09292728606032642 , validation loss: 0.11036121373178752
epoch 32 , train loss: 0.09271380416718109 , validation loss: 0.11010942158412365
epoch 33 , train loss: 0.0926043660450446 , validation loss: 0.11029908037889694
epoch 34 , train loss: 0.09236629722373213 , validation loss: 0.11036897983673966
epoch 35 , train loss: 0.09219327520736194 , validation loss: 0.11013823403191052
epoch 36 , train loss: 0.09194430160133801 , validation loss: 0.10991302768527415
epoch 37 , train loss: 0.09177922716612985 , validation loss: 0.11028975005904151
epoch 38 , train loss: 0.0916218956498163 , validation loss: 0.11021694453012783
epoch 39 , train loss: 0.09156632170473405 , validation loss: 0.1100251654559351
epoch 40 , train loss: 0.09144534306197194 , validation loss: 0.11090760485302285
epoch 41 , train loss: 0.09122127175109544 , validation loss: 0.11049755384319732
epoch 42 , train loss: 0.09110308491651184 , validation loss: 0.11009115384828538
epoch 43 , train loss: 0.0909775238701851 , validation loss: 0.11005389758692119
epoch 44 , train loss: 0.09091908395585745 , validation loss: 0.10985208614676112
epoch 45 , train loss: 0.09085441741711792 , validation loss: 0.11062521536243641
epoch 46 , train loss: 0.09066927192630071 , validation loss: 0.10978123710435235
epoch 47 , train loss: 0.0905578109467533 , validation loss: 0.10988723630637179
epoch 48 , train loss: 0.09052462111152941 , validation loss: 0.10990127314975201
epoch 49 , train loss: 0.09044804183816811 , validation loss: 0.10987960663405115
epoch 50 , train loss: 0.09039676527570158 , validation loss: 0.1098387759548445
HyperGraph_pemsbay_15min
test metric: 
MAE: 1.4355189374852617 
MAPE: 0.033769472866882075 , RMSE: 2.611429851043004'''
