# Supplementary material for: Spatial-temporal hypergraph convolutional network for traffic forecasting
Source: PeerJ Comput Sci. 2023 Jul 4;9:e1450. doi: 10.7717/peerj-cs.1450 (PMC10403163; doi:10.7717/peerj-cs.1450)
Supplement: Supplemental Information 1 — PEMSBAY contains the traffic speed on 325 road sensors in the Bay Area. In addition, the readings of all sensors deployed on the road are also aggregated into 5-minutes windows. It can be obtained from the URL: https://github.com/Azusa-Yuan/fc-gaga-torch/tree/main/datasets. PEMSM contains the traffic speed on 228 road sensors in the District 7 of California. It can be obtained from the URL: https://github.com/VeritasYin/STGCN_IJCAI-18/tree/master/dataset Each dataset can be obtained from the provided URL. Taking the PEMSBAY dataset as an example, we provide the executable source code, including the construction of hypergraph and the overall training process of hypergraph convolution neural network. [file peerj-cs-09-1450-s001.zip › experimentspemsbay/train_graph_model_pemsbay.py]

import random
import torch
import torch.nn as nn
import numpy as np
from sklearn.preprocessing import StandardScaler
from utils import load_data, data_transform, evaluate_model_hyper_graph_transformer_weight, evaluate_metric_hyper_graph_transformer
from utils2 import construct_pemsbay_hyper_graph_laplacian, construct_pemsbay_line_graph_from_hyper_graph, construct_pemsbay_graph_normalized_adj
from torch.utils.data import DataLoader, TensorDataset
from model_hypergraph_lstm import GraphTransformerWeight
torch.manual_seed(2333)
torch.cuda.manual_seed(2333)
np.random.seed(2333)
random.seed(2333)
torch.backends.cudnn.deterministic = True
device = torch.device("cuda") if torch.cuda.is_available() else torch.device("cpu")
data_path = "./data/pemsbay/Speed_325.csv"
save_path_raw = "./pretrain_model/pemsbay/model_pemsbay_GCN_pre"
day_slot = 288
n_train, n_val, n_test = 35, 5, 5
batch_size = 50
epochs = 50
lr = 1e-3
n_his = 12
n_preds = [2, 3, 4]
n_cluster = 128
output_dim = 8
input_feature = 1
embedding_size = 64
conv_output = 8  # 1 for Transformer only
n_node = 325
hyper_graph_lap = construct_pemsbay_hyper_graph_laplacian(n_clusters=n_cluster)
line_graph_lap = construct_pemsbay_line_graph_from_hyper_graph(n_clusters=n_cluster)
graph_lap = construct_pemsbay_graph_normalized_adj()
hidden_size = conv_output * n_node
filter_size = 512
dropout_rate = 0
n_layers = 6

for n_pred in n_preds:
    save_path = save_path_raw + str(n_pred) + ".pt"
    print(save_path)
    train, val, test = load_data(data_path, n_train * day_slot, n_val * day_slot)  # 2012年4月2日到5月31日,除去周末，44天
    scaler = StandardScaler()
    train = scaler.fit_transform(train)
    val = scaler.transform(val)
    test = scaler.transform(test)
    x_train, y_train = data_transform(train, n_his, n_pred, day_slot, device)
    x_val, y_val = data_transform(val, n_his, n_pred, day_slot, device)
    x_test, y_test = data_transform(test, n_his, n_pred, day_slot, device)
    train_data = TensorDataset(x_train, y_train)
    train_iter = DataLoader(train_data, batch_size, shuffle=True)
    val_data = TensorDataset(x_val, y_val)
    val_iter = DataLoader(val_data, batch_size)
    test_data = TensorDataset(x_test, y_test)
    test_iter = DataLoader(test_data, batch_size)

    loss = nn.MSELoss()
    model = GraphTransformerWeight(input_feature=input_feature, embedding_size=embedding_size, conv_output_size=conv_output,
                                  graph_lap= graph_lap, n_node=n_node,output_size=n_pred).to(device)
    # optimizer = torch.optim.Adam(model.parameters(), lr=lr)
    # scheduler = torch.optim.lr_scheduler.StepLR(optimizer, step_size=5, gamma=0.7)
    # min_val_loss = np.inf
    # for epoch in range(1, epochs + 1):
    #     l_sum, n = 0.0, 0
    #     model.train()
    #     for x, y in train_iter:
    #         model_outputs, enc_weight_output = model(x)
    #         final_weight = enc_weight_output
    #         l_loss = loss(model_outputs, y)
    #         optimizer.zero_grad()
    #         l_loss.backward()
    #         optimizer.step()
    #         l_sum += l_loss.item() * y.shape[0]
    #         n += y.shape[0]
    #     scheduler.step()
    #     val_loss = evaluate_model_hyper_graph_transformer_weight(model, loss, val_iter)
    #     if val_loss < min_val_loss:
    #         min_val_loss = val_loss
    #         torch.save(model.state_dict(), save_path)
    #     print("epoch", epoch, ", train loss:", l_sum / n, ", validation loss:", val_loss)
    best_model = GraphTransformerWeight(input_feature=input_feature, embedding_size=embedding_size, conv_output_size=conv_output,
                                  graph_lap= graph_lap, n_node=n_node,output_size=n_pred).to(device)
    best_model.load_state_dict(torch.load(save_path))
    MAE, MAPE,RMSE = evaluate_metric_hyper_graph_transformer(best_model, test_iter, scaler)
    print("Graph_pemsbay_15min")
    print("test metric:", "\nMAE:", MAE,"\nMAPE:", MAPE, ", RMSE:", RMSE)


# best_model = GraphTransformer(input_feature=input_feature, embedding_size=embedding_size, conv_output_size=conv_output,
#                               graph_lap= graph_lap,
#                               hidden_size=hidden_size, filter_size=filter_size, dropout_rate=dropout_rate,
#                               n_layers=n_layers, target_len=target_len).to(device)
# best_model.load_state_dict(torch.load(save_path))
# MAE, MAPE,RMSE = evaluate_metric_hyper_graph_transformer(best_model, test_iter, scaler)
# print("Graph_pemsbay_15min")
# print("test metric:", "\nMAE:", MAE,"\nMAPE:", MAPE, ", RMSE:", RMSE)
'''./pretrain_model/pemsbay/model_pemsbay_GCN_pre2.pt
epoch 1 , train loss: 0.47606966906824083 , validation loss: 0.37365405237779625
epoch 2 , train loss: 0.24169483084322196 , validation loss: 0.2576080550850925
epoch 3 , train loss: 0.174060800140482 , validation loss: 0.20140086291701453
epoch 4 , train loss: 0.14495003801427728 , validation loss: 0.17576973364157064
epoch 5 , train loss: 0.1295508630622029 , validation loss: 0.1521194535746852
epoch 6 , train loss: 0.11907582043430129 , validation loss: 0.14004367695430392
epoch 7 , train loss: 0.11173542994659914 , validation loss: 0.1303807664627115
epoch 8 , train loss: 0.10537693834811955 , validation loss: 0.12155938047733394
epoch 9 , train loss: 0.09950455261199345 , validation loss: 0.1183198574398358
epoch 10 , train loss: 0.09537340659360982 , validation loss: 0.11001394854139224
epoch 11 , train loss: 0.09236823398561725 , validation loss: 0.10795211819776399
epoch 12 , train loss: 0.09089400125356034 , validation loss: 0.10754222477291132
epoch 13 , train loss: 0.08945890086562007 , validation loss: 0.10488041770654434
epoch 14 , train loss: 0.08826851453892458 , validation loss: 0.10376077412533095
epoch 15 , train loss: 0.08754410372253343 , validation loss: 0.1035459643595021
epoch 16 , train loss: 0.08623867037614442 , validation loss: 0.10247229298352634
epoch 17 , train loss: 0.08572900791913413 , validation loss: 0.10150904576655072
epoch 18 , train loss: 0.0851007123026584 , validation loss: 0.10136540842011879
epoch 19 , train loss: 0.08466647583557221 , validation loss: 0.10048477397648631
epoch 20 , train loss: 0.0842539613214581 , validation loss: 0.10192505957610078
epoch 21 , train loss: 0.08360517536043384 , validation loss: 0.09990166438461093
epoch 22 , train loss: 0.0832027266889705 , validation loss: 0.09988116980520283
epoch 23 , train loss: 0.08294917153665138 , validation loss: 0.09965194699729332
epoch 24 , train loss: 0.08259335340573157 , validation loss: 0.09946730369688002
epoch 25 , train loss: 0.08231833370511207 , validation loss: 0.09866921480950488
epoch 26 , train loss: 0.08193615543599024 , validation loss: 0.09888477903580788
epoch 27 , train loss: 0.08174666221595693 , validation loss: 0.09848443520178302
epoch 28 , train loss: 0.08148433160406995 , validation loss: 0.0986028242587644
epoch 29 , train loss: 0.08125930168967015 , validation loss: 0.09855526619902391
epoch 30 , train loss: 0.08105509540638535 , validation loss: 0.09812172676454871
epoch 31 , train loss: 0.08079927558729406 , validation loss: 0.09840458824592967
epoch 32 , train loss: 0.08060257699419529 , validation loss: 0.09838757811535151
epoch 33 , train loss: 0.08045993416865636 , validation loss: 0.09781576736278215
epoch 34 , train loss: 0.08033636582646386 , validation loss: 0.0979514847614763
epoch 35 , train loss: 0.08018567594817679 , validation loss: 0.09778496205255406
epoch 36 , train loss: 0.07996496401885742 , validation loss: 0.09776304168990181
epoch 37 , train loss: 0.07984147388245032 , validation loss: 0.09760714408235613
epoch 38 , train loss: 0.07973439671474149 , validation loss: 0.09749975307899875
epoch 39 , train loss: 0.07966198138207399 , validation loss: 0.09758122627141756
epoch 40 , train loss: 0.07953904860778081 , validation loss: 0.09724775468278335
epoch 41 , train loss: 0.0794082253126632 , validation loss: 0.0974243033928364
epoch 42 , train loss: 0.07933087951239269 , validation loss: 0.09725181819493244
epoch 43 , train loss: 0.07926131203237899 , validation loss: 0.09680919460665595
epoch 44 , train loss: 0.07920376295042313 , validation loss: 0.09716437431564048
epoch 45 , train loss: 0.07911802561244692 , validation loss: 0.09713139773627058
epoch 46 , train loss: 0.07899051760000188 , validation loss: 0.09708382265809996
epoch 47 , train loss: 0.078931137656806 , validation loss: 0.09694001400872831
epoch 48 , train loss: 0.07890390942682357 , validation loss: 0.09702356669847259
epoch 49 , train loss: 0.07885184747777486 , validation loss: 0.09696669378553599
epoch 50 , train loss: 0.07879435114952023 , validation loss: 0.09705322043578775
./pretrain_model/pemsbay/model_pemsbay_GCN_pre3.pt
epoch 1 , train loss: 0.47002548070927375 , validation loss: 0.391774735797429
epoch 2 , train loss: 0.2625543737507472 , validation loss: 0.28636986145029364
epoch 3 , train loss: 0.2012923683911695 , validation loss: 0.23580684173110283
epoch 4 , train loss: 0.172714494310879 , validation loss: 0.2145140821974971
epoch 5 , train loss: 0.15529938215673328 , validation loss: 0.18064071065456777
epoch 6 , train loss: 0.14314616729434362 , validation loss: 0.16797072879671265
epoch 7 , train loss: 0.1363574177158722 , validation loss: 0.1601856030262908
epoch 8 , train loss: 0.13171870328397067 , validation loss: 0.15348326880991084
epoch 9 , train loss: 0.12790479206969188 , validation loss: 0.1490352359104839
epoch 10 , train loss: 0.12490037205274515 , validation loss: 0.14554725618776165
epoch 11 , train loss: 0.12228854191486133 , validation loss: 0.14318615245457134
epoch 12 , train loss: 0.12086038668943193 , validation loss: 0.14127005702234557
epoch 13 , train loss: 0.11947140708009683 , validation loss: 0.1401833077733298
epoch 14 , train loss: 0.11827370851445362 , validation loss: 0.13801070903455098
epoch 15 , train loss: 0.11698795745358408 , validation loss: 0.13742200830862344
epoch 16 , train loss: 0.11592477957386814 , validation loss: 0.13728093149547166
epoch 17 , train loss: 0.11522603567781067 , validation loss: 0.13518910990290092
epoch 18 , train loss: 0.11459531052030815 , validation loss: 0.13434325848538875
epoch 19 , train loss: 0.11377565336269846 , validation loss: 0.13396933306160783
epoch 20 , train loss: 0.1130885608388085 , validation loss: 0.1336573515301931
epoch 21 , train loss: 0.11235003808276488 , validation loss: 0.13204357021620433
epoch 22 , train loss: 0.11204987357430558 , validation loss: 0.13210523526373275
epoch 23 , train loss: 0.11145812647452558 , validation loss: 0.13107969449510692
epoch 24 , train loss: 0.11116592482109446 , validation loss: 0.1322481603674066
epoch 25 , train loss: 0.11076200396656422 , validation loss: 0.13071358597767463
epoch 26 , train loss: 0.11019111006188954 , validation loss: 0.13063670476622533
epoch 27 , train loss: 0.10988349732760302 , validation loss: 0.13028045336740976
epoch 28 , train loss: 0.10962990046785157 , validation loss: 0.13095512349542537
epoch 29 , train loss: 0.10938700285317213 , validation loss: 0.13021973044658655
epoch 30 , train loss: 0.10912078827750041 , validation loss: 0.13008108253830364
epoch 31 , train loss: 0.1088638642808293 , validation loss: 0.1292511612433516
epoch 32 , train loss: 0.10857939056617472 , validation loss: 0.13000945977745848
epoch 33 , train loss: 0.10837417875245087 , validation loss: 0.13026482409447163
epoch 34 , train loss: 0.10830465719261397 , validation loss: 0.12902565554400336
epoch 35 , train loss: 0.10814646407592715 , validation loss: 0.12908588672233792
epoch 36 , train loss: 0.10784259018109528 , validation loss: 0.12865976172386842
epoch 37 , train loss: 0.10764311750964609 , validation loss: 0.12923779535634708
epoch 38 , train loss: 0.10751437952936824 , validation loss: 0.1291305981746081
epoch 39 , train loss: 0.10743487523158049 , validation loss: 0.12907392235016438
epoch 40 , train loss: 0.10724996395571997 , validation loss: 0.128538413248279
epoch 41 , train loss: 0.107053508050183 , validation loss: 0.12832065895812503
epoch 42 , train loss: 0.10699337524770641 , validation loss: 0.12874043172291885
epoch 43 , train loss: 0.10689999899797129 , validation loss: 0.12865256761608204
epoch 44 , train loss: 0.10677686189347477 , validation loss: 0.128490154684793
epoch 45 , train loss: 0.10667959473702188 , validation loss: 0.12880440779458058
epoch 46 , train loss: 0.10660324909304955 , validation loss: 0.12837613582645443
epoch 47 , train loss: 0.10651464215244734 , validation loss: 0.12865216474755592
epoch 48 , train loss: 0.10644057762233046 , validation loss: 0.1285137621566133
epoch 49 , train loss: 0.10637952650279273 , validation loss: 0.1284241342252168
epoch 50 , train loss: 0.10631897455774407 , validation loss: 0.12776503115109514
./pretrain_model/pemsbay/model_pemsbay_GCN_pre4.pt
epoch 1 , train loss: 0.5188301393682854 , validation loss: 0.4397878342608304
epoch 2 , train loss: 0.30754305912214636 , validation loss: 0.3438141640997387
epoch 3 , train loss: 0.24419138741529225 , validation loss: 0.2927343659989425
epoch 4 , train loss: 0.21006234394760992 , validation loss: 0.253156712012637
epoch 5 , train loss: 0.1836443447224273 , validation loss: 0.21213733584536157
epoch 6 , train loss: 0.16889042669610035 , validation loss: 0.200348327209943
epoch 7 , train loss: 0.16207175557968787 , validation loss: 0.191653118973554
epoch 8 , train loss: 0.15735603062956177 , validation loss: 0.18473274829647127
epoch 9 , train loss: 0.15416679547978843 , validation loss: 0.17975525835718362
epoch 10 , train loss: 0.1512998128738842 , validation loss: 0.17697374922225206
epoch 11 , train loss: 0.1485411380399883 , validation loss: 0.17264928312765482
epoch 12 , train loss: 0.14705866554862795 , validation loss: 0.1718478208962803
epoch 13 , train loss: 0.14544397975103915 , validation loss: 0.17488341111311187
epoch 14 , train loss: 0.14435607275409784 , validation loss: 0.16919520063849022
epoch 15 , train loss: 0.14302191613264006 , validation loss: 0.1679181244408273
epoch 16 , train loss: 0.14197388995344506 , validation loss: 0.16599470650474682
epoch 17 , train loss: 0.14086440780367898 , validation loss: 0.16626211086237008
epoch 18 , train loss: 0.1403729933831716 , validation loss: 0.16418747773971934
epoch 19 , train loss: 0.1395534737798319 , validation loss: 0.16344796113428886
epoch 20 , train loss: 0.1392270529364007 , validation loss: 0.1623911488476523
epoch 21 , train loss: 0.13810774356576347 , validation loss: 0.16238891392456914
epoch 22 , train loss: 0.13762888185470504 , validation loss: 0.16195398060675845
epoch 23 , train loss: 0.13729842301664882 , validation loss: 0.16338500673298184
epoch 24 , train loss: 0.1368745386732733 , validation loss: 0.1610229727229377
epoch 25 , train loss: 0.13630125449287805 , validation loss: 0.16131324662579616
epoch 26 , train loss: 0.13581768545407025 , validation loss: 0.16049925415268282
epoch 27 , train loss: 0.13540819531674816 , validation loss: 0.16018818324957435
epoch 28 , train loss: 0.13524768813320676 , validation loss: 0.1599415181075885
epoch 29 , train loss: 0.13488662253126754 , validation loss: 0.1596777648468243
epoch 30 , train loss: 0.13471975802727867 , validation loss: 0.16013763198394562
epoch 31 , train loss: 0.13418131942555506 , validation loss: 0.15984681633413506
epoch 32 , train loss: 0.1339776879566238 , validation loss: 0.15885777929387504
epoch 33 , train loss: 0.1337845926855023 , validation loss: 0.15902914334469417
epoch 34 , train loss: 0.13362375179114608 , validation loss: 0.16218656689621438
epoch 35 , train loss: 0.13356559448583352 , validation loss: 0.16006947058901158
epoch 36 , train loss: 0.13315587498600123 , validation loss: 0.15831796177133392
epoch 37 , train loss: 0.13298433169766488 , validation loss: 0.1583679516860468
epoch 38 , train loss: 0.1328711443691707 , validation loss: 0.15870285555618868
epoch 39 , train loss: 0.13265868111433005 , validation loss: 0.15963468709811918
epoch 40 , train loss: 0.13264675120295477 , validation loss: 0.158491280415806
epoch 41 , train loss: 0.1323504176586933 , validation loss: 0.15827269938756383
epoch 42 , train loss: 0.13222939020753405 , validation loss: 0.15846563665568553
epoch 43 , train loss: 0.13213523227510632 , validation loss: 0.15828615180690667
epoch 44 , train loss: 0.1320901064059076 , validation loss: 0.15783155733345575
epoch 45 , train loss: 0.13196647970085054 , validation loss: 0.1579584091000443
epoch 46 , train loss: 0.1318065135945876 , validation loss: 0.15868543940030277
epoch 47 , train loss: 0.13174087497163495 , validation loss: 0.15791352361654107
epoch 48 , train loss: 0.13166421458794442 , validation loss: 0.15811589093623946
epoch 49 , train loss: 0.13161083503063042 , validation loss: 0.15809512985150825
epoch 50 , train loss: 0.13153418677009684 , validation loss: 0.1579381650795265
./pretrain_model/pemsbay/model_pemsbay_GCN_pre2.pt
Graph_pemsbay_15min
test metric: 
MAE: 1.3157789520491807 
MAPE: 0.03166001638469648 , RMSE: 2.4067298694874935
./pretrain_model/pemsbay/model_pemsbay_GCN_pre3.pt
Graph_pemsbay_15min
test metric: 
MAE: 1.5079879532769553 
MAPE: 0.03712828264698619 , RMSE: 2.8167158767403313
./pretrain_model/pemsbay/model_pemsbay_GCN_pre4.pt
Graph_pemsbay_15min
test metric: 
MAE: 1.6815073758955041 
MAPE: 0.042075420178724225 , RMSE: 3.1764977953618323'''
