# Supplementary material for: Spatial-temporal hypergraph convolutional network for traffic forecasting
Source: PeerJ Comput Sci. 2023 Jul 4;9:e1450. doi: 10.7717/peerj-cs.1450 (PMC10403163; doi:10.7717/peerj-cs.1450)
Supplement: Supplemental Information 1 — PEMSBAY contains the traffic speed on 325 road sensors in the Bay Area. In addition, the readings of all sensors deployed on the road are also aggregated into 5-minutes windows. It can be obtained from the URL: https://github.com/Azusa-Yuan/fc-gaga-torch/tree/main/datasets. PEMSM contains the traffic speed on 228 road sensors in the District 7 of California. It can be obtained from the URL: https://github.com/VeritasYin/STGCN_IJCAI-18/tree/master/dataset Each dataset can be obtained from the provided URL. Taking the PEMSBAY dataset as an example, we provide the executable source code, including the construction of hypergraph and the overall training process of hypergraph convolution neural network. [file peerj-cs-09-1450-s001.zip › experimentspemsbay/train_hypergraph_model_pemsbay.py]

import random
import torch
import torch.nn as nn
import numpy as np
from sklearn.preprocessing import StandardScaler
from utils import load_data, data_transform, evaluate_model_hyper_graph_transformer_weight, evaluate_metric_hyper_graph_transformer
from utils2 import construct_pemsbay_hyper_graph_laplacian, construct_pemsbay_line_graph_from_hyper_graph, construct_pemsbay_graph_normalized_adj
from torch.utils.data import DataLoader, TensorDataset
from model_hypergraph_lstm import HGraphTransformerWeight
torch.manual_seed(2333)
torch.cuda.manual_seed(2333)
np.random.seed(2333)
random.seed(2333)
torch.backends.cudnn.deterministic = True
device = torch.device("cuda") if torch.cuda.is_available() else torch.device("cpu")
data_path = "./data/pemsbay/Speed_325.csv"
save_path_raw = "./pretrain_model/pemsbay/model_pemsbay_HGCN_pre"
day_slot = 288
n_train, n_val, n_test = 35, 5, 5
batch_size = 50
epochs = 50
lr = 1e-3
n_his = 12
n_preds = [2, 3, 4]
n_cluster = 128
output_dim = 8
input_feature = 1
embedding_size = 64
conv_output = 8  # 1 for Transformer only
n_node = 325
hyper_graph_lap = construct_pemsbay_hyper_graph_laplacian(n_clusters=n_cluster)
print(hyper_graph_lap.shape)
line_graph_lap = construct_pemsbay_line_graph_from_hyper_graph(n_clusters=n_cluster)
graph_lap = construct_pemsbay_graph_normalized_adj()
hidden_size = conv_output * n_node
filter_size = 512
dropout_rate = 0
n_layers = 6

for n_pred in n_preds:
    save_path = save_path_raw + str(n_pred) + ".pt"
    print(save_path)
    train, val, test = load_data(data_path, n_train * day_slot, n_val * day_slot)  # 2012年4月2日到5月31日,除去周末，44天
    scaler = StandardScaler()
    train = scaler.fit_transform(train)
    val = scaler.transform(val)
    test = scaler.transform(test)
    x_train, y_train = data_transform(train, n_his, n_pred, day_slot, device)
    x_val, y_val = data_transform(val, n_his, n_pred, day_slot, device)
    x_test, y_test = data_transform(test, n_his, n_pred, day_slot, device)
    train_data = TensorDataset(x_train, y_train)
    train_iter = DataLoader(train_data, batch_size, shuffle=True)
    val_data = TensorDataset(x_val, y_val)
    val_iter = DataLoader(val_data, batch_size)
    test_data = TensorDataset(x_test, y_test)
    test_iter = DataLoader(test_data, batch_size)

    loss = nn.MSELoss()
    model = HGraphTransformerWeight(input_feature=input_feature, embedding_size=embedding_size,
                                    conv_output_size=conv_output, hyper_graph_lap=hyper_graph_lap,
                                    n_node=n_node,output_size=n_pred).to(device)
    # optimizer = torch.optim.Adam(model.parameters(), lr=lr)
    # scheduler = torch.optim.lr_scheduler.StepLR(optimizer, step_size=5, gamma=0.7)
    # min_val_loss = np.inf
    # for epoch in range(1, epochs + 1):
    #     l_sum, n = 0.0, 0
    #     model.train()
    #     for x, y in train_iter:
    #         model_outputs, enc_weight_output = model(x)
    #         final_weight = enc_weight_output
    #         l_loss = loss(model_outputs, y)
    #         optimizer.zero_grad()
    #         l_loss.backward()
    #         optimizer.step()
    #         l_sum += l_loss.item() * y.shape[0]
    #         n += y.shape[0]
    #     scheduler.step()
    #     val_loss = evaluate_model_hyper_graph_transformer_weight(model, loss, val_iter)
    #     if val_loss < min_val_loss:
    #         min_val_loss = val_loss
    #         torch.save(model.state_dict(), save_path)
    #     print("epoch", epoch, ", train loss:", l_sum / n, ", validation loss:", val_loss)
    best_model = HGraphTransformerWeight(input_feature=input_feature, embedding_size=embedding_size,
                                    conv_output_size=conv_output, hyper_graph_lap=hyper_graph_lap,
                                    n_node=n_node,output_size=n_pred).to(device)
    best_model.load_state_dict(torch.load(save_path))
    MAE, MAPE,RMSE = evaluate_metric_hyper_graph_transformer(best_model, test_iter, scaler)
    print("HGraph_pemsbay_15min")
    print("test metric:", "\nMAE:", MAE,"\nMAPE:", MAPE, ", RMSE:", RMSE)


# best_model = HGraphTransformer(input_feature=input_feature, embedding_size=embedding_size, conv_output_size=conv_output,
#                               hyper_graph_lap=hyper_graph_lap,
#                               hidden_size=hidden_size, filter_size=filter_size, dropout_rate=dropout_rate,
#                               n_layers=n_layers, target_len=target_len).to(device)
# best_model.load_state_dict(torch.load(save_path))
# MAE, MAPE,RMSE = evaluate_metric_hyper_graph_transformer(best_model, test_iter, scaler)
# print("HGraph_pemsbay_15min")
# print("test metric:", "\nMAE:", MAE,"\nMAPE:", MAPE, ", RMSE:", RMSE)
'''torch.Size([325, 325])
./pretrain_model/pemsbay/model_pemsbay_HGCN_pre2.pt
epoch 1 , train loss: 0.47056598896292334 , validation loss: 0.3956174092347486
epoch 2 , train loss: 0.2737361094596033 , validation loss: 0.31618652818480086
epoch 3 , train loss: 0.2285642985431546 , validation loss: 0.27782501341551424
epoch 4 , train loss: 0.20282964697474562 , validation loss: 0.25269701080471074
epoch 5 , train loss: 0.18405656669828313 , validation loss: 0.2303967032573218
epoch 6 , train loss: 0.1704283378143169 , validation loss: 0.21901553911704097
epoch 7 , train loss: 0.15753656241386688 , validation loss: 0.19792867756997173
epoch 8 , train loss: 0.1440925489524881 , validation loss: 0.17719950201009765
epoch 9 , train loss: 0.1327315685847989 , validation loss: 0.16707486393281312
epoch 10 , train loss: 0.12438482191682732 , validation loss: 0.15571323365768103
epoch 11 , train loss: 0.11851645715961603 , validation loss: 0.14768931535101668
epoch 12 , train loss: 0.11421172504628058 , validation loss: 0.14576785979001375
epoch 13 , train loss: 0.1104222711701609 , validation loss: 0.13654709196246476
epoch 14 , train loss: 0.10746029975504805 , validation loss: 0.13278786671200077
epoch 15 , train loss: 0.10435332660181987 , validation loss: 0.13132713493155906
epoch 16 , train loss: 0.10152929131342694 , validation loss: 0.12936001934267108
epoch 17 , train loss: 0.10002065780537557 , validation loss: 0.1243594790555419
epoch 18 , train loss: 0.09828202114836408 , validation loss: 0.12343808105390229
epoch 19 , train loss: 0.09683723061288355 , validation loss: 0.12010354985479152
epoch 20 , train loss: 0.09542126097762384 , validation loss: 0.11998860850062414
epoch 21 , train loss: 0.09398950193156787 , validation loss: 0.1182643933126433
epoch 22 , train loss: 0.09331975848328158 , validation loss: 0.11632038269517983
epoch 23 , train loss: 0.09221130636415002 , validation loss: 0.11660218642162445
epoch 24 , train loss: 0.0913350906229906 , validation loss: 0.1148454564860678
epoch 25 , train loss: 0.09060556927449545 , validation loss: 0.1135898928672264
epoch 26 , train loss: 0.08979130495069255 , validation loss: 0.11298874294737199
epoch 27 , train loss: 0.08930884162818584 , validation loss: 0.11233811067033678
epoch 28 , train loss: 0.08883216704573808 , validation loss: 0.11239130038165968
epoch 29 , train loss: 0.08822832833832134 , validation loss: 0.11217948787978348
epoch 30 , train loss: 0.08779515963819236 , validation loss: 0.11180220649732006
epoch 31 , train loss: 0.08713634415716555 , validation loss: 0.11059647087054042
epoch 32 , train loss: 0.0867854638682151 , validation loss: 0.10991769873681263
epoch 33 , train loss: 0.0864610453133911 , validation loss: 0.11001684543344188
epoch 34 , train loss: 0.08630499246319509 , validation loss: 0.10929584466709771
epoch 35 , train loss: 0.08594132412885175 , validation loss: 0.10858075961666207
epoch 36 , train loss: 0.08547516525752336 , validation loss: 0.10849210168778357
epoch 37 , train loss: 0.08526814028977028 , validation loss: 0.10913137506506325
epoch 38 , train loss: 0.08503672565111987 , validation loss: 0.10817599294608315
epoch 39 , train loss: 0.08490466314476312 , validation loss: 0.10885393263499629
epoch 40 , train loss: 0.0847086036434178 , validation loss: 0.10809048252597603
epoch 41 , train loss: 0.08436599403293826 , validation loss: 0.1081866452767693
epoch 42 , train loss: 0.08423175613616544 , validation loss: 0.10725387658191948
epoch 43 , train loss: 0.08414350966733533 , validation loss: 0.10681756049519023
epoch 44 , train loss: 0.083981123360789 , validation loss: 0.10688058513282532
epoch 45 , train loss: 0.08379312627203131 , validation loss: 0.10667603136015141
epoch 46 , train loss: 0.08359782722525753 , validation loss: 0.10671299005708056
epoch 47 , train loss: 0.08348348948172539 , validation loss: 0.10703100800477909
epoch 48 , train loss: 0.08341410274123948 , validation loss: 0.10688028963226633
epoch 49 , train loss: 0.08333965532649984 , validation loss: 0.1066170027926782
epoch 50 , train loss: 0.08319460647645076 , validation loss: 0.1064226893762731
./pretrain_model/pemsbay/model_pemsbay_HGCN_pre3.pt
epoch 1 , train loss: 0.4846184789744216 , validation loss: 0.4221068623062668
epoch 2 , train loss: 0.2936787301442075 , validation loss: 0.33791884054323607
epoch 3 , train loss: 0.24570184954449642 , validation loss: 0.3119148642422187
epoch 4 , train loss: 0.21965575708648324 , validation loss: 0.27387271287252407
epoch 5 , train loss: 0.2026344292707859 , validation loss: 0.2519691117149515
epoch 6 , train loss: 0.19073761337479792 , validation loss: 0.24247641828563157
epoch 7 , train loss: 0.18304023641105313 , validation loss: 0.23141181625169732
epoch 8 , train loss: 0.1752658207485715 , validation loss: 0.22235242252182802
epoch 9 , train loss: 0.1681700156757902 , validation loss: 0.21875772829657025
epoch 10 , train loss: 0.1620216658483456 , validation loss: 0.2020973764402995
epoch 11 , train loss: 0.15640871832114156 , validation loss: 0.20132487373012573
epoch 12 , train loss: 0.15198346845379967 , validation loss: 0.19190234188057725
epoch 13 , train loss: 0.14802102128509903 , validation loss: 0.18554177956923382
epoch 14 , train loss: 0.1439318223181017 , validation loss: 0.17871148707267603
epoch 15 , train loss: 0.1399025719434336 , validation loss: 0.17375670604965776
epoch 16 , train loss: 0.13562975326984505 , validation loss: 0.17229443430942648
epoch 17 , train loss: 0.13310913439692454 , validation loss: 0.16559698439839268
epoch 18 , train loss: 0.13055295958983926 , validation loss: 0.16282379610718026
epoch 19 , train loss: 0.12783985751314902 , validation loss: 0.16129755512294722
epoch 20 , train loss: 0.12580917817894913 , validation loss: 0.15791468626898356
epoch 21 , train loss: 0.12378337970127147 , validation loss: 0.15397951955622452
epoch 22 , train loss: 0.12231810889387149 , validation loss: 0.15297817456603702
epoch 23 , train loss: 0.12092877954395563 , validation loss: 0.15121541541009562
epoch 24 , train loss: 0.11982140557864121 , validation loss: 0.15015999147767806
epoch 25 , train loss: 0.1186582799277094 , validation loss: 0.14826189852043475
epoch 26 , train loss: 0.1174445405838865 , validation loss: 0.1502376235005781
epoch 27 , train loss: 0.11662189621112479 , validation loss: 0.1463849482767942
epoch 28 , train loss: 0.1160611238815843 , validation loss: 0.14863101096391387
epoch 29 , train loss: 0.1154347087405966 , validation loss: 0.14563654380711463
epoch 30 , train loss: 0.11461356907300312 , validation loss: 0.14400634163927367
epoch 31 , train loss: 0.11395354849027194 , validation loss: 0.1442338120214223
epoch 32 , train loss: 0.11329441891874299 , validation loss: 0.14349091247162915
epoch 33 , train loss: 0.11300183602899698 , validation loss: 0.14329221557793703
epoch 34 , train loss: 0.11256457652797336 , validation loss: 0.1419704296305843
epoch 35 , train loss: 0.11212355697721248 , validation loss: 0.1429215636189804
epoch 36 , train loss: 0.11155923955375194 , validation loss: 0.14227505054039002
epoch 37 , train loss: 0.11131439377709292 , validation loss: 0.1426500705012347
epoch 38 , train loss: 0.1110069222876736 , validation loss: 0.1416129918799845
epoch 39 , train loss: 0.11071683832649168 , validation loss: 0.14235495903268616
epoch 40 , train loss: 0.11037057649598386 , validation loss: 0.14147319881028933
epoch 41 , train loss: 0.1100657777421071 , validation loss: 0.14071089075192214
epoch 42 , train loss: 0.10986976827450486 , validation loss: 0.14187144285085398
epoch 43 , train loss: 0.10967811659235739 , validation loss: 0.14156705056788454
epoch 44 , train loss: 0.1094856634962379 , validation loss: 0.1414842951871477
epoch 45 , train loss: 0.1092698643258668 , validation loss: 0.14141994276642414
epoch 46 , train loss: 0.1090745591437394 , validation loss: 0.14050135266974056
epoch 47 , train loss: 0.10890888216709539 , validation loss: 0.14116911100077773
epoch 48 , train loss: 0.10879452348951968 , validation loss: 0.14112243123175117
epoch 49 , train loss: 0.10865949813368228 , validation loss: 0.14017145165705086
epoch 50 , train loss: 0.10854671437955726 , validation loss: 0.13975547195726293
./pretrain_model/pemsbay/model_pemsbay_HGCN_pre4.pt
epoch 1 , train loss: 0.5297150073391252 , validation loss: 0.44984624392497735
epoch 2 , train loss: 0.320849417268197 , validation loss: 0.3657426283130181
epoch 3 , train loss: 0.27023171020992226 , validation loss: 0.3204000440163006
epoch 4 , train loss: 0.24320952754804268 , validation loss: 0.297156021105239
epoch 5 , train loss: 0.22525388197010135 , validation loss: 0.2781315165196847
epoch 6 , train loss: 0.21275016492319695 , validation loss: 0.2702023309596051
epoch 7 , train loss: 0.20561300554617915 , validation loss: 0.25537506033500873
epoch 8 , train loss: 0.19837636644034784 , validation loss: 0.24624746032345038
epoch 9 , train loss: 0.19064553912638704 , validation loss: 0.2369212613479226
epoch 10 , train loss: 0.1839850215504437 , validation loss: 0.23159647334617398
epoch 11 , train loss: 0.17779364984586551 , validation loss: 0.22254649638163232
epoch 12 , train loss: 0.17395558712814904 , validation loss: 0.21604412222298078
epoch 13 , train loss: 0.16935118691876752 , validation loss: 0.20812496326917845
epoch 14 , train loss: 0.1648333873262818 , validation loss: 0.20382418593859222
epoch 15 , train loss: 0.16077298929100084 , validation loss: 0.1989457307172526
epoch 16 , train loss: 0.157341206121289 , validation loss: 0.19311995960886238
epoch 17 , train loss: 0.1548711407285488 , validation loss: 0.19335114462210276
epoch 18 , train loss: 0.1529946231957454 , validation loss: 0.186698403433587
epoch 19 , train loss: 0.15075498800952133 , validation loss: 0.18486256615141092
epoch 20 , train loss: 0.14952627421157952 , validation loss: 0.18260476714808954
epoch 21 , train loss: 0.14736836821123542 , validation loss: 0.1811380266704057
epoch 22 , train loss: 0.14619380820655228 , validation loss: 0.18012258969089484
epoch 23 , train loss: 0.14529967979034875 , validation loss: 0.18073139886250936
epoch 24 , train loss: 0.14443981975803813 , validation loss: 0.17760144459857893
epoch 25 , train loss: 0.1430007395837886 , validation loss: 0.17741451206152226
epoch 26 , train loss: 0.14219690448531588 , validation loss: 0.17615465099671265
epoch 27 , train loss: 0.14145195432865643 , validation loss: 0.174020190037937
epoch 28 , train loss: 0.14102910658767595 , validation loss: 0.1741765560770207
epoch 29 , train loss: 0.14018981335530237 , validation loss: 0.1732484802593058
epoch 30 , train loss: 0.13980409538235647 , validation loss: 0.17349847106275643
epoch 31 , train loss: 0.13894904152948556 , validation loss: 0.17262993721772113
epoch 32 , train loss: 0.13857493450370623 , validation loss: 0.17189417306794955
epoch 33 , train loss: 0.13815978178559668 , validation loss: 0.17257499730944556
epoch 34 , train loss: 0.13767812777405733 , validation loss: 0.17308583690266188
epoch 35 , train loss: 0.13749844294798208 , validation loss: 0.17284257770620476
epoch 36 , train loss: 0.13697074674899526 , validation loss: 0.17081076451720617
epoch 37 , train loss: 0.13667683866114416 , validation loss: 0.17121787011335896
epoch 38 , train loss: 0.13648600133641936 , validation loss: 0.17079567696234124
epoch 39 , train loss: 0.13621812978459835 , validation loss: 0.17132563102620083
epoch 40 , train loss: 0.13598708457010678 , validation loss: 0.17124599727195636
epoch 41 , train loss: 0.13558029418905843 , validation loss: 0.17012736150471053
epoch 42 , train loss: 0.13540480154191206 , validation loss: 0.17017102100581502
epoch 43 , train loss: 0.13520423694632958 , validation loss: 0.17010645607010938
epoch 44 , train loss: 0.1351380585715848 , validation loss: 0.16918074461700608
epoch 45 , train loss: 0.13491614819979997 , validation loss: 0.16968733262873567
epoch 46 , train loss: 0.1346748458748001 , validation loss: 0.17014100491852197
epoch 47 , train loss: 0.1345580667959666 , validation loss: 0.16925099679328828
epoch 48 , train loss: 0.13444807903098674 , validation loss: 0.16913893221382983
epoch 49 , train loss: 0.13435104536908174 , validation loss: 0.1695219874979938
epoch 50 , train loss: 0.13421156626382993 , validation loss: 0.16918128764328888
torch.Size([325, 325])
./pretrain_model/pemsbay/model_pemsbay_HGCN_pre2.pt
HGraph_pemsbay_15min
test metric: 
MAE: 1.4111501908318296 
MAPE: 0.03681699023021961 , RMSE: 2.609737952898235
./pretrain_model/pemsbay/model_pemsbay_HGCN_pre3.pt
HGraph_pemsbay_15min
test metric: 
MAE: 1.5997996421715577 
MAPE: 0.04184552404656222 , RMSE: 3.005784284670241
./pretrain_model/pemsbay/model_pemsbay_HGCN_pre4.pt
HGraph_pemsbay_15min
test metric: 
MAE: 1.7636706993451845 
MAPE: 0.046352994733888424 , RMSE: 3.313060690950165'''
