# Supplementary material for: Spatial-temporal hypergraph convolutional network for traffic forecasting
Source: PeerJ Comput Sci. 2023 Jul 4;9:e1450. doi: 10.7717/peerj-cs.1450 (PMC10403163; doi:10.7717/peerj-cs.1450)
Supplement: Supplemental Information 1 — PEMSBAY contains the traffic speed on 325 road sensors in the Bay Area. In addition, the readings of all sensors deployed on the road are also aggregated into 5-minutes windows. It can be obtained from the URL: https://github.com/Azusa-Yuan/fc-gaga-torch/tree/main/datasets. PEMSM contains the traffic speed on 228 road sensors in the District 7 of California. It can be obtained from the URL: https://github.com/VeritasYin/STGCN_IJCAI-18/tree/master/dataset Each dataset can be obtained from the provided URL. Taking the PEMSBAY dataset as an example, we provide the executable source code, including the construction of hypergraph and the overall training process of hypergraph convolution neural network. [file peerj-cs-09-1450-s001.zip › experimentspemsbay/train_linegraph_model_pemsbay.py]

import random
import torch
import torch.nn as nn
import numpy as np
from sklearn.preprocessing import StandardScaler
from utils import load_data, data_transform, evaluate_model_hyper_graph_transformer_weight, evaluate_metric_hyper_graph_transformer
from utils2 import construct_pemsbay_hyper_graph_laplacian, construct_pemsbay_line_graph_from_hyper_graph, construct_pemsbay_graph_normalized_adj
from torch.utils.data import DataLoader, TensorDataset
from model_hypergraph_lstm import LGraphTransformerWeight
torch.manual_seed(2333)
torch.cuda.manual_seed(2333)
np.random.seed(2333)
random.seed(2333)
torch.backends.cudnn.deterministic = True
device = torch.device("cuda") if torch.cuda.is_available() else torch.device("cpu")
data_path = "./data/pemsbay/Speed_325.csv"
save_path_raw = "./pretrain_model/pemsbay/model_pemsbay_LGCN_pre"
day_slot = 288
n_train, n_val, n_test = 35, 5, 5
batch_size = 50
epochs = 50
lr = 1e-3
n_his = 12
n_preds = [2, 3, 4]
n_cluster = 128
output_dim = 8
input_feature = 1
embedding_size = 64
conv_output = 8  # 1 for Transformer only
n_node = 325
hyper_graph_lap = construct_pemsbay_hyper_graph_laplacian(n_clusters=n_cluster)
line_graph_lap = construct_pemsbay_line_graph_from_hyper_graph(n_clusters=n_cluster)
graph_lap = construct_pemsbay_graph_normalized_adj()
hidden_size = conv_output * n_node
filter_size = 512
dropout_rate = 0
n_layers = 6
train, val, test = load_data(data_path, n_train * day_slot, n_val * day_slot)
print(np.any(train == 0))
print(np.any(val == 0))
print(np.any(test == 0))
# for n_pred in n_preds:
#     save_path = save_path_raw + str(n_pred) + ".pt"
#     print(save_path)
#     train, val, test = load_data(data_path, n_train * day_slot, n_val * day_slot)  # 2012年4月2日到5月31日,除去周末，44天
#     scaler = StandardScaler()
#     train = scaler.fit_transform(train)
#     val = scaler.transform(val)
#     test = scaler.transform(test)
#     x_train, y_train = data_transform(train, n_his, n_pred, day_slot, device)
#     x_val, y_val = data_transform(val, n_his, n_pred, day_slot, device)
#     x_test, y_test = data_transform(test, n_his, n_pred, day_slot, device)
#     train_data = TensorDataset(x_train, y_train)
#     train_iter = DataLoader(train_data, batch_size, shuffle=True)
#     val_data = TensorDataset(x_val, y_val)
#     val_iter = DataLoader(val_data, batch_size)
#     test_data = TensorDataset(x_test, y_test)
#     test_iter = DataLoader(test_data, batch_size)
#
#     loss = nn.MSELoss()
#     # model = LGraphTransformerWeight(input_feature=input_feature, embedding_size=embedding_size, conv_output_size=conv_output,
#     #                               n_node=n_node, line_graph_lap=line_graph_lap,
#     #                               output_size=n_pred).to(device)
#     # optimizer = torch.optim.Adam(model.parameters(), lr=lr)
#     # scheduler = torch.optim.lr_scheduler.StepLR(optimizer, step_size=5, gamma=0.7)
#     # min_val_loss = np.inf
#     # for epoch in range(1, epochs + 1):
#     #     l_sum, n = 0.0, 0
#     #     model.train()
#     #     for x, y in train_iter:
#     #         model_outputs, enc_weight_output = model(x)
#     #         final_weight = enc_weight_output
#     #         l_loss = loss(model_outputs, y)
#     #         optimizer.zero_grad()
#     #         l_loss.backward()
#     #         optimizer.step()
#     #         l_sum += l_loss.item() * y.shape[0]
#     #         n += y.shape[0]
#     #     scheduler.step()
#     #     val_loss = evaluate_model_hyper_graph_transformer_weight(model, loss, val_iter)
#     #     if val_loss < min_val_loss:
#     #         min_val_loss = val_loss
#     #         torch.save(model.state_dict(), save_path)
#     #     print("epoch", epoch, ", train loss:", l_sum / n, ", validation loss:", val_loss)
#     best_model = LGraphTransformerWeight(input_feature=input_feature, embedding_size=embedding_size, conv_output_size=conv_output,
#                                   n_node=n_node, line_graph_lap=line_graph_lap,
#                                   output_size=n_pred).to(device)
#     best_model.load_state_dict(torch.load(save_path))
#     MAE, MAPE,RMSE = evaluate_metric_hyper_graph_transformer(best_model, test_iter, scaler)
#     print("LGraph_pemsbay_15min")
#     print("test metric:", "\nMAE:", MAE,"\nMAPE:", MAPE, ", RMSE:", RMSE)


# best_model = LGraphTransformer(input_feature=input_feature, embedding_size=embedding_size, conv_output_size=conv_output,
#                               n_node=n_node, line_graph_lap=line_graph_lap,
#                               hidden_size=hidden_size, filter_size=filter_size, dropout_rate=dropout_rate,
#                               n_layers=n_layers, target_len=target_len).to(device)
# best_model.load_state_dict(torch.load(save_path))
# MAE, MAPE,RMSE = evaluate_metric_hyper_graph_transformer(best_model, test_iter, scaler)
# print("LGraph_pemsbay_15min")
# print("test metric:", "\nMAE:", MAE,"\nMAPE:", MAPE, ", RMSE:", RMSE)
'''./pretrain_model/pemsbay/model_pemsbay_LGCN_pre2.pt
epoch 1 , train loss: 0.3235403033587528 , validation loss: 0.14377016114500643
epoch 2 , train loss: 0.10626056967974125 , validation loss: 0.11110512949868338
epoch 3 , train loss: 0.09457872503247594 , validation loss: 0.10677088360084956
epoch 4 , train loss: 0.09188137939417872 , validation loss: 0.10472908426546738
epoch 5 , train loss: 0.0896099558307529 , validation loss: 0.09997294547120836
epoch 6 , train loss: 0.08599447005608592 , validation loss: 0.10200121880991411
epoch 7 , train loss: 0.08550356079623969 , validation loss: 0.09708521925784566
epoch 8 , train loss: 0.08469345440577802 , validation loss: 0.0948340262662765
epoch 9 , train loss: 0.08155322652778353 , validation loss: 0.0926728032487675
epoch 10 , train loss: 0.08068077598115063 , validation loss: 0.092914146929741
epoch 11 , train loss: 0.07963407433228954 , validation loss: 0.091011855415126
epoch 12 , train loss: 0.07931131719540584 , validation loss: 0.0914526280443795
epoch 13 , train loss: 0.07902402167321487 , validation loss: 0.09063018889861162
epoch 14 , train loss: 0.07888664002755587 , validation loss: 0.09239943547387454
epoch 15 , train loss: 0.07864479586386036 , validation loss: 0.0900695481037643
epoch 16 , train loss: 0.07797959768589956 , validation loss: 0.08900201259712232
epoch 17 , train loss: 0.07783749712192667 , validation loss: 0.08920965252067194
epoch 18 , train loss: 0.07749569888924424 , validation loss: 0.08934362895014292
epoch 19 , train loss: 0.07759379260662087 , validation loss: 0.0888416191588209
epoch 20 , train loss: 0.07736501366133791 , validation loss: 0.09085046283430853
epoch 21 , train loss: 0.07690159032043184 , validation loss: 0.08799854752671507
epoch 22 , train loss: 0.07680940374907602 , validation loss: 0.08810198277831095
epoch 23 , train loss: 0.07656104961192207 , validation loss: 0.08876513969427306
epoch 24 , train loss: 0.07665031054181758 , validation loss: 0.08784501952973266
epoch 25 , train loss: 0.0766456189100694 , validation loss: 0.09039806622823114
epoch 26 , train loss: 0.07615216353716496 , validation loss: 0.08780386762536259
epoch 27 , train loss: 0.07609017259151525 , validation loss: 0.08760476308223708
epoch 28 , train loss: 0.0759670008887909 , validation loss: 0.08743770270840785
epoch 29 , train loss: 0.07604187567145754 , validation loss: 0.08729919696624662
epoch 30 , train loss: 0.07599421936373264 , validation loss: 0.08714619009300731
epoch 31 , train loss: 0.07565771582327468 , validation loss: 0.08681368194227743
epoch 32 , train loss: 0.07560733957290883 , validation loss: 0.08750655057546232
epoch 33 , train loss: 0.07557781765217826 , validation loss: 0.0871021357844887
epoch 34 , train loss: 0.07554009605200974 , validation loss: 0.08690153549396779
epoch 35 , train loss: 0.07557995105992099 , validation loss: 0.08691784105957229
epoch 36 , train loss: 0.07526467982586597 , validation loss: 0.08691055472251619
epoch 37 , train loss: 0.0751977359055797 , validation loss: 0.08706762433397117
epoch 38 , train loss: 0.07523159503114517 , validation loss: 0.08689699049104155
epoch 39 , train loss: 0.07529432118403909 , validation loss: 0.0868001306074155
epoch 40 , train loss: 0.0751824343771916 , validation loss: 0.08663126788365277
epoch 41 , train loss: 0.07501230102960968 , validation loss: 0.08648832925923261
epoch 42 , train loss: 0.07501822743135893 , validation loss: 0.08676255534329612
epoch 43 , train loss: 0.07498704652041553 , validation loss: 0.08654708864948212
epoch 44 , train loss: 0.0749615463897014 , validation loss: 0.08680815186285107
epoch 45 , train loss: 0.07499941360866778 , validation loss: 0.08649145585923146
epoch 46 , train loss: 0.07484037284499875 , validation loss: 0.086523989574178
epoch 47 , train loss: 0.07479624553985519 , validation loss: 0.08632809160275835
epoch 48 , train loss: 0.07479041672251854 , validation loss: 0.08628315034537717
epoch 49 , train loss: 0.07479511222929672 , validation loss: 0.08625445861450257
epoch 50 , train loss: 0.07475211832652995 , validation loss: 0.08624487177400268
./pretrain_model/pemsbay/model_pemsbay_LGCN_pre3.pt
epoch 1 , train loss: 0.3688568677637795 , validation loss: 0.20104677363959889
epoch 2 , train loss: 0.14412777346760017 , validation loss: 0.17458123907429934
epoch 3 , train loss: 0.13197117650203308 , validation loss: 0.15235868582076065
epoch 4 , train loss: 0.12572382755485262 , validation loss: 0.14787443964361105
epoch 5 , train loss: 0.12274975108266768 , validation loss: 0.14098509628119904
epoch 6 , train loss: 0.11742157028760837 , validation loss: 0.13501028503139503
epoch 7 , train loss: 0.11645692280186594 , validation loss: 0.13297515499689438
epoch 8 , train loss: 0.11475566340741501 , validation loss: 0.1339558058480342
epoch 9 , train loss: 0.11336529618282425 , validation loss: 0.1304781112247749
epoch 10 , train loss: 0.11314094235866562 , validation loss: 0.1303412505254304
epoch 11 , train loss: 0.11116176531479185 , validation loss: 0.12774700510406817
epoch 12 , train loss: 0.11096229414341649 , validation loss: 0.12825057171005833
epoch 13 , train loss: 0.11025708290703876 , validation loss: 0.1287630601040493
epoch 14 , train loss: 0.11017523936163437 , validation loss: 0.12748157207919877
epoch 15 , train loss: 0.10992932936253348 , validation loss: 0.12638857789641686
epoch 16 , train loss: 0.10863285253510793 , validation loss: 0.1264980280715841
epoch 17 , train loss: 0.10854136135241245 , validation loss: 0.1259033198900877
epoch 18 , train loss: 0.1083942376483646 , validation loss: 0.12529181937747194
epoch 19 , train loss: 0.10818875519599298 , validation loss: 0.12489966647098454
epoch 20 , train loss: 0.10802237749802926 , validation loss: 0.12536079384780124
epoch 21 , train loss: 0.10739132065744879 , validation loss: 0.12527294329426214
epoch 22 , train loss: 0.1071129674217174 , validation loss: 0.1255261123075912
epoch 23 , train loss: 0.10687480792884799 , validation loss: 0.1246539429190638
epoch 24 , train loss: 0.10685851277801257 , validation loss: 0.12326716562142637
epoch 25 , train loss: 0.10648814199445254 , validation loss: 0.12357300655406739
epoch 26 , train loss: 0.10593327506408955 , validation loss: 0.1236401299290233
epoch 27 , train loss: 0.10580300723029411 , validation loss: 0.1250277292767665
epoch 28 , train loss: 0.10575001771636595 , validation loss: 0.1226618121942604
epoch 29 , train loss: 0.10567847260246295 , validation loss: 0.12226746679654439
epoch 30 , train loss: 0.10567290852610456 , validation loss: 0.12263409246224835
epoch 31 , train loss: 0.10513444349886106 , validation loss: 0.12242029368068254
epoch 32 , train loss: 0.10502659224980204 , validation loss: 0.12189735371989203
epoch 33 , train loss: 0.10497995914291551 , validation loss: 0.12180449271443726
epoch 34 , train loss: 0.10492426365300078 , validation loss: 0.1218754009640934
epoch 35 , train loss: 0.10488455663152042 , validation loss: 0.12167346348531188
epoch 36 , train loss: 0.10452567750722573 , validation loss: 0.1213753152125135
epoch 37 , train loss: 0.10445636156588152 , validation loss: 0.12161929347020044
epoch 38 , train loss: 0.10447268993350153 , validation loss: 0.12258463470348446
epoch 39 , train loss: 0.1043869368798727 , validation loss: 0.12121965559575167
epoch 40 , train loss: 0.10429973354088302 , validation loss: 0.12130917024195786
epoch 41 , train loss: 0.10398189581313824 , validation loss: 0.12147297220346856
epoch 42 , train loss: 0.10408117779171361 , validation loss: 0.12099152638918963
epoch 43 , train loss: 0.1039385910732111 , validation loss: 0.12078244451759523
epoch 44 , train loss: 0.10394234925121115 , validation loss: 0.12065706554014774
epoch 45 , train loss: 0.10388299821916377 , validation loss: 0.12098881810180266
epoch 46 , train loss: 0.10376427556772101 , validation loss: 0.12067964443370002
epoch 47 , train loss: 0.10368874954931397 , validation loss: 0.12072421838354147
epoch 48 , train loss: 0.1036935117081767 , validation loss: 0.12029554414673656
epoch 49 , train loss: 0.10366479551257132 , validation loss: 0.12066965782610153
epoch 50 , train loss: 0.10359594957170198 , validation loss: 0.12064477638617828
./pretrain_model/pemsbay/model_pemsbay_LGCN_pre4.pt
epoch 1 , train loss: 0.3945027722780761 , validation loss: 0.23031866866614045
epoch 2 , train loss: 0.16851316540586544 , validation loss: 0.1924376239792751
epoch 3 , train loss: 0.15619756387583048 , validation loss: 0.18505703830695094
epoch 4 , train loss: 0.15293834967393327 , validation loss: 0.18972509313438554
epoch 5 , train loss: 0.15049121078162597 , validation loss: 0.17624463721038366
epoch 6 , train loss: 0.14569258660365272 , validation loss: 0.16918004659021724
epoch 7 , train loss: 0.1451786091139463 , validation loss: 0.16987323777077573
epoch 8 , train loss: 0.1439884961232481 , validation loss: 0.16593471830828913
epoch 9 , train loss: 0.14313643626584194 , validation loss: 0.1696058874336128
epoch 10 , train loss: 0.1417633170464728 , validation loss: 0.17163962853446008
epoch 11 , train loss: 0.14064619596249114 , validation loss: 0.1600463225582435
epoch 12 , train loss: 0.13942398304411951 , validation loss: 0.16397142961131245
epoch 13 , train loss: 0.13943706757886068 , validation loss: 0.1608345888340263
epoch 14 , train loss: 0.13833203573043704 , validation loss: 0.16498559334443189
epoch 15 , train loss: 0.13787241315720156 , validation loss: 0.15917419517036507
epoch 16 , train loss: 0.13633542805344698 , validation loss: 0.15775321646630172
epoch 17 , train loss: 0.13615103118478383 , validation loss: 0.1562680253523622
epoch 18 , train loss: 0.13560574278480156 , validation loss: 0.15759887400893144
epoch 19 , train loss: 0.13579297803515022 , validation loss: 0.15573285876393453
epoch 20 , train loss: 0.1355338157175014 , validation loss: 0.1549658377402295
epoch 21 , train loss: 0.13452857196041734 , validation loss: 0.15636854845228643
epoch 22 , train loss: 0.13404883399608727 , validation loss: 0.15605795808674808
epoch 23 , train loss: 0.13392550857804794 , validation loss: 0.1550240555897117
epoch 24 , train loss: 0.1335546621552356 , validation loss: 0.15537802228588327
epoch 25 , train loss: 0.13356395053700917 , validation loss: 0.1544174381195712
epoch 26 , train loss: 0.13278513761290348 , validation loss: 0.15400197259988718
epoch 27 , train loss: 0.13259672199835149 , validation loss: 0.15292838826260252
epoch 28 , train loss: 0.13259238348780775 , validation loss: 0.15351471157218033
epoch 29 , train loss: 0.13238920403539647 , validation loss: 0.15492365614996217
epoch 30 , train loss: 0.13222182561330917 , validation loss: 0.153204327462431
epoch 31 , train loss: 0.13163353887090154 , validation loss: 0.15305525765436984
epoch 32 , train loss: 0.13168019069281411 , validation loss: 0.15348865323019398
epoch 33 , train loss: 0.13156478432110968 , validation loss: 0.15555630109781943
epoch 34 , train loss: 0.13162398314599572 , validation loss: 0.15397088834745698
epoch 35 , train loss: 0.13147110292176 , validation loss: 0.152680891625239
epoch 36 , train loss: 0.13097092320235143 , validation loss: 0.15208233472550628
epoch 37 , train loss: 0.13083391102566813 , validation loss: 0.1528235697043603
epoch 38 , train loss: 0.13091591151937113 , validation loss: 0.15238083534035968
epoch 39 , train loss: 0.13083856211269917 , validation loss: 0.15185463122934992
epoch 40 , train loss: 0.13065919942149695 , validation loss: 0.1520859645023483
epoch 41 , train loss: 0.13037326071564848 , validation loss: 0.15160350080406423
epoch 42 , train loss: 0.1302565858692146 , validation loss: 0.1521941934797288
epoch 43 , train loss: 0.1302920092379756 , validation loss: 0.1518296803632448
epoch 44 , train loss: 0.13021721216970072 , validation loss: 0.15237184998069975
epoch 45 , train loss: 0.13017588848138575 , validation loss: 0.15249112296639708
epoch 46 , train loss: 0.13004203595447797 , validation loss: 0.15224189391165993
epoch 47 , train loss: 0.12999148350444253 , validation loss: 0.15161971915108505
epoch 48 , train loss: 0.129805377819588 , validation loss: 0.15161739906299868
epoch 49 , train loss: 0.12983069646293566 , validation loss: 0.15230434869655537
epoch 50 , train loss: 0.1298560337500821 , validation loss: 0.15125577869660525
./pretrain_model/pemsbay/model_pemsbay_LGCN_pre2.pt
LGraph_pemsbay_15min
test metric: 
MAE: 1.250014201655636 
MAPE: 0.028113067440470457 , RMSE: 2.2731005469085086
./pretrain_model/pemsbay/model_pemsbay_LGCN_pre3.pt
LGraph_pemsbay_15min
test metric: 
MAE: 1.4608928339612965 
MAPE: 0.034514769256672725 , RMSE: 2.7311855448191125
./pretrain_model/pemsbay/model_pemsbay_LGCN_pre4.pt
LGraph_pemsbay_15min
test metric: 
MAE: 1.635084497202494 
MAPE: 0.039608195833162683 , RMSE: 3.106442125768878'''
