# Supplementary material for: Spatial-temporal hypergraph convolutional network for traffic forecasting
Source: PeerJ Comput Sci. 2023 Jul 4;9:e1450. doi: 10.7717/peerj-cs.1450 (PMC10403163; doi:10.7717/peerj-cs.1450)
Supplement: Supplemental Information 1 — PEMSBAY contains the traffic speed on 325 road sensors in the Bay Area. In addition, the readings of all sensors deployed on the road are also aggregated into 5-minutes windows. It can be obtained from the URL: https://github.com/Azusa-Yuan/fc-gaga-torch/tree/main/datasets. PEMSM contains the traffic speed on 228 road sensors in the District 7 of California. It can be obtained from the URL: https://github.com/VeritasYin/STGCN_IJCAI-18/tree/master/dataset Each dataset can be obtained from the provided URL. Taking the PEMSBAY dataset as an example, we provide the executable source code, including the construction of hypergraph and the overall training process of hypergraph convolution neural network. [file peerj-cs-09-1450-s001.zip › experimentspemsbay/utils.py]

import torch
import numpy as np
import pandas as pd
device = torch.device("cuda") if torch.cuda.is_available() else torch.device("cpu")


def data_prepare(file_path, day_slot=288):  # 适用于PEMSBAY，工作日45天，和PEMSD4， 43天
    data_seq = pd.read_csv(file_path, header=None).values.astype(float)
    data_seq_flow = np.array(data_seq)
    weekend_index = []
    for i in range(1, 9):
        weekend_index.append(7 * i - 2)
        weekend_index.append(7 * i - 1)
    day_sum = int(data_seq_flow.shape[0] / day_slot)
    data_seq_flow_weekend = pd.DataFrame()
    data_seq_flow_weekday = pd.DataFrame()
    for i in range(day_sum):
        data_seq_flow_day = data_seq_flow[day_slot * i: day_slot * (i + 1), :]
        if i in weekend_index:
            data_seq_flow_weekend = pd.concat([data_seq_flow_weekend, pd.DataFrame(data_seq_flow_day)], axis=0)
        else:
            data_seq_flow_weekday = pd.concat([data_seq_flow_weekday, pd.DataFrame(data_seq_flow_day)], axis=0)
    df = pd.DataFrame(data_seq_flow_weekday)
    return df


def data_prepare_pems08(file_path, day_slot=288):  # 2016年7月至8月的数据，共62天数据,根据日历剔除周末,44天
    data_seq = pd.read_csv(file_path, header=None).values.astype(float)
    data_seq_flow = np.array(data_seq)
    weekend_index = []
    for i in range(1, 9):
        weekend_index.append(7 * i + 1)
        weekend_index.append(7 * i + 2)
    weekend_index.append(1)  # 将第一周的数据分开存放
    weekend_index.append(2)
    day_sum = int(data_seq_flow.shape[0] / day_slot)
    data_seq_flow_weekend = pd.DataFrame()
    data_seq_flow_weekday = pd.DataFrame()
    for i in range(day_sum):
        data_seq_flow_day = data_seq_flow[day_slot * i: day_slot * (i + 1), :]
        if i in weekend_index:
            data_seq_flow_weekend = pd.concat([data_seq_flow_weekend, pd.DataFrame(data_seq_flow_day)], axis=0)
        else:
            data_seq_flow_weekday = pd.concat([data_seq_flow_weekday, pd.DataFrame(data_seq_flow_day)], axis=0)
    df = pd.DataFrame(data_seq_flow_weekday)
    return df


def data_prepare_pemsm(file_path):  # 从2012年的五月到六月工作日的数据，共44天。
    data_seq_flow_weekday = pd.read_csv(file_path, header=None).values.astype(float)
    df = pd.DataFrame(data_seq_flow_weekday)
    print(df.shape)
    return df


def load_data(file_path, len_train, len_val):
    df = data_prepare(file_path)
    train = df[: len_train]
    val = df[len_train: len_train + len_val]
    test = df[len_train + len_val:]
    test = test.replace(0, np.nan)
    return train, val, test


def load_data_pems08(file_path, len_train, len_val):
    df = data_prepare_pems08(file_path)
    train = df[: len_train]
    val = df[len_train: len_train + len_val]
    test = df[len_train + len_val:]
    test = test.replace(0, np.nan)
    return train, val, test


def load_data_pemsm(file_path, len_train, len_val):
    df = data_prepare_pemsm(file_path)
    train = df[: len_train]
    val = df[len_train: len_train + len_val]
    test = df[len_train + len_val:]
    test = test.replace(0, np.nan)
    return train, val, test


def data_transform(data, n_his, n_pred, day_slot, device):
    n_day = len(data) // day_slot
    n_route = data.shape[1]
    n_slot = day_slot - n_his - n_pred + 1
    x = np.zeros([n_day * n_slot, 1, n_his, n_route])
    y = np.zeros([n_day * n_slot,n_pred,n_route])
    for i in range(n_day):
        for j in range(n_slot):
            t = i * n_slot + j
            s = i * day_slot + j
            e = s + n_his
            x[t, :, :, :] = data[s:e].reshape(1, n_his, n_route)
            y[t, :, :] = data[e:e + n_pred].reshape(n_pred,n_route)
    return torch.Tensor(x).to(device), torch.Tensor(y).to(device)


def data_transform_trans(data, n_his, n_pred, day_slot, device):
    n_day = len(data) // day_slot
    n_route = data.shape[1]
    n_slot = day_slot - n_his - n_pred + 1
    x = np.zeros([n_day * n_slot, 1, n_his, n_route])
    y = np.zeros([n_day * n_slot,n_route])
    for i in range(n_day):
        for j in range(n_slot):
            t = i * n_slot + j
            s = i * day_slot + j
            e = s + n_his
            x[t, :, :, :] = data[s:e].reshape(1, n_his, n_route)
            y[t] = data[e + n_pred-1]
    return torch.Tensor(x).to(device), torch.Tensor(y).to(device)


def evaluate_model_hyper_graph_transformer(model, loss, data_iter):
    model.eval()
    l_sum, n = 0.0, 0
    with torch.no_grad():
        for x, y in data_iter:
            target = y
            label = y[:, -1, :]
            start_seq = torch.Tensor([1]).unsqueeze(0).unsqueeze(1).repeat(target.shape[0], 1, target.shape[2]).to(
                device)
            target_update = torch.cat((start_seq, target), 1)
            y_pred,_ = model(x,  target_update)
            l_loss = loss(y_pred[:, -1, :], label)
            l_sum += l_loss.item() * y.shape[0]
            n += y.shape[0]
        return l_sum / n


def evaluate_model_hyper_graph_transformer_weight(model, loss, data_iter):
    model.eval()
    l_sum, n = 0.0, 0
    with torch.no_grad():
        for x, y in data_iter:
            y_pred, _ = model(x)
            l_loss = loss(y_pred, y)
            l_sum += l_loss.item() * y.shape[0]
            n += y.shape[0]
        return l_sum / n


def masked_mse(preds, labels, null_val=np.nan):
    if np.isnan(null_val):
        mask = ~torch.isnan(labels)
    else:
        mask = (labels!=null_val)
    mask = mask.float()
    mask /= torch.mean((mask))
    mask = torch.where(torch.isnan(mask), torch.zeros_like(mask), mask)
    loss = (preds-labels)**2
    loss = loss * mask
    loss = torch.where(torch.isnan(loss), torch.zeros_like(loss), loss)
    return torch.mean(loss)

def masked_rmse(preds, labels, null_val=np.nan):
    return torch.sqrt(masked_mse(preds=preds, labels=labels, null_val=null_val))


def masked_mae(preds, labels, null_val=np.nan):
    if np.isnan(null_val):
        mask = ~torch.isnan(labels)
    else:
        mask = (labels!=null_val)
    mask = mask.float()
    mask /=  torch.mean((mask))
    mask = torch.where(torch.isnan(mask), torch.zeros_like(mask), mask)
    loss = torch.abs(preds-labels)
    loss = loss * mask
    loss = torch.where(torch.isnan(loss), torch.zeros_like(loss), loss)
    return torch.mean(loss)


def masked_mape(preds, labels, null_val=np.nan):
    if np.isnan(null_val):
        mask = ~torch.isnan(labels)
    else:
        mask = (labels!=null_val)
    mask = mask.float()
    mask /=  torch.mean((mask))
    mask = torch.where(torch.isnan(mask), torch.zeros_like(mask), mask)
    loss = torch.abs(preds-labels)/labels
    loss = loss * mask
    loss = torch.where(torch.isnan(loss), torch.zeros_like(loss), loss)
    return torch.mean(loss)


def metric(pred, real):
    mae = masked_mae(pred,real,0.0).item()
    mape = masked_mape(pred,real,0.0).item()
    rmse = masked_rmse(pred,real,0.0).item()
    return mae,mape,rmse


def evaluate_metric_hyper_graph_transformer(model, data_iter, scaler):
    model.eval()
    y_pred_save = []
    ground_truth = []
    with torch.no_grad():
        mae, mape, rmse = [], [], []
        for x, y in data_iter:
            y_pred, _ = model(x)
            y = scaler.inverse_transform(y.squeeze().cpu())
            ground_truth.extend(y[:, -1, 270].tolist())
            y = torch.Tensor(y)
            y_pred = scaler.inverse_transform(y_pred.cpu())
            y_pred_save.extend(y_pred[:, -1, 270].tolist())
            y_pred = torch.Tensor(y_pred)
            mae.append(metric(y_pred, y)[0])
            mape.append(metric(y_pred, y)[1])
            rmse.append(metric(y_pred, y)[2])
        MAE = np.array(mae).mean()
        MAPE = np.array(mape).mean()
        RMSE = np.array(rmse).mean()
        pd_y_pred_save = pd.DataFrame(y_pred_save)
        pd_ground_truth = pd.DataFrame(ground_truth)
        pd_y_pred_save.to_csv("./pretrain_model/prediction_epoch_50_270.csv", header=False, index=False)
        pd_ground_truth.to_csv("./pretrain_model/ground_truth_270.csv", header=False, index=False)
        return MAE, MAPE, RMSE
