# Supplementary material for: Spatial-temporal hypergraph convolutional network for traffic forecasting
Source: PeerJ Comput Sci. 2023 Jul 4;9:e1450. doi: 10.7717/peerj-cs.1450 (PMC10403163; doi:10.7717/peerj-cs.1450)
Supplement: Supplemental Information 1 — PEMSBAY contains the traffic speed on 325 road sensors in the Bay Area. In addition, the readings of all sensors deployed on the road are also aggregated into 5-minutes windows. It can be obtained from the URL: https://github.com/Azusa-Yuan/fc-gaga-torch/tree/main/datasets. PEMSM contains the traffic speed on 228 road sensors in the District 7 of California. It can be obtained from the URL: https://github.com/VeritasYin/STGCN_IJCAI-18/tree/master/dataset Each dataset can be obtained from the provided URL. Taking the PEMSBAY dataset as an example, we provide the executable source code, including the construction of hypergraph and the overall training process of hypergraph convolution neural network. [file peerj-cs-09-1450-s001.zip › experimentspemsbay/utils2.py]

import csv
import torch
import numpy as np
import pandas as pd
from sklearn.preprocessing import StandardScaler  # z-score归一化表示的包
from sklearn.metrics.pairwise import euclidean_distances
from sklearn.cluster import KMeans
device = torch.device("cuda") if torch.cuda.is_available() else torch.device("cpu")
# device = torch.device("cpu")


def get_pemsbay_weekday_data():  # Speed_325 : 2017年3月6日到5月5日 61天，同样需要将周末过滤掉,45天, 对数据实行z-score归一化
    adj_filename = "./data/pemsbay/adj_mx_bay.npy"
    graph_signal_matrix_filename = "./data/pemsbay/Speed_325.csv"
    num_of_vertices = 325
    day_slot = 288
    distance_pattern = np.load(adj_filename)
    data_seq = pd.read_csv(graph_signal_matrix_filename, header=None).values.astype(float)
    data_seq_flow = np.array(data_seq)
    data_scaler = StandardScaler()
    data_seq_flow = data_scaler.fit_transform(data_seq_flow)
    day_sum = int(data_seq_flow.shape[0]/day_slot)
    weekend_index = []
    for i in range(1,9):
        weekend_index.append(7*i-2)
        weekend_index.append(7*i-1)
    data_seq_flow_weekend = np.zeros((day_slot,num_of_vertices))
    data_seq_flow_weekday = np.zeros((day_slot,num_of_vertices))
    countSum = 0  # 用于数据集中休息日的计数，将数据集首先进行分类，进行全局的关系发现
    countSum2 = 0  # 用于数据集中工作日的计数
    for i in range(day_sum):
        data_seq_flow_day = data_seq_flow[day_slot * i: day_slot * (i + 1), :]
        if i in weekend_index:
            data_seq_flow_weekend = data_seq_flow_weekend + np.array(data_seq_flow_day)
            countSum += 1
        else:
            data_seq_flow_weekday = data_seq_flow_weekday + np.array(data_seq_flow_day)
            countSum2 += 1
    weekend_avg = (1 / countSum) * data_seq_flow_weekend
    weekday_avg = (1 / countSum2) * data_seq_flow_weekday
    return distance_pattern, weekday_avg, weekend_avg


def construct_pemsbay_hyper_graph_from_cluster(clusters):
    # clusters 是指K-means聚成多少类，从全局构建超边
    distance, X, _ = get_pemsbay_weekday_data()
    # distance 是路网的局部连接关系
    X = X.transpose()
    X = np.array(X)
    k_means = KMeans(n_clusters=clusters, random_state=0).fit(X)
    centers = k_means.cluster_centers_
    dis = euclidean_distances(X, centers)
    _, cluster_center_dict = torch.topk(torch.Tensor(dis), 1, dim=0, largest=False)  # 取得距离簇中心点最近的节点
    cluster_center_dict = cluster_center_dict.numpy()  # 几个关键路口的交通速度分布是否具有一些相似性
    point_labels = k_means.labels_
    point_in_which_cluster = [np.where(point_labels == i)[0] for i in range(clusters)]
    return cluster_center_dict[0], point_in_which_cluster, distance


def expand_pemsbay_hyper_graph_from_adj(clusters):
    center_clusters, point_in_which_cluster, distance = construct_pemsbay_hyper_graph_from_cluster(clusters)
    #print(center_clusters)
    np_dis = np.array(distance)
    hyper_edges = []
    adj_nodes = []
    for center in center_clusters:
        one_order_adj_nodes = np.where((np_dis[center, :] != 0) & (np_dis[center, :] != 1))  # 除去自身之外的物理连接节点
        adj_nodes.append(one_order_adj_nodes[0])
    for i in range(clusters):
        hyper_edge = np.array(point_in_which_cluster[i]).tolist() + np.array(adj_nodes[i]).tolist()
        hyper_edges.append(list(set(hyper_edge)))
    return hyper_edges, np_dis.shape[0]


# 如何从超边中生成矩阵表示，进行代码实现，并进行超图卷积
def construct_pemsbay_hyper_graph_laplacian(n_clusters):
    hyper_edges, vertex_size = expand_pemsbay_hyper_graph_from_adj(n_clusters)
    correlation_matrix_H = np.zeros((vertex_size, len(hyper_edges)))
    vertex_degree_matrix_D = np.zeros(vertex_size)
    edge_degree_matrix_D = np.zeros(len(hyper_edges))
    hyper_edges_weight_matrix_W = np.ones(len(hyper_edges))  # 这里先默认所有的超边权重均为1
    identity_matrix_I = np.ones(vertex_size)
    for j in range(len(hyper_edges)):
        edge_degree_matrix_D[j] = len(hyper_edges[j])
    for node in range(vertex_size):
        for i in range(len(hyper_edges)):
            hyper_edge = hyper_edges[i]
            if node in hyper_edge:
                vertex_degree_matrix_D[node] += 1
                correlation_matrix_H[node][i] = 1
    H = np.mat(correlation_matrix_H)
    D_v_2 = np.mat(np.diag(np.power(vertex_degree_matrix_D, -0.5)))
    D_inv = np.mat(np.diag(np.power(edge_degree_matrix_D, -1)))
    W = np.mat(np.diag(hyper_edges_weight_matrix_W))
    I_m = np.mat(np.diag(identity_matrix_I))
    theta = D_v_2 * H * W * D_inv * H.transpose() * D_v_2
    Nor_hyper_graph_L = I_m - theta
    return torch.Tensor(Nor_hyper_graph_L).to(device)


# 如何生成线图，并产生线图卷积
def construct_pemsbay_line_graph_from_hyper_graph(n_clusters):
    hyper_edges, vertex_size = expand_pemsbay_hyper_graph_from_adj(n_clusters)
    weight_matrix_line_graph = np.zeros((len(hyper_edges), len(hyper_edges)))
    for i in range(len(hyper_edges)):
        temp_i_hyper_edge = hyper_edges[i]
        for j in range(len(hyper_edges)):
            # 取出超边的交集与并集部分，计算线图的其权重,如果是本身，则权重为1，因为交集和并集都是自己
            inter_section = list(set(temp_i_hyper_edge).intersection(hyper_edges[j]))
            union_section = list(set(temp_i_hyper_edge).union(hyper_edges[j]))
            if inter_section:
                weight_matrix_line_graph[i][j] = len(inter_section) / len(union_section)
    D_hat = np.sum(weight_matrix_line_graph, 1)
    A_hat = np.mat(weight_matrix_line_graph)
    D_hat_2 = np.mat(np.diag(np.power(D_hat, -0.5)))
    line_graph_nor = D_hat_2 * A_hat * D_hat_2
    return torch.Tensor(line_graph_nor).to(device)


def construct_pemsbay_graph_normalized_adj():
    A, _, _ = get_pemsbay_weekday_data()
    D = np.array(np.sum(A, axis=1)).reshape((-1,))
    D[D <= 10e-5] = 10e-5    # Prevent infs
    diag = np.reciprocal(np.sqrt(D))
    A_wave = np.multiply(np.multiply(diag.reshape((-1, 1)), A),
                         diag.reshape((1, -1)))
    return torch.Tensor(np.mat(A_wave)).to(device)
